# Supplementary material for: Polycomb repression works without Siesta, the Drosophila ortholog of mammalian PCGF3
Source: Sci Adv. 2026 Mar 6;12(10):eaec0733. doi: 10.1126/sciadv.aec0733 (PMC12965321; doi:10.1126/sciadv.aec0733)
Supplement: Supplementary file 2 — Movies S1 to S4 [file sciadv.aec0733_movies_s1_to_s4.zip]

Archive with 4 entries (4 files):
- aec0733_movie_s1.mp4
- aec0733_movie_s2.mp4
- aec0733_movie_s3.mp4
- aec0733_movie_s4.mp4
