# Supplementary material for: Polycomb repression works without Siesta, the Drosophila ortholog of mammalian PCGF3
Source: Sci Adv. 2026 Mar 6;12(10):eaec0733. doi: 10.1126/sciadv.aec0733 (PMC12965321; doi:10.1126/sciadv.aec0733)
Supplement: Supplementary file 3 — Files S1 to S10 [file sciadv.aec0733_files_s1_to_s10.zip]

Archive with 10 entries (10 files):
- Supplementary_file_1.csv
- Supplementary_file_2.gb
- Supplementary_file_3.gb
- Supplementary_file_4.gb
- Supplementary_file_5.gb
- Supplementary_file_6.gb
- Supplementary_file_7.txt
- Supplementary_file_8.txt
- Supplementary_file_9.txt
- Supplementary_file_10.csv
