# Supplementary material for: Polycomb repression works without Siesta, the Drosophila ortholog of mammalian PCGF3
Source: Sci Adv. 2026 Mar 6;12(10):eaec0733. doi: 10.1126/sciadv.aec0733 (PMC12965321; doi:10.1126/sciadv.aec0733)
Supplement: Supplementary file 3 — Files S1 to S10 [file sciadv.aec0733_files_s1_to_s10.zip › Supplementary_file_1.csv]

Chr	Start	End	L10-H2Aub_mean_ChIP-seq_signal_in_1000_bp_rep1&2	Psc4-H2Aub_mean_ChIP-seq_signal_in_1000_bp_rep1&2	Ras17-H2Aub_mean_ChIP-seq_signal_in_1000_bp_rep1&2	SceA7-H2Aub_mean_ChIP-seq_signal_in_1000_bp_rep1&2	L10-H2Aub_mean_ChIP-seq_signal_in_1000_bp_rep1&2_3SD_SceA7	Psc4-H2Aub_mean_ChIP-seq_signal_in_1000_bp_rep1&2_3SD_SceA7	Ras17-H2Aub_mean_ChIP-seq_signal_in_1000_bp_rep1&2_3SD_SceA7	SceA7-H2Aub_mean_ChIP-seq_signal_in_1000_bp_rep1&2_3SD_SceA7	Ras17-H3K27me3_mean_ChIP-seq_signal_in_1000_bp_rep1&2	Cluster
chr2L	0	1000	0.160278831	0	0	0	0	0	0	0	0	No H2AK118ubi
chr2L	1000	2000	0	0	0	0	0	0	0	0	0	No H2AK118ubi
chr2L	2000	3000	0	0	0	0	0	0	0	0	0	No H2AK118ubi
chr2L	3000	4000	0	0	0	0	0	0	0	0	0	No H2AK118ubi
chr2L	4000	5000	3.708293222	0	1.095904805	0.127194892	0	0	0	0	1.951188	No H2AK118ubi
chr2L	5000	6000	305.7572028	5.939289128	208.6097978	5.085785345	305.7572028	0	208.6097978	0	82.21932	Cluster I
chr2L	6000	7000	592.2428377	19.52762569	421.3737932	7.913318093	592.2428377	19.5276257	421.3737932	0	148.613775	Cluster I
chr2L	7000	8000	917.9788896	35.0521798	613.3488381	9.646360539	917.9788896	35.0521798	613.3488381	0	210.9254	Cluster I
chr2L	8000	9000	798.4244941	31.13308089	547.0074605	12.3776851	798.4244941	31.13308089	547.0074605	0	205.117425	Cluster I
chr2L	9000	10000	528.1891584	38.58872702	497.7433451	8.891179908	528.1891584	38.58872702	497.7433451	0	170.68605	Cluster I
chr2L	10000	11000	225.0098592	26.5663903	275.1619328	7.450738149	225.0098593	26.5663903	275.1619328	0	74.5508625	Cluster II
chr2L	11000	12000	136.7784274	30.88747529	193.719147	10.488436	136.7784274	30.88747529	193.719147	0	48.6499825	Cluster III
chr2L	12000	13000	128.1665982	34.99071556	177.1424589	13.09877768	128.1665982	34.99071556	177.1424589	0	35.828935	Cluster III
chr2L	13000	14000	81.83722901	35.17053285	131.9709709	11.37700686	81.83722901	35.17053285	131.9709709	0	28.031995	Cluster III
chr2L	14000	15000	59.92125039	30.65579051	104.9769439	12.02083978	59.92125039	30.65579051	104.9769439	0	25.22222625	Cluster III
chr2L	15000	16000	48.23739528	40.16470358	135.0293753	11.4097384	48.23739528	40.16470358	135.0293753	0	18.0097825	Cluster III
chr2L	16000	17000	14.96680951	11.98902316	37.9287395	3.55334788	0	0	37.9287395	0	5.527315675	Cluster III
chr2L	17000	18000	1.307499825	4.643307906	5.385924441	1.068808158	0	0	0	0	1.295310775	No H2AK118ubi
chr2L	18000	19000	2.319680019	1.909324093	4.880057193	1.237848301	0	0	0	0	1.6166277	No H2AK118ubi
chr2L	19000	20000	2.883850031	4.703073243	15.52030982	2.192487325	0	0	0	0	2.943761975	No H2AK118ubi
chr2L	20000	21000	0.898226953	3.086135655	4.427699575	1.042949957	0	0	0	0	0.07113035	No H2AK118ubi
chr2L	21000	22000	3.762829256	3.113013392	9.805741317	1.059925267	0	0	0	0	4.34502515	No H2AK118ubi
chr2L	22000	23000	44.60292599	29.3961789	75.52390817	7.205903772	44.60292599	29.3961789	75.52390817	0	38.2873075	Cluster III
chr2L	23000	24000	53.36771065	44.98817741	121.7508183	7.293049883	53.36771065	44.98817742	121.7508183	0	49.85332	Cluster III
chr2L	24000	25000	61.51184759	53.7600756	130.2478759	6.939633769	61.51184759	53.7600756	130.2478759	0	43.352475	Cluster III
chr2L	25000	26000	53.993864	49.28977977	120.3356391	5.781107491	53.993864	49.28977977	120.3356391	0	39.67432	Cluster III
chr2L	26000	27000	75.30043644	59.89275393	121.7244366	7.941340179	75.30043644	59.89275393	121.7244366	0	50.6224275	Cluster III
chr2L	27000	28000	97.85224927	67.60602105	169.0909127	9.78935999	97.85224927	67.60602105	169.0909127	0	66.6113	Cluster III
chr2L	28000	29000	98.3382273	68.24294373	148.4095026	8.163591918	98.3382273	68.24294373	148.4095026	0	62.134085	Cluster III
chr2L	29000	30000	58.18316945	59.70155031	123.133043	5.325542606	58.18316945	59.70155031	123.133043	0	38.832935	Cluster III
chr2L	30000	31000	79.54150367	70.94476152	149.0528517	8.661014911	79.54150367	70.94476152	149.0528517	0	51.33816	Cluster III
chr2L	31000	32000	113.5195816	67.15053199	171.1913251	9.191554358	113.5195817	67.15053199	171.1913251	0	66.0716425	Cluster III
chr2L	32000	33000	95.67682379	77.17366796	150.8174414	9.725763774	95.67682379	77.17366796	150.8174414	0	70.8157625	Cluster III
chr2L	33000	34000	82.19262413	65.73983352	156.3939727	8.455528043	82.19262413	65.73983352	156.3939727	0	52.0114725	Cluster III
chr2L	34000	35000	67.38163719	54.56016507	144.8177893	7.911335836	67.38163719	54.56016507	144.8177893	0	50.274495	Cluster III
chr2L	35000	36000	64.18962217	52.37671323	118.3043014	8.257635389	64.18962217	52.37671323	118.3043014	0	48.49105	Cluster III
chr2L	36000	37000	106.1171346	91.50611051	190.800586	9.127555675	106.1171346	91.50611051	190.800586	0	76.0582125	Cluster II
chr2L	37000	38000	105.5602081	71.57141253	186.2844509	8.580428919	105.5602081	71.57141253	186.2844509	0	74.4689475	Cluster II
chr2L	38000	39000	73.88943875	70.88615593	142.7041749	8.823047035	73.88943875	70.88615593	142.7041749	0	62.4388025	Cluster III
chr2L	39000	40000	83.52666327	65.68319201	137.6928111	5.796612257	83.52666327	65.68319201	137.6928111	0	55.590111	Cluster III
chr2L	40000	41000	80.69181062	73.96792328	163.7798069	7.761132571	80.69181062	73.96792328	163.7798069	0	61.101724	Cluster III
chr2L	41000	42000	56.5870819	66.72354446	129.7801913	6.63467176	56.5870819	66.72354446	129.7801913	0	44.18634	Cluster III
chr2L	42000	43000	64.56530287	61.72522466	105.3704399	6.60709561	64.56530287	61.72522466	105.3704399	0	41.911635	Cluster III
chr2L	43000	44000	97.65064919	99.91576083	208.060921	9.300414894	97.65064919	99.91576083	208.060921	0	63.6362775	Cluster II
chr2L	44000	45000	98.74154233	83.01290946	185.1923671	8.139829057	98.74154233	83.01290946	185.1923671	0	56.9564825	Cluster II
chr2L	45000	46000	80.69305556	66.68872765	138.0674704	9.370515048	80.69305556	66.68872765	138.0674704	0	48.8596475	Cluster III
chr2L	46000	47000	52.70207587	39.43726778	87.89904128	6.224910272	52.70207587	39.43726778	87.89904128	0	26.81484125	Cluster III
chr2L	47000	48000	17.09034155	25.58028199	27.39483467	2.432378003	0	25.58028199	27.39483467	0	11.67188725	Cluster III
chr2L	48000	49000	0	0	0	0	0	0	0	0	0	No H2AK118ubi
chr2L	49000	50000	0	0	0	0	0	0	0	0	0	No H2AK118ubi
chr2L	50000	51000	0	0	0	0	0	0	0	0	0	No H2AK118ubi
chr2L	51000	52000	0	0	0	0	0	0	0	0	0	No H2AK118ubi
chr2L	52000	53000	11.12956635	19.73490836	35.35303527	1.981805259	0	19.73490836	35.35303527	0	9.28837975	Cluster III
chr2L	53000	54000	44.32496192	59.7201019	96.51407522	7.569983515	44.32496192	59.7201019	96.51407522	0	26.35549475	Cluster III
chr2L	54000	55000	41.4975526	47.04475374	91.13617144	7.406053211	41.4975526	47.04475374	91.13617144	0	34.129699	Cluster III
chr2L	55000	56000	53.08619849	58.65824648	107.3229002	8.847115101	53.08619849	58.65824648	107.3229002	0	45.8340125	Cluster III
chr2L	56000	57000	73.64974995	65.81730184	137.7885419	9.729846064	73.64974995	65.81730184	137.7885419	0	56.465965	Cluster III
chr2L	57000	58000	57.62871766	51.65629488	106.7975815	6.860446696	57.62871766	51.65629488	106.7975815	0	42.3116775	Cluster III
chr2L	58000	59000	82.88503245	69.11353267	146.009611	9.738638181	82.88503245	69.11353267	146.009611	0	54.6832475	Cluster III
chr2L	59000	60000	82.85670729	76.31224682	173.7607262	8.815414173	82.85670729	76.31224682	173.7607262	0	52.1529375	Cluster II
chr2L	60000	61000	61.62647977	55.39790584	154.8941356	9.079283535	61.62647977	55.39790584	154.8941356	0	46.58698	Cluster III
chr2L	61000	62000	58.43214736	54.64289242	136.4238881	7.120897531	58.43214736	54.64289242	136.4238881	0	38.9200425	Cluster III
chr2L	62000	63000	74.69223067	63.90243431	137.2137383	9.243789422	74.69223067	63.90243431	137.2137383	0	49.7696	Cluster III
chr2L	63000	64000	67.85974676	46.87658778	115.3418806	9.277472741	67.85974676	46.87658778	115.3418806	0	46.8948525	Cluster III
chr2L	64000	65000	24.93216263	21.2853781	58.5376102	4.445936615	24.93216263	21.2853781	58.5376102	0	19.7921615	Cluster III
chr2L	65000	66000	16.4914152	22.33901452	35.15010231	7.400804976	0	22.33901452	35.15010231	0	8.39508575	Cluster III
chr2L	66000	67000	5.816308441	9.082842481	20.9384071	4.74227346	0	0	20.9384071	0	5.096234675	Cluster III
chr2L	67000	68000	8.289032188	22.41697612	34.40796125	6.565776666	0	22.41697612	34.40796125	0	7.093781475	Cluster III
chr2L	68000	69000	15.34850278	51.89938496	72.92317109	9.153863933	0	51.89938497	72.92317109	0	9.33462025	Cluster III
chr2L	69000	70000	12.68022506	41.47337916	63.78705695	9.821758551	0	41.47337916	63.78705695	0	10.72047375	Cluster III
chr2L	70000	71000	12.69920021	40.40101746	62.83175588	10.09139047	0	40.40101746	62.83175588	0	8.065205	Cluster III
chr2L	71000	72000	5.598094822	19.46768678	31.63060322	5.766120618	0	19.46768678	31.63060322	0	4.46446765	Cluster III
chr2L	72000	73000	8.09389195	6.680131921	6.649750534	4.998094213	0	0	0	0	6.400325225	No H2AK118ubi
chr2L	73000	74000	4.452364546	6.819778614	18.49881135	3.877275192	0	0	0	0	4.193938425	No H2AK118ubi
chr2L	74000	75000	7.889455293	32.03989799	71.24708047	6.762013219	0	32.03989799	71.24708047	0	5.331578075	Cluster III
chr2L	75000	76000	9.635683075	36.70791538	65.64661642	7.691122469	0	36.70791538	65.64661642	0	7.12046975	Cluster III
chr2L	76000	77000	11.30975631	39.78755957	62.73972336	8.270919878	0	39.78755957	62.73972336	0	6.996295	Cluster III
chr2L	77000	78000	14.42307607	50.61342226	77.76355971	10.42523339	0	50.61342226	77.76355971	0	7.11996175	Cluster III
chr2L	78000	79000	11.12745541	47.65060074	76.40002799	8.091291182	0	47.65060074	76.40002799	0	7.66351	Cluster III
chr2L	79000	80000	13.37646042	41.46523231	59.80878892	7.955047721	0	41.46523231	59.80878892	0	8.5489675	Cluster III
chr2L	80000	81000	8.38005327	27.41543184	48.97676868	7.713308673	0	27.41543184	48.97676868	0	5.71218075	Cluster III
chr2L	81000	82000	16.89832646	58.34454647	87.60070869	8.463606139	0	58.34454647	87.60070869	0	9.8525655	Cluster III
chr2L	82000	83000	16.70800497	45.12910851	74.60477175	6.344779226	0	45.12910851	74.60477175	0	6.05557425	Cluster III
chr2L	83000	84000	34.40458682	67.1965767	127.2749051	8.629868238	34.40458682	67.1965767	127.2749051	0	12.42447875	Cluster III
chr2L	84000	85000	26.65314089	55.33523804	110.9275442	8.011454353	26.65314089	55.33523804	110.9275442	0	12.75610925	Cluster III
chr2L	85000	86000	22.01191454	65.88076073	122.1306286	8.886938249	22.01191454	65.88076073	122.1306286	0	14.10452425	Cluster III
chr2L	86000	87000	23.37455015	56.36492358	85.1903723	8.45270468	23.37455015	56.36492358	85.1903723	0	8.5493755	Cluster III
chr2L	87000	88000	12.37538453	24.18201447	35.15490394	6.109610372	0	24.18201447	35.15490394	0	7.895176	Cluster III
chr2L	88000	89000	14.14128712	36.44361166	81.0677855	6.666843357	0	36.44361166	81.0677855	0	13.6979605	Cluster III
chr2L	89000	90000	25.17635797	37.73836375	104.5271915	6.184308229	25.17635797	37.73836375	104.5271915	0	14.6280091	Cluster III
chr2L	90000	91000	23.40091185	50.29346275	102.1751312	8.492716312	23.40091185	50.29346275	102.1751312	0	20.00781175	Cluster III
chr2L	91000	92000	29.09734011	46.32928746	87.60379729	9.152267526	29.09734011	46.32928746	87.60379729	0	20.00588375	Cluster III
chr2L	92000	93000	25.34522158	42.07136149	91.57139315	9.027099423	25.34522158	42.07136149	91.57139315	0	18.68112925	Cluster III
chr2L	93000	94000	15.73971607	33.49673205	66.19391409	6.780639481	0	33.49673205	66.19391409	0	14.296012	Cluster III
chr2L	94000	95000	8.757315791	14.29676487	21.08283354	5.919971498	0	0	21.08283354	0	6.636706	Cluster III
chr2L	95000	96000	9.350402849	13.90703093	37.8941005	8.385290821	0	0	37.8941005	0	6.8604705	Cluster III
chr2L	96000	97000	12.96051403	28.64773809	69.60807888	9.261032047	0	28.64773809	69.60807888	0	9.32076175	Cluster III
chr2L	97000	98000	12.75904931	33.21341001	54.01880221	10.3136065	0	33.21341001	54.01880221	0	9.83127625	Cluster III
chr2L	98000	99000	14.16851974	19.33044313	57.99307136	9.640631671	0	19.33044313	57.99307136	0	8.88726325	Cluster III
chr2L	99000	100000	13.98216106	32.2332087	52.88789964	11.10597471	0	32.2332087	52.88789964	0	9.80666275	Cluster III
chr2L	100000	101000	13.77231288	24.92681559	51.85167724	9.640640904	0	24.92681559	51.85167724	0	5.96503175	Cluster III
chr2L	101000	102000	9.377088422	20.1862939	45.69278737	7.837645689	0	20.1862939	45.69278737	0	8.07584825	Cluster III
chr2L	102000	103000	7.897880198	11.3676589	15.62861017	6.52575799	0	0	0	0	5.99224425	No H2AK118ubi
chr2L	103000	104000	9.301561049	26.51074804	38.48294031	8.409504366	0	26.51074804	38.48294031	0	7.08948175	Cluster III
chr2L	104000	105000	8.668278247	29.5163277	50.81329858	6.712659897	0	29.5163277	50.81329858	0	6.9595545	Cluster III
chr2L	105000	106000	7.769675803	27.83047289	38.35549197	8.292086435	0	27.83047289	38.35549197	0	5.97831625	Cluster III
chr2L	106000	107000	3.566225411	8.966432512	24.73780803	6.54979078	0	0	24.73780803	0	6.12938995	Cluster III
chr2L	107000	108000	4.354688528	6.198757352	12.32229249	5.636690918	0	0	0	0	4.986025675	No H2AK118ubi
chr2L	108000	109000	5.310536465	14.34642144	22.20640932	6.772154624	0	0	22.20640932	0	5.7254273	Cluster III
chr2L	109000	110000	7.181209304	22.98027135	39.0126765	7.473677233	0	22.98027135	39.0126765	0	4.9993685	Cluster III
chr2L	110000	111000	9.613845265	50.7854621	73.78357431	10.1399995	0	50.7854621	73.78357431	0	7.61866125	Cluster III
chr2L	111000	112000	8.077045876	40.73921169	54.03584113	7.657846993	0	40.73921169	54.03584113	0	5.160486975	Cluster III
chr2L	112000	113000	8.514334201	39.45797886	69.40792664	8.483472332	0	39.45797886	69.40792664	0	5.907695475	Cluster III
chr2L	113000	114000	10.03859062	40.63208389	55.52795786	8.773155674	0	40.63208389	55.52795786	0	5.90455025	Cluster III
chr2L	114000	115000	8.492275613	17.21638343	22.77119382	5.66452472	0	0	22.77119382	0	3.54391125	Cluster III
chr2L	115000	116000	19.45557678	27.41403202	59.29248628	6.935339029	19.45557678	27.41403202	59.29248628	0	12.497294	Cluster III
chr2L	116000	117000	17.18588271	20.57317064	37.39599265	4.755895776	0	20.57317065	37.39599265	0	10.61611205	Cluster III
chr2L	117000	118000	20.23450652	39.60047493	88.42334063	6.68001286	20.23450652	39.60047493	88.42334063	0	13.5700175	Cluster III
chr2L	118000	119000	26.44540643	43.33467121	81.72805783	7.539667759	26.44540643	43.33467121	81.72805783	0	16.0927625	Cluster III
chr2L	119000	120000	26.4539261	44.26680946	56.70453976	7.465974493	26.4539261	44.26680946	56.70453976	0	12.14103375	Cluster III
chr2L	120000	121000	26.28098399	36.02218159	74.42018765	8.565858077	26.28098399	36.02218159	74.42018765	0	10.58293125	Cluster III
chr2L	121000	122000	22.05395358	52.90972207	88.53574943	7.898932474	22.05395358	52.90972207	88.53574943	0	13.623251	Cluster III
chr2L	122000	123000	14.22569762	25.46718358	24.70113521	5.346965398	0	25.46718358	24.70113521	0	6.95413525	Cluster III
chr2L	123000	124000	15.04652563	53.31350053	78.97250194	7.010126312	0	53.31350053	78.97250194	0	5.7083295	Cluster III
chr2L	124000	125000	17.29337539	86.84096833	125.318969	8.474693613	0	86.84096833	125.318969	0	9.6799357	Cluster III
chr2L	125000	126000	12.15785779	70.7381096	119.6405612	7.520983399	0	70.7381096	119.6405613	0	7.037632325	Cluster III
chr2L	126000	127000	15.1466029	96.04550478	158.4870428	8.245253997	0	96.04550478	158.4870428	0	6.38563275	Cluster II
chr2L	127000	128000	18.25654279	97.18590038	164.2008069	7.257132489	0	97.18590038	164.2008069	0	7.67759505	Cluster II
chr2L	128000	129000	12.58441983	32.1864868	104.3703788	7.033674347	0	32.1864868	104.3703788	0	6.3387287	Cluster III
chr2L	129000	130000	13.09892663	16.34037559	44.07514828	6.123572739	0	0	44.07514828	0	6.015284975	Cluster III
chr2L	130000	131000	65.61969209	63.18163464	119.2155056	9.164295804	65.61969209	63.18163464	119.2155056	0	10.44850725	Cluster III
chr2L	131000	132000	49.12801853	31.60462591	92.70810374	7.418139025	49.12801853	31.60462591	92.70810374	0	13.4941835	Cluster III
chr2L	132000	133000	115.1698194	85.71282891	198.4383209	7.417081166	115.1698194	85.71282891	198.4383209	0	40.756255	Cluster II
chr2L	133000	134000	138.4352855	142.232976	298.644762	8.417715557	138.4352855	142.232976	298.644762	0	47.6975375	Cluster II
chr2L	134000	135000	45.84182639	76.97682886	140.6950012	5.591642971	45.84182639	76.97682886	140.6950012	0	25.02101875	Cluster III
chr2L	135000	136000	58.8041068	108.3275409	199.783771	8.262462548	58.8041068	108.3275409	199.7837711	0	25.4141105	Cluster II
chr2L	136000	137000	57.60361388	64.08460184	149.9893269	8.205882994	57.60361388	64.08460184	149.9893269	0	21.4146125	Cluster III
chr2L	137000	138000	44.40565526	88.09647864	197.8618515	7.52876907	44.40565526	88.09647864	197.8618515	0	23.23072375	Cluster II
chr2L	138000	139000	52.67441841	92.25935921	166.4597044	6.637492475	52.67441841	92.25935921	166.4597044	0	27.4141325	Cluster II
chr2L	139000	140000	65.56310784	89.27587334	163.4925498	10.15139747	65.56310784	89.27587334	163.4925498	0	38.44434	Cluster II
chr2L	140000	141000	76.58458815	103.5011611	197.610418	9.378880685	76.58458815	103.5011611	197.610418	0	50.207445	Cluster II
chr2L	141000	142000	64.41651014	91.76831602	160.2288151	9.115098673	64.41651014	91.76831602	160.2288151	0	48.6169925	Cluster II
chr2L	142000	143000	60.03972316	64.91915721	152.4114766	8.418579725	60.03972316	64.91915721	152.4114766	0	32.8964895	Cluster III
chr2L	143000	144000	7.441401126	9.935157465	21.08249816	6.259901018	0	0	21.08249816	0	7.2619539	Cluster III
chr2L	144000	145000	16.23809187	22.92189822	52.64624954	7.496279956	0	22.92189822	52.64624954	0	9.02940175	Cluster III
chr2L	145000	146000	25.43531281	30.79159265	52.99375858	9.999901042	25.43531281	30.79159265	52.99375858	0	10.20787175	Cluster III
chr2L	146000	147000	22.01916717	30.33506405	73.52215268	10.37219749	22.01916717	30.33506405	73.52215268	0	11.17408825	Cluster III
chr2L	147000	148000	28.37900582	32.16252472	50.80453093	9.953981662	28.37900582	32.16252472	50.80453093	0	12.63704325	Cluster III
chr2L	148000	149000	33.46573985	37.14910291	73.26760472	10.09161677	33.46573985	37.14910291	73.26760472	0	15.0113745	Cluster III
chr2L	149000	150000	24.74991273	21.81132427	70.38149229	8.302886477	24.74991273	21.81132427	70.38149229	0	10.78244775	Cluster III
chr2L	150000	151000	29.12438403	32.3549602	70.94493107	8.366967304	29.12438403	32.3549602	70.94493107	0	10.847917	Cluster III
chr2L	151000	152000	32.21683349	36.72645187	96.73570601	8.632462249	32.21683349	36.72645187	96.73570601	0	20.82828825	Cluster III
chr2L	152000	153000	28.06766472	33.93683384	62.75871819	10.10817756	28.06766472	33.93683384	62.75871819	0	16.6861475	Cluster III
chr2L	153000	154000	13.47967878	24.05788468	52.44671542	8.843344195	0	24.05788469	52.44671542	0	9.34139925	Cluster III
chr2L	154000	155000	8.243445342	24.54570502	26.61038448	7.457027832	0	24.54570502	26.61038448	0	8.7123265	Cluster III
chr2L	155000	156000	3.578039509	3.944018006	5.189475212	4.314787851	0	0	0	0	4.34615345	No H2AK118ubi
chr2L	156000	157000	3.675535359	10.45378131	24.30753969	4.365807027	0	0	24.30753969	0	4.312502	Cluster III
chr2L	157000	158000	6.16073346	17.89395618	45.64904995	6.569741537	0	0	45.64904995	0	6.0366054	Cluster III
chr2L	158000	159000	3.143024753	8.172894363	22.19209515	5.173041511	0	0	22.19209515	0	4.993771475	Cluster III
chr2L	159000	160000	6.84307569	37.28486512	35.28891375	5.257913856	0	37.28486513	35.28891375	0	3.7171877	Cluster III
chr2L	160000	161000	7.946175349	25.23024384	17.85868893	3.358911221	0	25.23024384	0	0	4.131423675	No H2AK118ubi
chr2L	161000	162000	4.001430105	3.500361288	5.25740325	3.959436827	0	0	0	0	2.25675005	No H2AK118ubi
chr2L	162000	163000	7.903186062	48.71542734	59.66933072	5.137293749	0	48.71542734	59.66933072	0	4.5305192	Cluster III
chr2L	163000	164000	7.703037297	122.4833556	124.8143179	7.906120556	0	122.4833556	124.8143179	0	5.90391385	Cluster II
chr2L	164000	165000	9.670109802	72.6439463	146.0094974	5.945230199	0	72.6439463	146.0094974	0	4.44053585	Cluster III
chr2L	165000	166000	9.599267452	55.19387461	68.69554951	5.902509971	0	55.19387461	68.69554951	0	5.4953273	Cluster III
chr2L	166000	167000	2.307927362	10.2904487	8.078191726	2.080477346	0	0	0	0	2.313772325	No H2AK118ubi
chr2L	167000	168000	7.73421761	47.46740727	64.36571289	4.954197364	0	47.46740727	64.36571289	0	2.707964675	Cluster III
chr2L	168000	169000	6.180820316	57.42773929	67.4788369	4.872445497	0	57.42773929	67.4788369	0	4.306684025	Cluster III
chr2L	169000	170000	6.289388053	93.5399504	126.6555216	6.484793835	0	93.5399504	126.6555216	0	6.55112845	Cluster III
chr2L	170000	171000	13.47990582	133.3149545	155.8366304	5.901139107	0	133.3149545	155.8366304	0	6.12673475	Cluster II
chr2L	171000	172000	13.31257205	111.5248713	158.8920465	6.577251252	0	111.5248713	158.8920465	0	5.42098025	Cluster II
chr2L	172000	173000	7.835846691	100.8519483	137.1003597	5.909009072	0	100.8519483	137.1003597	0	5.138746175	Cluster II
chr2L	173000	174000	13.32388449	131.0215268	179.6010247	10.0958479	0	131.0215268	179.6010247	0	8.1746055	Cluster II
chr2L	174000	175000	9.031846118	78.23843559	115.6552367	7.73019288	0	78.23843559	115.6552367	0	7.3919945	Cluster III
chr2L	175000	176000	14.54810138	128.3985502	207.077567	8.220332734	0	128.3985502	207.077567	0	8.5732685	Cluster II
chr2L	176000	177000	7.099670006	120.2693783	160.954177	6.552700197	0	120.2693783	160.954177	0	5.48305675	Cluster II
chr2L	177000	178000	11.63283439	165.6146354	208.337117	10.4843069	0	165.6146354	208.337117	0	7.44707325	Cluster II
chr2L	178000	179000	10.41573969	143.2032116	229.821708	10.69277767	0	143.2032116	229.821708	0	7.86362975	Cluster II
chr2L	179000	180000	6.358195828	76.4981912	102.3779878	6.938498126	0	76.4981912	102.3779878	0	3.18622885	Cluster III
chr2L	180000	181000	12.96638731	122.5266176	142.1542897	8.807760173	0	122.5266176	142.1542897	0	7.4098085	Cluster II
chr2L	181000	182000	15.30939181	120.6623277	156.4425311	9.094286857	0	120.6623277	156.4425311	0	8.51011	Cluster II
chr2L	182000	183000	5.803063656	45.06457373	52.71842392	4.187777406	0	45.06457374	52.71842392	0	5.163599975	Cluster III
chr2L	183000	184000	6.745561109	32.12651309	60.15592066	7.815907876	0	32.12651309	60.15592066	0	4.884506175	Cluster III
chr2L	184000	185000	15.0244632	66.78936652	102.2499112	8.195021413	0	66.78936652	102.2499112	0	7.29809525	Cluster III
chr2L	185000	186000	13.64434847	49.76868866	91.13901118	10.43882328	0	49.76868866	91.13901118	0	7.33919225	Cluster III
chr2L	186000	187000	15.31600171	46.44021736	81.08601902	10.32864227	0	46.44021736	81.08601902	0	11.31521875	Cluster III
chr2L	187000	188000	9.987929601	33.76649252	59.83651156	7.405914218	0	33.76649252	59.83651156	0	6.21136375	Cluster III
chr2L	188000	189000	17.7618846	40.87772802	65.08886196	11.048529	0	40.87772802	65.08886196	0	7.44522725	Cluster III
chr2L	189000	190000	11.2844283	27.18046764	67.3727821	10.75766813	0	27.18046764	67.3727821	0	6.4911055	Cluster III
chr2L	190000	191000	11.05421289	29.52317602	52.59429374	10.2976272	0	29.52317603	52.59429374	0	6.40412325	Cluster III
chr2L	191000	192000	11.1897056	39.9960338	68.7233532	10.2941191	0	39.9960338	68.7233532	0	6.07876725	Cluster III
chr2L	192000	193000	11.1372912	35.69443419	54.19791772	9.61215171	0	35.69443419	54.19791773	0	6.78722225	Cluster III
chr2L	193000	194000	9.301205847	31.90456643	59.47062314	9.783073056	0	31.90456643	59.47062314	0	7.260354	Cluster III
chr2L	194000	195000	16.69421321	39.21616488	81.8203652	10.33495012	0	39.21616488	81.8203652	0	9.88768475	Cluster III
chr2L	195000	196000	17.49747937	47.45650789	82.13965387	11.51808525	0	47.45650789	82.13965387	0	10.74509875	Cluster III
chr2L	196000	197000	14.5741318	30.08029505	66.00697354	9.997141551	0	30.08029505	66.00697354	0	8.152201	Cluster III
chr2L	197000	198000	13.90043084	43.6196596	67.66411761	9.553310851	0	43.6196596	67.66411761	0	7.797602	Cluster III
chr2L	198000	199000	15.37306351	47.49941897	68.6544431	9.768677484	0	47.49941897	68.6544431	0	8.90647425	Cluster III
chr2L	199000	200000	12.83593598	26.65597953	56.48086687	9.473773093	0	26.65597953	56.48086687	0	7.341566	Cluster III
chr2L	200000	201000	13.84650454	32.62392509	51.36384435	9.582844686	0	32.62392509	51.36384435	0	7.91812175	Cluster III
chr2L	201000	202000	10.57177948	17.08434501	34.94654614	8.180067594	0	0	34.94654614	0	8.51385725	Cluster III
chr2L	202000	203000	10.14937078	18.59041562	32.20270641	6.290377567	0	18.59041562	32.20270641	0	5.212107	Cluster III
chr2L	203000	204000	7.777152104	8.209038479	14.62800877	5.547976213	0	0	0	0	3.483293475	No H2AK118ubi
chr2L	204000	205000	9.974805903	18.94511505	28.28069008	6.885944749	0	18.94511505	28.28069008	0	5.65333575	Cluster III
chr2L	205000	206000	14.12553823	25.49263796	55.99098795	9.256652709	0	25.49263796	55.99098795	0	6.8980265	Cluster III
chr2L	206000	207000	8.586775436	17.57299805	29.1608731	7.132967865	0	0	29.1608731	0	6.28190725	Cluster III
chr2L	207000	208000	8.002993584	9.047678331	22.64966617	7.09837316	0	0	22.64966617	0	5.89852175	Cluster III
chr2L	208000	209000	11.37978721	30.46384818	61.41766541	9.163199614	0	30.46384818	61.41766541	0	9.49838325	Cluster III
chr2L	209000	210000	8.013443651	35.30466361	68.02653488	8.889112213	0	35.30466361	68.02653488	0	9.88943025	Cluster III
chr2L	210000	211000	5.27235948	20.30438469	49.83317917	7.057084284	0	20.30438469	49.83317917	0	5.09878695	Cluster III
chr2L	211000	212000	9.000042586	30.46418328	60.88244124	6.935365014	0	30.46418328	60.88244124	0	6.33787475	Cluster III
chr2L	212000	213000	12.60455733	43.94390988	94.86980759	8.975994609	0	43.94390988	94.86980759	0	8.63182375	Cluster III
chr2L	213000	214000	14.42904675	43.26789616	95.46052694	10.32857344	0	43.26789616	95.46052694	0	10.1358255	Cluster III
chr2L	214000	215000	14.14616133	40.63329405	66.44207552	10.41098141	0	40.63329405	66.44207552	0	8.46824425	Cluster III
chr2L	215000	216000	16.15827744	45.34752058	86.6713196	9.281205043	0	45.34752058	86.6713196	0	7.38149	Cluster III
chr2L	216000	217000	12.03093426	53.54088133	133.0007846	10.86634047	0	53.54088133	133.0007846	0	8.34301225	Cluster III
chr2L	217000	218000	11.42748704	60.69712676	133.6608473	10.69587292	0	60.69712676	133.6608473	0	4.1408463	Cluster III
chr2L	218000	219000	10.15802688	70.07984813	179.0273929	9.418224106	0	70.07984813	179.0273929	0	6.50186525	Cluster III
chr2L	219000	220000	13.42266879	68.20579186	154.9624823	8.067576965	0	68.20579186	154.9624823	0	7.8551295	Cluster III
chr2L	220000	221000	7.668158893	40.91721537	94.7617703	7.394432422	0	40.91721537	94.7617703	0	5.88688825	Cluster III
chr2L	221000	222000	10.05623435	67.6617183	152.2167465	8.399128083	0	67.6617183	152.2167465	0	6.423293075	Cluster III
chr2L	222000	223000	7.56293871	36.43002373	77.86723752	7.085226233	0	36.43002373	77.86723752	0	5.68288125	Cluster III
chr2L	223000	224000	12.70729437	36.88633099	75.05903659	7.755149095	0	36.88633099	75.05903659	0	5.503645075	Cluster III
chr2L	224000	225000	4.700514662	16.41010877	24.59241807	7.460373868	0	0	24.59241808	0	5.00858325	Cluster III
chr2L	225000	226000	5.361783072	25.14607895	20.9555797	4.082738254	0	25.14607895	20.9555797	0	2.50762165	Cluster III
chr2L	226000	227000	17.90119126	82.85209902	149.8762541	8.747613342	0	82.85209902	149.8762541	0	8.9014375	Cluster III
chr2L	227000	228000	12.70651269	78.02528511	151.5831791	8.785039783	0	78.02528511	151.5831791	0	8.28254225	Cluster III
chr2L	228000	229000	11.47623542	63.43562296	127.3532638	9.707845574	0	63.43562296	127.3532638	0	5.886337	Cluster III
chr2L	229000	230000	9.047473896	41.88738948	117.7390688	8.569703017	0	41.88738948	117.7390688	0	8.45902775	Cluster III
chr2L	230000	231000	10.05219673	44.5920254	121.3252843	9.480876183	0	44.5920254	121.3252843	0	6.2441895	Cluster III
chr2L	231000	232000	8.573757227	52.71961004	100.0040144	7.790858533	0	52.71961004	100.0040144	0	6.6697835	Cluster III
chr2L	232000	233000	8.33984892	39.55585405	106.2916639	10.42854015	0	39.55585405	106.2916639	0	9.747953	Cluster III
chr2L	233000	234000	13.47397795	39.43304448	102.2597465	11.20279374	0	39.43304448	102.2597465	0	8.6655035	Cluster III
chr2L	234000	235000	11.65203126	51.91892092	118.0551105	11.08440649	0	51.91892092	118.0551105	0	7.8772635	Cluster III
chr2L	235000	236000	11.73592336	52.99183012	119.6269071	10.97449203	0	52.99183012	119.6269071	0	7.11502325	Cluster III
chr2L	236000	237000	11.6529204	39.29154293	104.721576	10.48505544	0	39.29154293	104.721576	0	6.328251075	Cluster III
chr2L	237000	238000	13.47783348	44.87713295	109.3911702	10.7245299	0	44.87713295	109.3911703	0	6.28677775	Cluster III
chr2L	238000	239000	12.25242561	41.46229163	101.2993177	9.520210725	0	41.46229163	101.2993177	0	6.5329665	Cluster III
chr2L	239000	240000	12.2127314	44.10973858	95.02498006	8.714042668	0	44.10973858	95.02498006	0	9.10296975	Cluster III
chr2L	240000	241000	16.11567233	60.3072924	125.5557983	7.970446009	0	60.3072924	125.5557983	0	11.960312	Cluster III
chr2L	241000	242000	13.40898036	66.99794959	134.9785547	9.477115212	0	66.99794959	134.9785547	0	8.0559995	Cluster III
chr2L	242000	243000	13.5318351	69.35895353	159.1133248	9.118889845	0	69.35895353	159.1133248	0	8.88803325	Cluster III
chr2L	243000	244000	11.86499034	40.09754019	107.520213	7.887556346	0	40.09754019	107.520213	0	4.16302325	Cluster III
chr2L	244000	245000	6.513252549	24.04411357	74.31495274	6.697169123	0	24.04411357	74.31495274	0	4.650009525	Cluster III
chr2L	245000	246000	10.86094271	50.36165075	112.5203418	8.351328594	0	50.36165075	112.5203418	0	6.1409745	Cluster III
chr2L	246000	247000	9.466269469	46.51297736	112.7607254	6.37578014	0	46.51297736	112.7607254	0	3.771004375	Cluster III
chr2L	247000	248000	7.248362579	21.19997435	28.04987351	5.28020246	0	21.19997435	28.04987351	0	2.7566724	Cluster III
chr2L	248000	249000	7.745132852	15.03834186	27.75193883	5.903366611	0	0	27.75193883	0	3.69216345	Cluster III
chr2L	249000	250000	7.560022165	26.88164472	42.79166341	5.188320163	0	26.88164472	42.79166341	0	4.443171325	Cluster III
chr2L	250000	251000	7.534923447	14.47636746	13.8491832	5.411212517	0	0	0	0	3.3751581	No H2AK118ubi
chr2L	251000	252000	5.90093714	6.610489776	16.25839893	6.146948871	0	0	0	0	4.743453925	No H2AK118ubi
chr2L	252000	253000	8.116701418	8.01588813	13.91796851	6.35692671	0	0	0	0	6.9225142	No H2AK118ubi
chr2L	253000	254000	21.40039496	30.64327401	77.82378282	8.785769794	21.40039496	30.64327401	77.82378282	0	18.1091485	Cluster III
chr2L	254000	255000	29.79610263	33.74429547	93.49954629	9.720502342	29.79610263	33.74429547	93.49954629	0	20.8956575	Cluster III
chr2L	255000	256000	19.72017697	28.43216144	59.03324918	6.861047634	19.72017697	28.43216144	59.03324918	0	18.81493828	Cluster III
chr2L	256000	257000	39.61036852	55.63952566	109.9829782	9.289318357	39.61036852	55.63952566	109.9829782	0	32.6054	Cluster III
chr2L	257000	258000	29.5797319	46.19649166	96.08956028	9.785523358	29.5797319	46.19649166	96.08956028	0	33.0109725	Cluster III
chr2L	258000	259000	37.30498343	33.71632118	104.8861769	10.52494552	37.30498343	33.71632118	104.886177	0	29.54481	Cluster III
chr2L	259000	260000	24.9935828	23.77367359	84.25017372	9.03502941	24.9935828	23.77367359	84.25017372	0	22.674231	Cluster III
chr2L	260000	261000	25.54419291	31.43425891	79.03753779	9.41697456	25.54419291	31.43425891	79.03753779	0	21.87222375	Cluster III
chr2L	261000	262000	23.2884192	27.18073458	88.97622345	8.335686104	23.2884192	27.18073458	88.97622345	0	25.837103	Cluster III
chr2L	262000	263000	35.18578209	42.06058199	107.4515544	7.97625465	35.18578209	42.06058199	107.4515544	0	32.255871	Cluster III
chr2L	263000	264000	28.93814802	32.76203223	83.62684404	5.418430722	28.93814802	32.76203223	83.62684404	0	27.96688755	Cluster III
chr2L	264000	265000	54.07280674	57.12258486	146.4826438	8.595411491	54.07280674	57.12258486	146.4826438	0	42.60113	Cluster III
chr2L	265000	266000	57.43583882	57.82621194	129.4922721	8.641018795	57.43583882	57.82621194	129.4922721	0	39.81333	Cluster III
chr2L	266000	267000	49.16561205	47.80404778	125.1381711	9.327739595	49.16561205	47.80404778	125.1381711	0	31.34103	Cluster III
chr2L	267000	268000	27.71750752	27.52627672	78.99627807	9.731550145	27.71750752	27.52627672	78.99627807	0	15.21504775	Cluster III
chr2L	268000	269000	27.07719161	29.49806525	70.61625665	8.116317917	27.07719161	29.49806525	70.61625665	0	13.11700575	Cluster III
chr2L	269000	270000	30.64181573	41.44129161	111.0058948	7.891510815	30.64181573	41.44129161	111.0058948	0	13.016609	Cluster III
chr2L	270000	271000	22.42965852	40.39973472	69.39531786	7.508617444	22.42965852	40.39973472	69.39531786	0	11.714246	Cluster III
chr2L	271000	272000	10.5445236	11.92507325	26.88036602	6.362981474	0	0	26.88036602	0	8.09742625	Cluster III
chr2L	272000	273000	10.56147178	8.371328724	13.78965303	7.867571616	0	0	0	0	6.92578825	No H2AK118ubi
chr2L	273000	274000	6.647202985	7.654344254	13.58954198	6.778572025	0	0	0	0	4.99044475	No H2AK118ubi
chr2L	274000	275000	5.555171241	12.83742653	27.76260841	7.931038994	0	0	27.76260841	0	5.58684775	Cluster III
chr2L	275000	276000	8.651313853	25.30993878	56.14114326	8.718127243	0	25.30993878	56.14114326	0	7.862392	Cluster III
chr2L	276000	277000	8.097554245	20.4676446	48.07024973	7.619793604	0	20.4676446	48.07024973	0	4.687767	Cluster III
chr2L	277000	278000	5.945131517	5.435156032	11.36832941	4.698544058	0	0	0	0	3.138167775	No H2AK118ubi
chr2L	278000	279000	7.287163474	22.76184574	49.09603479	7.468142824	0	22.76184574	49.09603479	0	5.6874735	Cluster III
chr2L	279000	280000	8.110563041	30.80971991	69.7145359	10.41147811	0	30.80971991	69.7145359	0	8.02535475	Cluster III
chr2L	280000	281000	7.91187476	32.8179945	67.72639845	11.49522333	0	32.8179945	67.72639845	0	8.67294975	Cluster III
chr2L	281000	282000	13.36067742	31.15468329	85.99071123	9.005603869	0	31.15468329	85.99071123	0	6.371974	Cluster III
chr2L	282000	283000	7.163676048	22.93101726	58.97770241	7.780600895	0	22.93101726	58.97770241	0	9.115707425	Cluster III
chr2L	283000	284000	7.788492553	11.47106303	21.72957261	4.828756686	0	0	21.72957261	0	5.6183302	Cluster III
chr2L	284000	285000	10.45446682	28.36103562	51.39670417	7.076851371	0	28.36103562	51.39670417	0	6.0862365	Cluster III
chr2L	285000	286000	8.728633649	6.763316234	17.76039083	5.763280845	0	0	0	0	4.541105	No H2AK118ubi
chr2L	286000	287000	15.90261513	26.48715943	72.50848807	7.492546639	0	26.48715943	72.50848807	0	24.0315485	Cluster III
chr2L	287000	288000	36.59465416	37.1143961	116.3602578	9.424557445	36.59465416	37.1143961	116.3602578	0	44.3373375	Cluster III
chr2L	288000	289000	51.39114596	45.86830185	104.7470822	9.78725278	51.39114596	45.86830185	104.7470822	0	41.8061575	Cluster III
chr2L	289000	290000	21.78751406	29.98261515	53.32042931	9.281849072	21.78751406	29.98261515	53.32042931	0	15.44112375	Cluster III
chr2L	290000	291000	23.08863424	28.99438119	49.92630658	8.997930429	23.08863424	28.99438119	49.92630658	0	18.7428365	Cluster III
chr2L	291000	292000	27.10385291	30.96230864	61.19159902	6.861887267	27.10385291	30.96230864	61.19159902	0	14.8500905	Cluster III
chr2L	292000	293000	7.788381408	11.50836214	21.23523847	6.752455033	0	0	21.23523847	0	5.9324395	Cluster III
chr2L	293000	294000	8.335564719	17.19050316	37.10781854	6.001039734	0	0	37.10781854	0	6.2608445	Cluster III
chr2L	294000	295000	5.227939637	7.535016697	12.53369444	5.118443345	0	0	0	0	5.8419305	No H2AK118ubi
chr2L	295000	296000	8.444469033	16.44617122	23.2620434	6.079193975	0	0	23.2620434	0	5.314104	Cluster III
chr2L	296000	297000	9.117471003	26.95638016	41.04511117	6.42635819	0	26.95638016	41.04511117	0	6.4196315	Cluster III
chr2L	297000	298000	2.906715358	9.037089277	12.28625777	3.672794171	0	0	0	0	2.082209175	No H2AK118ubi
chr2L	298000	299000	8.960820685	19.19137681	36.04483641	6.195958173	0	19.19137681	36.04483641	0	4.227908	Cluster III
chr2L	299000	300000	13.01761419	74.60765938	111.7877191	8.998276883	0	74.60765938	111.7877191	0	8.50259	Cluster III
chr2L	300000	301000	12.2972619	48.17591666	98.42982775	9.140458418	0	48.17591666	98.42982775	0	5.795151525	Cluster III
chr2L	301000	302000	11.33003247	64.97737508	110.9331003	10.48869659	0	64.97737508	110.9331004	0	8.02937075	Cluster III
chr2L	302000	303000	15.94848329	64.19341418	120.9132957	9.203141162	0	64.19341418	120.9132957	0	7.80082875	Cluster III
chr2L	303000	304000	10.71697367	45.91808463	101.1831291	9.154166755	0	45.91808463	101.1831291	0	7.8044635	Cluster III
chr2L	304000	305000	8.692990523	37.1054686	59.56988252	7.265907331	0	37.1054686	59.56988252	0	5.75334725	Cluster III
chr2L	305000	306000	4.490036196	16.6967227	33.01773936	4.490778017	0	0	33.01773936	0	4.715865	Cluster III
chr2L	306000	307000	15.79964855	46.68332122	91.31055068	7.826380049	0	46.68332122	91.31055068	0	7.84561675	Cluster III
chr2L	307000	308000	15.57381595	78.47168273	132.6983426	7.917022576	0	78.47168273	132.6983426	0	10.17348625	Cluster III
chr2L	308000	309000	30.72535075	108.990927	223.243448	8.094676733	30.72535075	108.990927	223.243448	0	14.306224	Cluster II
chr2L	309000	310000	26.30563585	84.05804197	153.1647762	9.792114125	26.30563585	84.05804197	153.1647762	0	16.15343425	Cluster III
chr2L	310000	311000	36.5460945	90.13976786	228.3688629	9.419002209	36.5460945	90.13976786	228.3688629	0	27.65419	Cluster II
chr2L	311000	312000	51.21915538	125.631137	269.3128277	10.69513273	51.21915538	125.6311371	269.3128277	0	36.938945	Cluster II
chr2L	312000	313000	40.90354075	87.77238732	200.3516058	8.438741974	40.90354075	87.77238732	200.3516058	0	28.4036775	Cluster II
chr2L	313000	314000	26.59008029	40.17001144	83.30289329	7.532106109	26.59008029	40.17001144	83.30289329	0	18.98098975	Cluster III
chr2L	314000	315000	25.23729326	37.35687171	101.0069663	6.901327021	25.23729327	37.35687171	101.0069663	0	20.793207	Cluster III
chr2L	315000	316000	36.60226498	40.82191552	101.8282797	6.439050735	36.60226498	40.82191552	101.8282797	0	20.9803195	Cluster III
chr2L	316000	317000	19.43310065	29.04666121	90.14866429	4.895344034	19.43310065	29.04666121	90.14866429	0	17.05059168	Cluster III
chr2L	317000	318000	42.23507207	38.57492788	112.4207055	8.521693493	42.23507207	38.57492788	112.4207055	0	27.445334	Cluster III
chr2L	318000	319000	59.49410009	69.30491162	168.4620036	8.762137142	59.49410009	69.30491162	168.4620037	0	39.39287275	Cluster III
chr2L	319000	320000	51.63210842	59.95428326	195.7670725	9.001086578	51.63210842	59.95428326	195.7670725	0	39.6560725	Cluster III
chr2L	320000	321000	62.57292537	68.01706499	240.1324706	9.007572343	62.57292537	68.01706499	240.1324706	0	54.4013175	Cluster II
chr2L	321000	322000	53.86882137	56.20028211	224.8970681	8.868700617	53.86882137	56.20028211	224.8970681	0	45.1421	Cluster II
chr2L	322000	323000	71.90724074	72.25507594	234.2690488	7.966786726	71.90724074	72.25507594	234.2690488	0	56.93357	Cluster II
chr2L	323000	324000	27.60830401	37.01833436	91.15348104	3.654841122	27.60830401	37.01833436	91.15348104	0	32.57362875	Cluster III
chr2L	324000	325000	40.96847504	47.90915596	185.6486504	8.8561712	40.96847504	47.90915596	185.6486504	0	35.13376	Cluster III
chr2L	325000	326000	36.59757086	41.34056987	157.2345145	7.328141895	36.59757086	41.34056987	157.2345145	0	30.53355875	Cluster III
chr2L	326000	327000	45.38679176	49.92185473	188.9039953	8.983628981	45.38679176	49.92185473	188.9039953	0	54.3606225	Cluster III
chr2L	327000	328000	44.60283207	43.07489811	165.8291713	6.918505551	44.60283207	43.07489811	165.8291713	0	43.791275	Cluster III
chr2L	328000	329000	51.81413613	60.02595523	208.9966212	9.034767568	51.81413613	60.02595523	208.9966212	0	56.4648925	Cluster III
chr2L	329000	330000	55.73738045	52.45584185	187.406227	8.3089328	55.73738045	52.45584185	187.406227	0	46.246135	Cluster III
chr2L	330000	331000	46.17330802	47.53211518	167.7466869	10.30601948	46.17330802	47.53211518	167.7466869	0	49.61656	Cluster III
chr2L	331000	332000	54.26607911	54.5291301	217.4271945	10.76301299	54.26607911	54.5291301	217.4271945	0	48.3828325	Cluster III
chr2L	332000	333000	46.01497529	52.18069087	194.8035443	9.310576565	46.01497529	52.18069087	194.8035443	0	37.743445	Cluster III
chr2L	333000	334000	52.3599011	57.3339534	194.8582529	7.455211214	52.3599011	57.3339534	194.8582529	0	27.809214	Cluster III
chr2L	334000	335000	43.13356173	58.57096008	195.3836433	7.864155951	43.13356173	58.57096008	195.3836433	0	27.1995495	Cluster III
chr2L	335000	336000	29.57776908	39.43611987	120.8888809	5.998460164	29.57776908	39.43611987	120.888881	0	17.24646453	Cluster III
chr2L	336000	337000	48.51975635	55.00488251	219.6173206	8.69677114	48.51975635	55.00488251	219.6173206	0	22.39599775	Cluster III
chr2L	337000	338000	33.22162427	39.24488352	169.3709874	7.552694371	33.22162427	39.24488352	169.3709874	0	18.285363	Cluster III
chr2L	338000	339000	33.24885183	51.16932752	190.3139081	7.337359161	33.24885183	51.16932752	190.3139081	0	16.68496625	Cluster III
chr2L	339000	340000	27.76681906	41.74300908	125.9272671	8.103355515	27.76681906	41.74300908	125.9272671	0	13.25794175	Cluster III
chr2L	340000	341000	35.09704884	44.21824797	140.5817224	8.14442206	35.09704884	44.21824797	140.5817224	0	12.631292	Cluster III
chr2L	341000	342000	20.8232632	26.73247434	77.19401377	6.408147111	20.8232632	26.73247434	77.19401377	0	9.9954261	Cluster III
chr2L	342000	343000	31.79403094	42.06985875	120.7040041	8.319121483	31.79403094	42.06985875	120.7040041	0	13.70937025	Cluster III
chr2L	343000	344000	26.68661175	39.20436301	108.7024326	8.016468446	26.68661175	39.20436301	108.7024326	0	14.35784075	Cluster III
chr2L	344000	345000	31.04793837	49.85658947	122.0989423	8.039024102	31.04793837	49.85658947	122.0989423	0	11.3739225	Cluster III
chr2L	345000	346000	18.99032469	35.37909768	86.48211689	8.480100492	18.9903247	35.37909768	86.48211689	0	10.09730445	Cluster III
chr2L	346000	347000	12.29498047	21.72855654	49.49902569	7.929498382	0	21.72855654	49.49902569	0	6.81693675	Cluster III
chr2L	347000	348000	10.0815257	22.50895722	46.62512633	6.911576116	0	22.50895722	46.62512633	0	8.55069855	Cluster III
chr2L	348000	349000	0.774883377	0	0	0	0	0	0	0	0.31870495	No H2AK118ubi
chr2L	349000	350000	0	0	0	0	0	0	0	0	0	No H2AK118ubi
chr2L	350000	351000	0	0	0	0	0	0	0	0	0	No H2AK118ubi
chr2L	351000	352000	0	0	0	0	0	0	0	0	0	No H2AK118ubi
chr2L	352000	353000	0	0	0	0	0	0	0	0	0	No H2AK118ubi
chr2L	353000	354000	0	0	0	0	0	0	0	0	0	No H2AK118ubi
chr2L	354000	355000	0.010936357	0	0	0.001638232	0	0	0	0	0	No H2AK118ubi
chr2L	355000	356000	5.462113631	15.50846049	25.09048007	2.414521725	0	0	25.09048007	0	3.171732925	Cluster III
chr2L	356000	357000	13.78188576	23.76503443	53.73914824	8.566517031	0	23.76503443	53.73914824	0	10.4365315	Cluster III
chr2L	357000	358000	12.31834149	14.70704188	32.15843828	7.069814967	0	0	32.15843828	0	7.9364675	Cluster III
chr2L	358000	359000	31.57274042	21.1132213	73.15626041	8.716768678	31.57274042	21.1132213	73.15626041	0	23.19049	Cluster III
chr2L	359000	360000	27.06834794	24.00570841	84.2163954	6.676087507	27.06834794	24.00570841	84.2163954	0	19.11609575	Cluster III
chr2L	360000	361000	6.089031412	2.746263071	13.73576616	0.880794542	0	0	0	0	2.191662975	No H2AK118ubi
chr2L	361000	362000	19.08833335	14.64705257	53.21497896	3.720850061	19.08833335	0	53.21497896	0	13.40898605	Cluster III
chr2L	362000	363000	0.2280967	0.294349	1.668966274	0.161146378	0	0	0	0	0.15531975	No H2AK118ubi
chr2L	363000	364000	0.036243541	0.278621962	0.855567984	0.163967292	0	0	0	0	0.1253219	No H2AK118ubi
chr2L	364000	365000	0	0.047950654	0	0.020155483	0	0	0	0	0.381289025	No H2AK118ubi
chr2L	365000	366000	19.21997133	8.5362602	30.29035612	1.967375412	19.21997133	0	30.29035612	0	14.70881603	Cluster III
chr2L	366000	367000	171.0330677	54.07080885	243.81706	10.22363597	171.0330677	54.07080885	243.81706	0	87.378055	Cluster II
chr2L	367000	368000	178.8865988	46.23395255	282.5085258	9.499122465	178.8865988	46.23395255	282.5085258	0	100.411085	Cluster II
chr2L	368000	369000	208.4627137	54.35677133	262.0555568	10.21731853	208.4627138	54.35677133	262.0555568	0	89.6232525	Cluster II
chr2L	369000	370000	256.4347628	68.93303777	335.2732019	10.26182851	256.4347628	68.93303777	335.2732019	0	107.2988025	Cluster I
chr2L	370000	371000	225.2238609	64.47813035	327.8236277	8.852562374	225.2238609	64.47813035	327.8236277	0	109.9591625	Cluster II
chr2L	371000	372000	147.7898301	49.76876648	230.4136084	7.264276866	147.7898301	49.76876648	230.4136084	0	80.0929725	Cluster II
chr2L	372000	373000	162.6151533	64.91915303	271.683823	8.492881486	162.6151533	64.91915303	271.683823	0	100.74642	Cluster II
chr2L	373000	374000	159.7483823	55.61443449	263.791834	9.211436347	159.7483823	55.61443449	263.791834	0	91.8346475	Cluster II
chr2L	374000	375000	150.6686611	57.18545027	234.6872761	8.670517192	150.6686611	57.18545027	234.6872761	0	89.52787	Cluster II
chr2L	375000	376000	160.1959445	52.68227117	252.6941457	9.946110795	160.1959445	52.68227117	252.6941457	0	99.601365	Cluster II
chr2L	376000	377000	175.5954334	67.68963415	237.552099	10.17511587	175.5954334	67.68963415	237.552099	0	114.993025	Cluster II
chr2L	377000	378000	176.8598211	65.44391897	329.8824534	8.943136956	176.8598211	65.44391897	329.8824534	0	120.7802975	Cluster II
chr2L	378000	379000	177.7021029	69.61117765	247.430593	8.115008496	177.7021029	69.61117765	247.430593	0	106.3790175	Cluster II
chr2L	379000	380000	130.4402278	60.78314103	257.1800066	9.234256493	130.4402278	60.78314103	257.1800066	0	102.726415	Cluster II
chr2L	380000	381000	125.3778734	65.94478804	255.6679187	7.657489926	125.3778734	65.94478804	255.6679187	0	104.433885	Cluster II
chr2L	381000	382000	165.5778959	72.975236	233.7331008	9.168542109	165.5778959	72.975236	233.7331008	0	97.1044475	Cluster II
chr2L	382000	383000	152.8891031	89.53780432	281.5996665	8.803865794	152.8891031	89.53780432	281.5996665	0	102.3814625	Cluster II
chr2L	383000	384000	122.1667234	73.02717314	244.4897938	13.72821223	122.1667234	73.02717314	244.4897939	0	92.43402	Cluster II
chr2L	384000	385000	122.325284	95.63522702	177.9743901	12.62811688	122.325284	95.63522702	177.9743901	0	98.61485	Cluster II
chr2L	385000	386000	130.6206883	95.56962921	257.7891322	13.98438512	130.6206883	95.56962921	257.7891322	0	95.3964075	Cluster II
chr2L	386000	387000	141.1812771	93.05905937	254.154546	12.26066007	141.1812771	93.05905937	254.154546	0	95.1597875	Cluster II
chr2L	387000	388000	143.6947214	71.35041978	221.729416	14.97658713	143.6947214	71.35041978	221.729416	0	96.851965	Cluster II
chr2L	388000	389000	98.7531099	57.51987676	174.4452591	14.0527631	98.7531099	57.51987676	174.4452591	0	77.635035	Cluster III
chr2L	389000	390000	92.2206178	53.39793932	185.2157004	13.38854087	92.2206178	53.39793932	185.2157004	0	69.0667	Cluster III
chr2L	390000	391000	100.4835069	57.88710276	178.0309109	12.15980545	100.483507	57.88710276	178.0309109	0	69.80387	Cluster III
chr2L	391000	392000	92.77086123	52.84675355	182.8203373	12.37280795	92.77086123	52.84675355	182.8203373	0	67.9591875	Cluster III
chr2L	392000	393000	100.1889684	57.02184683	192.3053838	12.33859372	100.1889684	57.02184683	192.3053838	0	81.1102175	Cluster III
chr2L	393000	394000	80.13196312	47.08377515	151.9316448	11.38099075	80.13196312	47.08377515	151.9316448	0	64.872765	Cluster III
chr2L	394000	395000	69.24196215	41.30538864	149.2124007	12.57391078	69.24196215	41.30538864	149.2124007	0	62.3620275	Cluster III
chr2L	395000	396000	60.47629285	38.18109318	127.0219534	14.02372552	60.47629285	38.18109318	127.0219534	0	52.9960625	Cluster III
chr2L	396000	397000	76.98886511	48.33873513	128.1715683	12.71569116	76.98886511	48.33873513	128.1715683	0	76.042295	Cluster III
chr2L	397000	398000	109.0497332	51.44795132	184.852157	12.58619741	109.0497332	51.44795132	184.852157	0	96.6163725	Cluster III
chr2L	398000	399000	86.5970973	45.6004655	171.9224818	14.60325413	86.5970973	45.6004655	171.9224818	0	88.8305775	Cluster III
chr2L	399000	400000	84.65149189	44.04791869	139.5931202	12.67265342	84.65149189	44.04791869	139.5931202	0	75.91494	Cluster III
chr2L	400000	401000	101.6477083	52.2533297	187.9635404	12.64145961	101.6477083	52.2533297	187.9635404	0	87.0305825	Cluster III
chr2L	401000	402000	81.6876827	43.78290845	162.6914851	13.52438216	81.6876827	43.78290845	162.6914851	0	68.704345	Cluster III
chr2L	402000	403000	52.09559504	34.56613854	121.5097958	11.13262259	52.09559505	34.56613854	121.5097958	0	45.029935	Cluster III
chr2L	403000	404000	26.90786914	20.98226459	57.35669399	10.47903319	26.90786914	20.98226459	57.35669399	0	27.877011	Cluster III
chr2L	404000	405000	4.62708736	9.434889724	20.20436247	10.47055177	0	0	20.20436247	0	7.60943	Cluster III
chr2L	405000	406000	8.316494182	28.01923786	49.30478608	13.18374273	0	28.01923786	49.30478608	0	8.299628	Cluster III
chr2L	406000	407000	10.73090371	29.77891127	56.23038028	17.18879769	0	29.77891127	56.23038028	0	7.6848685	Cluster III
chr2L	407000	408000	13.43101708	33.33849926	87.91078691	15.96287701	0	33.33849926	87.91078691	0	7.81692775	Cluster III
chr2L	408000	409000	8.0049665	29.44024334	61.40669314	11.82195457	0	29.44024334	61.40669314	0	8.32351975	Cluster III
chr2L	409000	410000	12.68748965	31.83874184	65.97971371	14.53846365	0	31.83874184	65.97971371	0	8.9878755	Cluster III
chr2L	410000	411000	15.37492091	35.56767766	68.47551425	13.24410479	0	35.56767766	68.47551425	0	8.692069	Cluster III
chr2L	411000	412000	12.8433677	48.3247735	61.63088152	15.40045931	0	48.3247735	61.63088152	0	9.15043425	Cluster III
chr2L	412000	413000	9.982123181	38.12200004	63.33561039	15.66296758	0	38.12200004	63.33561039	0	8.37954675	Cluster III
chr2L	413000	414000	3.971840743	14.50918681	40.67889512	11.10236213	0	0	40.67889512	0	6.95109225	Cluster III
chr2L	414000	415000	4.558072277	7.281015287	11.88379532	7.424085777	0	0	0	0	4.324564325	No H2AK118ubi
chr2L	415000	416000	9.47603418	15.01889876	22.22433148	8.261597915	0	0	22.22433148	0	6.9601765	Cluster III
chr2L	416000	417000	11.19548813	30.84107279	75.06850326	11.62438796	0	30.84107279	75.06850326	0	8.98654825	Cluster III
chr2L	417000	418000	8.828913677	35.66434355	56.70869389	12.38394561	0	35.66434355	56.70869389	0	8.84725975	Cluster III
chr2L	418000	419000	10.19036182	19.99267373	30.5563005	11.82552665	0	19.99267373	30.5563005	0	7.15984825	Cluster III
chr2L	419000	420000	4.307277979	9.536463139	6.701124619	7.133017846	0	0	0	0	3.55766795	No H2AK118ubi
chr2L	420000	421000	7.585623296	9.022288944	14.36519497	7.196202566	0	0	0	0	4.56375055	No H2AK118ubi
chr2L	421000	422000	6.540068805	6.92876296	16.2569516	6.577773194	0	0	0	0	3.6307491	No H2AK118ubi
chr2L	422000	423000	9.789370355	39.41273049	50.46063294	11.05078513	0	39.41273049	50.46063294	0	5.068629	Cluster III
chr2L	423000	424000	15.09814026	67.14951578	97.2722465	11.5717686	0	67.14951578	97.2722465	0	4.6110789	Cluster III
chr2L	424000	425000	15.46971514	89.0618563	177.4973375	13.83736046	0	89.0618563	177.4973375	0	7.732607	Cluster II
chr2L	425000	426000	15.74928046	83.10612004	154.0133449	13.38676255	0	83.10612004	154.0133449	0	5.83425255	Cluster III
chr2L	426000	427000	8.862445019	53.7182949	65.72133719	8.935683047	0	53.7182949	65.72133719	0	5.659542125	Cluster III
chr2L	427000	428000	10.06190874	63.83826066	56.59473803	9.292333765	0	63.83826066	56.59473803	0	5.1554484	Cluster III
chr2L	428000	429000	14.38235737	106.0652281	142.7684142	12.16762101	0	106.0652281	142.7684142	0	7.1676595	Cluster II
chr2L	429000	430000	12.98554639	108.7278954	110.0580327	12.68319242	0	108.7278954	110.0580327	0	7.409656	Cluster III
chr2L	430000	431000	10.35308569	77.19239259	58.80036214	10.00236064	0	77.19239259	58.80036214	0	5.973760225	Cluster III
chr2L	431000	432000	5.608714391	13.96679586	35.67254007	7.097293573	0	0	35.67254007	0	3.770974975	Cluster III
chr2L	432000	433000	11.64684495	107.4114737	218.6725442	12.02224803	0	107.4114737	218.6725442	0	7.2885095	Cluster II
chr2L	433000	434000	14.76636084	93.3566576	276.2120455	15.565935	0	93.3566576	276.2120455	0	7.66729025	Cluster II
chr2L	434000	435000	20.07076101	101.7837519	248.9995442	16.00206874	20.07076101	101.7837519	248.9995442	0	10.1111945	Cluster II
chr2L	435000	436000	17.36388497	80.58405487	236.6248498	14.36092489	0	80.58405487	236.6248498	0	8.41787225	Cluster II
chr2L	436000	437000	14.07351765	76.10365446	227.8880749	14.12581507	0	76.10365446	227.8880749	0	8.45237775	Cluster II
chr2L	437000	438000	20.5823751	81.50471548	196.0566221	15.12537932	20.5823751	81.50471548	196.0566221	0	8.091452	Cluster II
chr2L	438000	439000	18.18056992	76.05133999	176.2663878	13.76923128	0	76.05133999	176.2663878	0	8.5861145	Cluster III
chr2L	439000	440000	23.06306037	79.66357422	213.4008503	15.6698959	23.06306037	79.66357422	213.4008504	0	12.256341	Cluster II
chr2L	440000	441000	16.74031043	74.20524202	174.3674028	15.53102245	0	74.20524202	174.3674028	0	8.73847275	Cluster III
chr2L	441000	442000	15.95139192	63.23905808	151.5115222	14.10019937	0	63.23905808	151.5115222	0	6.19089425	Cluster III
chr2L	442000	443000	12.05329898	53.00251282	123.7725684	13.77260631	0	53.00251282	123.7725684	0	9.00177275	Cluster III
chr2L	443000	444000	15.07861136	52.88722956	125.1991357	15.08130768	0	52.88722956	125.1991357	0	7.41671525	Cluster III
chr2L	444000	445000	12.80364465	61.17164302	115.6123608	13.38695188	0	61.17164302	115.6123608	0	8.0502605	Cluster III
chr2L	445000	446000	11.40242997	62.897958	102.2528268	9.939598946	0	62.897958	102.2528268	0	6.6078805	Cluster III
chr2L	446000	447000	16.78845365	58.86689302	113.07783	8.881633192	0	58.86689302	113.07783	0	8.415772925	Cluster III
chr2L	447000	448000	11.4209484	43.40079237	79.48495671	9.051664645	0	43.40079237	79.48495671	0	7.395335	Cluster III
chr2L	448000	449000	8.149735821	31.93138618	66.63620754	8.208185663	0	31.93138618	66.63620754	0	5.273597225	Cluster III
chr2L	449000	450000	15.35227272	41.7816971	81.78749404	8.622952433	0	41.7816971	81.78749404	0	8.47211875	Cluster III
chr2L	450000	451000	16.20834667	52.58859816	113.4665176	8.010955392	0	52.58859816	113.4665176	0	8.12694225	Cluster III
chr2L	451000	452000	19.03382303	51.20592437	114.1683809	9.156878907	19.03382303	51.20592437	114.1683809	0	10.55152	Cluster III
chr2L	452000	453000	8.997993047	18.7147053	42.50516366	4.297618421	0	18.7147053	42.50516366	0	6.757601	Cluster III
chr2L	453000	454000	26.37051458	25.02206198	50.2237064	6.769472631	26.37051458	25.02206198	50.2237064	0	8.113959675	Cluster III
chr2L	454000	455000	7.495376846	11.1558117	20.85779339	1.722614732	0	0	20.85779339	0	4.275745375	Cluster III
chr2L	455000	456000	26.99061044	29.88448713	80.6739011	5.221690993	26.99061044	29.88448713	80.6739011	0	12.95182463	Cluster III
chr2L	456000	457000	75.68500564	81.01968093	176.527182	10.13957897	75.68500564	81.01968093	176.527182	0	28.4163975	Cluster II
chr2L	457000	458000	80.75365488	98.30127838	197.759685	9.121784276	80.75365488	98.30127838	197.759685	0	43.8240975	Cluster II
chr2L	458000	459000	59.48316342	102.9430862	176.6755134	7.804769042	59.48316342	102.9430862	176.6755134	0	32.3972225	Cluster II
chr2L	459000	460000	35.46229243	86.69997719	131.4030582	7.922629434	35.46229243	86.69997719	131.4030582	0	27.7506975	Cluster III
chr2L	460000	461000	55.88957837	111.1204432	210.9223804	7.699886116	55.88957837	111.1204432	210.9223804	0	30.661035	Cluster II
chr2L	461000	462000	61.87077082	138.5309981	234.2444845	9.08348647	61.87077082	138.5309981	234.2444845	0	42.3684625	Cluster II
chr2L	462000	463000	64.2491708	121.1907778	258.9736034	8.879009284	64.2491708	121.1907778	258.9736034	0	57.04366	Cluster II
chr2L	463000	464000	86.55969023	133.842463	258.9420073	9.316383707	86.55969023	133.842463	258.9420073	0	59.01134	Cluster II
chr2L	464000	465000	94.26223959	144.5905478	269.5403116	9.538747744	94.26223959	144.5905478	269.5403116	0	61.1812125	Cluster II
chr2L	465000	466000	61.89562114	134.4815298	210.2108454	9.771010536	61.89562114	134.4815298	210.2108454	0	45.56641	Cluster II
chr2L	466000	467000	64.47122428	172.0953396	255.9156895	8.878478944	64.47122428	172.0953396	255.9156895	0	44.8419675	Cluster II
chr2L	467000	468000	44.96775882	167.0214266	231.1460765	9.520531452	44.96775882	167.0214266	231.1460765	0	29.259745	Cluster II
chr2L	468000	469000	36.35421885	140.9149538	199.3159959	8.26537522	36.35421885	140.9149538	199.3159959	0	15.960843	Cluster II
chr2L	469000	470000	22.08590425	70.51085846	87.98247684	6.058070781	22.08590425	70.51085846	87.98247684	0	9.659250175	Cluster III
chr2L	470000	471000	24.85128122	45.63020587	148.2435829	7.809227315	24.85128122	45.63020587	148.2435829	0	12.10540625	Cluster III
chr2L	471000	472000	14.74154132	30.37940826	71.55615355	11.70956626	0	30.37940826	71.55615355	0	9.094603	Cluster III
chr2L	472000	473000	14.46017756	24.64471702	58.54410923	7.52569391	0	24.64471702	58.54410923	0	9.87314025	Cluster III
chr2L	473000	474000	6.574476903	36.54790676	43.95821739	6.843290777	0	36.54790676	43.95821739	0	5.808345925	Cluster III
chr2L	474000	475000	11.59504382	48.32721421	75.11619779	5.92500197	0	48.32721421	75.11619779	0	6.492978925	Cluster III
chr2L	475000	476000	9.691796366	38.55892719	80.142609	8.136083623	0	38.55892719	80.142609	0	4.250245975	Cluster III
chr2L	476000	477000	10.42550379	35.12847357	62.6008945	5.500015597	0	35.12847357	62.6008945	0	7.32884525	Cluster III
chr2L	477000	478000	15.62061483	62.29618213	112.6716493	7.950502224	0	62.29618213	112.6716493	0	6.9227765	Cluster III
chr2L	478000	479000	11.72507734	28.67944023	45.13410249	8.351459012	0	28.67944023	45.13410249	0	3.83716655	Cluster III
chr2L	479000	480000	8.446243132	8.031225377	13.97644244	5.968405824	0	0	0	0	3.982192575	No H2AK118ubi
chr2L	480000	481000	7.782166764	8.237572566	21.52572352	5.719948388	0	0	21.52572352	0	5.41507935	Cluster III
chr2L	481000	482000	10.82708652	13.53654555	29.55562886	6.227303918	0	0	29.55562886	0	5.019372575	Cluster III
chr2L	482000	483000	15.43857936	28.12264759	70.32731237	6.206421437	0	28.12264759	70.32731237	0	6.676893475	Cluster III
chr2L	483000	484000	29.43330785	42.55604925	81.34455789	7.68670563	29.43330785	42.55604925	81.34455789	0	7.17109075	Cluster III
chr2L	484000	485000	42.57961513	48.84770751	149.2062164	7.316884757	42.57961513	48.84770751	149.2062164	0	9.33185525	Cluster III
chr2L	485000	486000	29.48136309	25.39388195	84.99486749	5.761968697	29.48136309	25.39388195	84.99486749	0	6.7918487	Cluster III
chr2L	486000	487000	14.29336635	36.8150626	57.04629354	5.035565051	0	36.8150626	57.04629354	0	5.2075433	Cluster III
chr2L	487000	488000	18.08916139	32.94603727	51.90173779	5.343115504	0	32.94603727	51.90173779	0	4.0308323	Cluster III
chr2L	488000	489000	21.18391181	42.1083423	72.05627941	7.314052045	21.18391181	42.1083423	72.05627941	0	6.287062825	Cluster III
chr2L	489000	490000	28.04577969	46.80243487	127.4910892	9.489517668	28.04577969	46.80243487	127.4910892	0	9.71875525	Cluster III
chr2L	490000	491000	31.82640232	9.047407496	33.43018394	4.177777104	31.82640232	0	33.43018394	0	6.419009825	Cluster III
chr2L	491000	492000	360.5351079	53.80446497	279.2709506	6.852893521	360.5351079	53.80446497	279.2709506	0	87.324585	Cluster I
chr2L	492000	493000	379.6977231	93.29040684	407.2752924	8.040387232	379.6977231	93.29040684	407.2752924	0	126.2679975	Cluster I
chr2L	493000	494000	178.056337	47.71538467	244.2567484	4.516473412	178.056337	47.71538467	244.2567484	0	80.81385575	Cluster II
chr2L	494000	495000	183.0101267	45.85050289	193.6456513	4.210531147	183.0101267	45.85050289	193.6456513	0	77.192445	Cluster III
chr2L	495000	496000	275.3382271	86.69871845	405.6760209	7.323545901	275.3382271	86.69871845	405.6760209	0	158.5564025	Cluster I
chr2L	496000	497000	143.4456262	48.24742783	251.4669866	4.370886396	143.4456262	48.24742783	251.4669866	0	102.1211375	Cluster II
chr2L	497000	498000	262.4570983	60.42894511	348.9290872	6.886532375	262.4570983	60.42894511	348.9290872	0	140.165864	Cluster I
chr2L	498000	499000	469.0610575	98.23849604	551.7080562	8.520940689	469.0610575	98.23849604	551.7080562	0	220.9365	Cluster I
chr2L	499000	500000	484.3228493	104.7735173	515.1656851	9.32123548	484.3228493	104.7735173	515.1656851	0	215.899775	Cluster I
chr2L	500000	501000	495.4535236	91.56019271	560.824552	9.483321816	495.4535237	91.56019271	560.824552	0	233.03305	Cluster I
chr2L	501000	502000	470.0800474	82.50545931	550.619745	8.956078757	470.0800474	82.50545931	550.619745	0	212.632925	Cluster I
chr2L	502000	503000	578.3115616	111.1118087	609.84773	9.052698312	578.3115616	111.1118087	609.84773	0	224.087325	Cluster I
chr2L	503000	504000	561.4158619	86.84022733	517.5400171	10.0430883	561.4158619	86.84022733	517.5400171	0	192.86676	Cluster I
chr2L	504000	505000	599.5613145	82.70732372	519.9534307	7.490861244	599.5613145	82.70732372	519.9534307	0	176.13542	Cluster I
chr2L	505000	506000	479.3018967	49.07533428	419.8119109	7.576963603	479.3018967	49.07533428	419.811911	0	168.06035	Cluster I
chr2L	506000	507000	575.6846157	66.87068011	520.1029469	8.599414328	575.6846157	66.87068011	520.1029469	0	168.4188	Cluster I
chr2L	507000	508000	642.9313756	86.46803248	503.0341882	9.437122543	642.9313756	86.46803248	503.0341882	0	175.8763	Cluster I
chr2L	508000	509000	581.2946806	102.2927255	625.1913733	9.159062448	581.2946806	102.2927255	625.1913733	0	224.4199	Cluster I
chr2L	509000	510000	631.8144909	109.8502086	709.6318734	9.287532848	631.8144909	109.8502086	709.6318734	0	246.89785	Cluster I
chr2L	510000	511000	219.565495	73.5503063	278.5134867	8.740748007	219.5654951	73.5503063	278.5134867	0	97.5213325	Cluster II
chr2L	511000	512000	167.4523411	66.78896661	284.0389919	8.126228532	167.4523411	66.78896661	284.0389919	0	92.13757	Cluster II
chr2L	512000	513000	108.8999951	57.22480974	250.4214323	5.757939322	108.8999951	57.22480974	250.4214323	0	75.1658275	Cluster II
chr2L	513000	514000	118.1470422	71.24096867	272.0504034	11.25345347	118.1470422	71.24096867	272.0504034	0	94.9774975	Cluster II
chr2L	514000	515000	184.492355	107.1196356	362.2161264	10.12089996	184.492355	107.1196357	362.2161264	0	114.679545	Cluster II
chr2L	515000	516000	170.3460225	97.25464627	338.3407999	7.329043744	170.3460225	97.25464627	338.3407999	0	113.5335425	Cluster II
chr2L	516000	517000	212.3895967	119.5032107	335.3642798	9.154796292	212.3895967	119.5032107	335.3642798	0	116.4449475	Cluster II
chr2L	517000	518000	178.5972681	119.3516974	275.7660881	9.040263071	178.5972681	119.3516974	275.7660881	0	93.215785	Cluster II
chr2L	518000	519000	179.3243044	130.6995636	258.4148205	9.538728411	179.3243044	130.6995636	258.4148205	0	88.71756	Cluster II
chr2L	519000	520000	160.1344795	125.2089802	270.9036711	8.37837704	160.1344795	125.2089802	270.9036711	0	74.2359475	Cluster II
chr2L	520000	521000	92.03522437	77.23564621	233.1128289	6.590660584	92.03522437	77.23564621	233.1128289	0	55.8018675	Cluster II
chr2L	521000	522000	40.5994267	48.27406205	152.5684815	5.514565759	40.5994267	48.27406205	152.5684815	0	33.6992775	Cluster III
chr2L	522000	523000	39.27726312	61.25325989	142.8038502	6.162879359	39.27726312	61.25325989	142.8038502	0	26.5770825	Cluster III
chr2L	523000	524000	48.49166298	44.8825217	141.0016884	6.027747468	48.49166298	44.8825217	141.0016884	0	30.5679375	Cluster III
chr2L	524000	525000	98.57117639	112.0428679	297.8910584	7.303735174	98.57117639	112.0428679	297.8910584	0	48.48514	Cluster II
chr2L	525000	526000	75.87430617	90.80280356	211.6085822	6.143867317	75.87430617	90.80280356	211.6085822	0	47.03213	Cluster II
chr2L	526000	527000	84.49889714	92.35624293	188.7173272	6.715131599	84.49889714	92.35624293	188.7173272	0	45.5288925	Cluster II
chr2L	527000	528000	116.6050064	89.49803898	261.0198299	6.888079142	116.6050064	89.49803898	261.0198299	0	58.7894075	Cluster II
chr2L	528000	529000	109.6205489	73.0442129	239.9752626	6.435102113	109.6205489	73.0442129	239.9752626	0	63.0286365	Cluster II
chr2L	529000	530000	120.5843662	67.10939901	227.1658456	6.657559835	120.5843662	67.10939901	227.1658456	0	71.8526715	Cluster II
chr2L	530000	531000	159.8501014	101.2354936	308.1056922	7.102986573	159.8501014	101.2354936	308.1056922	0	95.0646045	Cluster II
chr2L	531000	532000	177.4017848	89.49430605	350.138544	7.589064463	177.4017848	89.49430605	350.138544	0	121.4787025	Cluster II
chr2L	532000	533000	209.7532741	89.20045025	390.651433	9.992245776	209.7532742	89.20045025	390.651433	0	123.1576725	Cluster II
chr2L	533000	534000	223.7067382	109.5132882	407.0087396	10.93263182	223.7067382	109.5132882	407.0087396	0	120.213065	Cluster II
chr2L	534000	535000	232.6934441	95.71516668	445.4182716	10.73366989	232.6934441	95.71516668	445.4182716	0	147.0821825	Cluster I
chr2L	535000	536000	196.0652971	91.91257985	361.4012655	9.053102047	196.0652971	91.91257986	361.4012655	0	132.5925175	Cluster II
chr2L	536000	537000	176.4222409	93.76510172	392.4965208	10.143066	176.4222409	93.76510172	392.4965208	0	124.7974875	Cluster II
chr2L	537000	538000	160.8937888	66.04189064	276.917089	9.613706682	160.8937888	66.04189064	276.917089	0	90.1819225	Cluster II
chr2L	538000	539000	147.807819	55.24756173	258.4359957	9.545447399	147.807819	55.24756173	258.4359957	0	74.68855	Cluster II
chr2L	539000	540000	79.23731932	37.05391024	172.618093	9.145184307	79.23731932	37.05391024	172.618093	0	51.1245325	Cluster III
chr2L	540000	541000	22.13193577	10.80441651	58.61924	4.9978997	22.13193577	0	58.61924	0	14.802834	Cluster III
chr2L	541000	542000	6.711088371	9.760837415	16.29786499	6.064053636	0	0	0	0	4.789399	No H2AK118ubi
chr2L	542000	543000	7.237283907	7.822475559	23.12575458	4.999455677	0	0	23.12575458	0	4.615762725	Cluster III
chr2L	543000	544000	13.10811297	23.40007757	44.30432812	7.115852981	0	23.40007757	44.30432812	0	5.103733975	Cluster III
chr2L	544000	545000	7.2153253	7.388660172	26.6371338	4.028769355	0	0	26.6371338	0	3.69097985	Cluster III
chr2L	545000	546000	15.03782641	14.00313764	28.54418013	5.073006091	0	0	28.54418013	0	3.665659225	Cluster III
chr2L	546000	547000	57.54918445	50.98321715	124.1266063	6.964877833	57.54918445	50.98321715	124.1266063	0	6.770233	Cluster III
chr2L	547000	548000	87.12181359	42.6474265	113.2994939	5.860070259	87.12181359	42.6474265	113.2994939	0	5.741309425	Cluster III
chr2L	548000	549000	11.70352162	9.28550666	19.61970062	2.860691504	0	0	19.61970062	0	1.7508511	Cluster III
chr2L	549000	550000	17.43756238	82.84351804	162.1634377	7.699853697	0	82.84351804	162.1634377	0	5.87849075	Cluster III
chr2L	550000	551000	11.0559239	79.50183186	149.9673774	6.762228721	0	79.50183186	149.9673774	0	5.113914675	Cluster III
chr2L	551000	552000	13.33566678	123.1666209	192.4772974	5.646895907	0	123.1666209	192.4772974	0	5.450656375	Cluster II
chr2L	552000	553000	9.518298514	34.66990686	80.54053164	4.74284476	0	34.66990686	80.54053164	0	4.23326325	Cluster III
chr2L	553000	554000	6.121770578	28.31992329	64.76460067	4.03029077	0	28.31992329	64.76460067	0	4.997779825	Cluster III
chr2L	554000	555000	18.78133065	96.71024106	182.384482	7.491775587	18.78133066	96.71024106	182.384482	0	5.4499845	Cluster II
chr2L	555000	556000	16.42722475	85.16402252	173.2291092	9.508598329	0	85.16402252	173.2291092	0	7.53393425	Cluster II
chr2L	556000	557000	13.3040493	64.20234164	127.9994492	10.76274702	0	64.20234164	127.9994492	0	6.9043385	Cluster III
chr2L	557000	558000	13.44699245	46.7261341	89.7472709	9.580828503	0	46.7261341	89.7472709	0	6.081743	Cluster III
chr2L	558000	559000	8.681312551	16.51602421	36.31397366	4.568921319	0	0	36.31397366	0	4.43528125	Cluster III
chr2L	559000	560000	4.212620395	3.495289602	2.573952036	3.616976233	0	0	0	0	3.326678275	No H2AK118ubi
chr2L	560000	561000	12.39081616	10.59046131	12.54326463	7.196468424	0	0	0	0	5.97933875	No H2AK118ubi
chr2L	561000	562000	17.65825777	17.20121674	34.91738562	6.059264528	0	0	34.91738562	0	5.366096275	Cluster III
chr2L	562000	563000	27.25992912	27.68839234	49.06923706	10.3756756	27.25992912	27.68839234	49.06923706	0	11.066402	Cluster III
chr2L	563000	564000	16.06252097	13.39867007	25.68888273	6.514627881	0	0	25.68888273	0	9.7443775	Cluster III
chr2L	564000	565000	8.289686142	18.73007478	32.23926107	7.464915821	0	18.73007478	32.23926107	0	6.53969325	Cluster III
chr2L	565000	566000	10.20903482	27.84774023	71.90345915	8.333511227	0	27.84774023	71.90345915	0	8.036712	Cluster III
chr2L	566000	567000	11.71649682	31.06524003	52.43516695	9.303819111	0	31.06524003	52.43516695	0	7.6509535	Cluster III
chr2L	567000	568000	6.684718503	25.08478323	42.47813166	6.387936538	0	25.08478323	42.47813166	0	6.21937825	Cluster III
chr2L	568000	569000	7.631961223	12.6221184	19.66971532	6.828832918	0	0	19.66971532	0	5.47853025	Cluster III
chr2L	569000	570000	18.06418004	29.51422853	47.8568807	8.698847819	0	29.51422853	47.8568807	0	9.93080925	Cluster III
chr2L	570000	571000	21.42521884	34.07221053	59.47628559	10.26631581	21.42521884	34.07221053	59.47628559	0	11.7551175	Cluster III
chr2L	571000	572000	20.72456848	42.25415779	82.35972456	10.63836511	20.72456848	42.25415779	82.35972456	0	11.29265675	Cluster III
chr2L	572000	573000	9.574204197	26.00515161	46.5730291	6.602919553	0	26.00515161	46.5730291	0	9.6151948	Cluster III
chr2L	573000	574000	11.80551271	29.77421299	45.60635922	9.695181377	0	29.77421299	45.60635922	0	9.00099275	Cluster III
chr2L	574000	575000	12.73829407	11.11388194	22.19472684	8.204061813	0	0	22.19472685	0	6.95018175	Cluster III
chr2L	575000	576000	21.59593161	14.50501783	48.74390748	6.85339647	21.59593161	0	48.74390748	0	13.8904895	Cluster III
chr2L	576000	577000	32.84412169	14.58893207	51.63877254	7.609204303	32.84412169	0	51.63877254	0	20.411951	Cluster III
chr2L	577000	578000	205.355118	36.07369358	155.0511787	8.733054293	205.355118	36.07369358	155.0511787	0	156.4556225	Cluster III
chr2L	578000	579000	323.5861458	44.630903	230.9965993	9.485860227	323.5861458	44.630903	230.9965993	0	249.578675	Cluster I
chr2L	579000	580000	296.1830272	56.25630087	244.910671	9.301424428	296.1830272	56.25630087	244.910671	0	240.74605	Cluster I
chr2L	580000	581000	458.6707517	51.05722829	316.28538	9.781604981	458.6707517	51.05722829	316.28538	0	310.659025	Cluster I
chr2L	581000	582000	380.0750476	45.62540088	304.0763642	10.00908289	380.0750476	45.62540088	304.0763642	0	282.256375	Cluster I
chr2L	582000	583000	324.4288114	38.03219201	238.5784756	6.060430583	324.4288114	38.03219201	238.5784756	0	202.44417	Cluster I
chr2L	583000	584000	453.4369101	46.46177314	264.5624902	7.443388855	453.4369101	46.46177314	264.5624902	0	272.613075	Cluster I
chr2L	584000	585000	581.4624674	41.58208923	318.4286615	9.152986334	581.4624674	41.58208923	318.4286615	0	315.492625	Cluster I
chr2L	585000	586000	463.9833255	35.47791444	291.3748298	10.6586395	463.9833255	35.47791444	291.3748298	0	276.9761	Cluster I
chr2L	586000	587000	508.9428885	51.49864647	306.0042029	9.097410846	508.9428885	51.49864647	306.0042029	0	291.316375	Cluster I
chr2L	587000	588000	619.8555578	54.45934958	381.3729268	9.053537187	619.8555578	54.45934958	381.3729268	0	335.838525	Cluster I
chr2L	588000	589000	348.0672878	38.96349327	302.5923356	8.62300968	348.0672878	38.96349327	302.5923356	0	225.097175	Cluster I
chr2L	589000	590000	515.1633594	64.94526281	341.6556237	8.834999021	515.1633594	64.94526281	341.6556237	0	278.5311	Cluster I
chr2L	590000	591000	378.1573722	45.27500051	193.0748292	5.769680471	378.1573722	45.27500051	193.0748292	0	166.4309425	Cluster I
chr2L	591000	592000	562.4185675	62.81306305	292.8383408	6.409768404	562.4185675	62.81306305	292.8383408	0	234.3729625	Cluster I
chr2L	592000	593000	849.7817194	73.66250135	513.7948156	8.712277414	849.7817194	73.66250135	513.7948156	0	383.012275	Cluster I
chr2L	593000	594000	1190.800167	85.2330038	668.3949614	10.26557561	1190.800167	85.2330038	668.3949614	0	405.334175	Cluster I
chr2L	594000	595000	854.5483164	25.21943057	437.6491296	8.564972686	854.5483164	25.21943057	437.6491297	0	240.859375	Cluster I
chr2L	595000	596000	603.0370483	25.31020646	351.6531352	8.173728652	603.0370483	25.31020646	351.6531352	0	247.344565	Cluster I
chr2L	596000	597000	718.2950944	58.24116789	508.7109887	11.64603491	718.2950944	58.24116789	508.7109887	0	407.33185	Cluster I
chr2L	597000	598000	588.6283334	47.78145643	412.4712938	9.259789537	588.6283334	47.78145644	412.4712938	0	361.75745	Cluster I
chr2L	598000	599000	452.5514484	43.53386013	358.6208808	9.005701675	452.5514484	43.53386013	358.6208808	0	361.1823	Cluster I
chr2L	599000	600000	507.0780693	55.51209194	340.7695945	9.274373183	507.0780693	55.51209194	340.7695945	0	392.117025	Cluster I
chr2L	600000	601000	449.4992679	49.31976845	298.1714403	10.88039928	449.4992679	49.31976845	298.1714403	0	346.475175	Cluster I
chr2L	601000	602000	241.5925401	46.57034943	207.4496495	7.901032776	241.5925401	46.57034943	207.4496495	0	218.2189275	Cluster II
chr2L	602000	603000	93.73694292	15.57401282	89.92805668	5.588344717	93.73694292	0	89.92805668	0	83.60195625	Cluster III
chr2L	603000	604000	65.40997478	37.44741468	99.32826446	6.123621238	65.40997478	37.44741468	99.32826446	0	34.23415675	Cluster III
chr2L	604000	605000	126.3208474	41.97893795	159.5679914	8.561223205	126.3208474	41.97893795	159.5679914	0	69.4983225	Cluster III
chr2L	605000	606000	204.1620358	79.93224021	190.3066549	7.461444628	204.1620358	79.93224021	190.3066549	0	94.5620275	Cluster II
chr2L	606000	607000	183.9871263	77.37242407	239.5688347	7.984568577	183.9871264	77.37242407	239.5688347	0	104.8503025	Cluster II
chr2L	607000	608000	186.0825019	79.31927185	278.5974568	7.877660213	186.0825019	79.31927185	278.5974568	0	129.202335	Cluster II
chr2L	608000	609000	167.3107318	87.41944194	266.7451935	9.274360827	167.3107318	87.41944194	266.7451935	0	114.37957	Cluster II
chr2L	609000	610000	142.5528344	66.85259687	247.6363727	8.93061062	142.5528344	66.85259687	247.6363727	0	91.51644	Cluster II
chr2L	610000	611000	176.4822266	70.49284505	294.7404897	8.654589449	176.4822266	70.49284505	294.7404897	0	100.9051125	Cluster II
chr2L	611000	612000	125.5194438	74.86450302	212.6833343	6.526880772	125.5194438	74.86450302	212.6833343	0	83.04579225	Cluster II
chr2L	612000	613000	131.9348215	55.88853888	210.4830503	7.977487194	131.9348215	55.88853888	210.4830503	0	82.95506	Cluster II
chr2L	613000	614000	102.7012974	67.95666956	177.4011717	7.41133096	102.7012974	67.95666956	177.4011717	0	70.852585	Cluster III
chr2L	614000	615000	111.5619827	54.01963128	200.939696	6.581178712	111.5619827	54.01963128	200.939696	0	62.7774705	Cluster III
chr2L	615000	616000	72.57995558	35.7318652	153.8476304	7.645387614	72.57995558	35.7318652	153.8476304	0	54.2858775	Cluster III
chr2L	616000	617000	89.54030432	70.6296213	167.2009759	5.206496747	89.54030432	70.6296213	167.2009759	0	53.9781425	Cluster III
chr2L	617000	618000	151.7686359	85.60425282	248.9892809	8.278579483	151.7686359	85.60425282	248.9892809	0	70.2031225	Cluster II
chr2L	618000	619000	163.7462371	78.68592762	248.619381	9.03458867	163.7462371	78.68592762	248.619381	0	75.946385	Cluster II
chr2L	619000	620000	129.3316838	85.12615447	256.2536636	9.00034343	129.3316838	85.12615447	256.2536636	0	67.5012675	Cluster II
chr2L	620000	621000	89.08990818	71.92585318	195.9036661	6.067919088	89.08990818	71.92585318	195.9036661	0	43.49339975	Cluster II
chr2L	621000	622000	53.05607528	54.56333435	129.4015535	6.566878221	53.05607528	54.56333435	129.4015535	0	23.0906065	Cluster III
chr2L	622000	623000	40.11776445	81.21094237	69.79341826	5.620320909	40.11776445	81.21094237	69.79341826	0	16.706606	Cluster III
chr2L	623000	624000	73.27671871	94.24012295	162.85843	7.841632642	73.27671871	94.24012295	162.85843	0	22.114985	Cluster II
chr2L	624000	625000	92.07566871	87.08391016	244.5521061	8.398097551	92.07566871	87.08391016	244.5521061	0	36.1695225	Cluster II
chr2L	625000	626000	91.38419122	83.74436799	234.1798145	9.09596817	91.38419122	83.74436799	234.1798145	0	39.6550875	Cluster II
chr2L	626000	627000	49.46261228	48.43708632	124.5591698	5.41446624	49.46261228	48.43708632	124.5591698	0	20.150091	Cluster III
chr2L	627000	628000	10.57963569	13.04237924	24.0938821	1.310991557	0	0	24.0938821	0	4.744277625	Cluster III
chr2L	628000	629000	39.85477805	64.92658465	95.63067822	5.766755904	39.85477805	64.92658465	95.63067822	0	15.647507	Cluster III
chr2L	629000	630000	84.6246544	100.3724461	238.8712665	8.879759667	84.6246544	100.3724461	238.8712665	0	33.15314225	Cluster II
chr2L	630000	631000	89.91960841	69.09092927	194.1246432	7.673340291	89.91960841	69.09092927	194.1246432	0	26.557323	Cluster II
chr2L	631000	632000	75.62673029	67.89959294	135.6752307	5.043509711	75.62673029	67.89959294	135.6752307	0	22.384069	Cluster III
chr2L	632000	633000	65.46370575	48.8659218	224.3578291	8.27883911	65.46370575	48.8659218	224.3578291	0	25.9405225	Cluster III
chr2L	633000	634000	68.95850812	80.84812157	126.5838888	7.324685266	68.95850812	80.84812157	126.5838888	0	19.1738765	Cluster III
chr2L	634000	635000	26.98350245	56.62121135	93.77811994	6.103292316	26.98350245	56.62121135	93.77811994	0	12.8948455	Cluster III
chr2L	635000	636000	73.92069341	82.63786128	185.2974625	7.78285187	73.92069341	82.63786128	185.2974625	0	22.44544975	Cluster II
chr2L	636000	637000	119.0721876	100.0432634	261.1853814	9.655980929	119.0721876	100.0432634	261.1853814	0	42.3727675	Cluster II
chr2L	637000	638000	90.05603879	52.57616652	237.0672609	7.292272589	90.05603879	52.57616652	237.0672609	0	41.589258	Cluster II
chr2L	638000	639000	102.5629263	87.2320165	210.9528696	6.401447931	102.5629263	87.2320165	210.9528696	0	35.1198055	Cluster II
chr2L	639000	640000	84.43990243	63.21578948	172.3267995	6.565779345	84.43990243	63.21578948	172.3267995	0	36.64710895	Cluster III
chr2L	640000	641000	94.79709892	76.19817285	207.4663596	6.761711957	94.79709892	76.19817285	207.4663596	0	46.744085	Cluster II
chr2L	641000	642000	169.0933145	98.91034175	330.6611082	9.738774024	169.0933145	98.91034175	330.6611082	0	71.627975	Cluster II
chr2L	642000	643000	175.8852803	102.509673	325.10147	10.76579429	175.8852803	102.509673	325.10147	0	76.9727325	Cluster II
chr2L	643000	644000	148.1844921	92.01663665	258.7548015	9.921171025	148.1844921	92.01663665	258.7548015	0	66.34365	Cluster II
chr2L	644000	645000	127.6809857	86.17647864	256.1628593	8.048635244	127.6809857	86.17647864	256.1628593	0	46.6856825	Cluster II
chr2L	645000	646000	126.7358463	102.9236338	230.1088074	9.43305396	126.7358463	102.9236338	230.1088074	0	46.81063	Cluster II
chr2L	646000	647000	81.37381994	85.02750278	77.51449363	6.691923929	81.37381994	85.02750278	77.51449363	0	23.1898865	Cluster III
chr2L	647000	648000	55.78483235	67.40351388	123.4737908	4.831969954	55.78483235	67.40351388	123.4737908	0	24.8241885	Cluster III
chr2L	648000	649000	103.3917414	73.8564848	299.5452364	8.720426623	103.3917414	73.8564848	299.5452364	0	41.56483	Cluster II
chr2L	649000	650000	147.659189	101.3370955	348.7997387	9.589269265	147.659189	101.3370955	348.7997387	0	48.08841	Cluster II
chr2L	650000	651000	96.83471798	85.80390735	248.8781495	8.297776387	96.83471798	85.80390735	248.8781495	0	32.2336025	Cluster II
chr2L	651000	652000	69.53713543	101.0647922	172.8975802	7.994216449	69.53713543	101.0647922	172.8975802	0	34.38857675	Cluster II
chr2L	652000	653000	107.6889284	93.25123722	312.4125724	8.612916651	107.6889284	93.25123722	312.4125724	0	52.5576025	Cluster II
chr2L	653000	654000	105.101429	102.117531	330.9314886	8.938445512	105.101429	102.117531	330.9314886	0	50.38252	Cluster II
chr2L	654000	655000	104.928923	127.9772478	321.3656901	7.925626043	104.928923	127.9772478	321.3656901	0	50.19179	Cluster II
chr2L	655000	656000	75.54528954	107.9828475	236.9130429	7.973774067	75.54528954	107.9828475	236.9130429	0	36.07947	Cluster II
chr2L	656000	657000	50.77292368	94.82143442	159.6036985	7.791834051	50.77292368	94.82143442	159.6036985	0	24.2362235	Cluster II
chr2L	657000	658000	76.66123067	123.7559423	212.1620097	8.441472779	76.66123067	123.7559423	212.1620097	0	32.0479215	Cluster II
chr2L	658000	659000	96.60458207	118.3103005	306.9836205	10.0305947	96.60458207	118.3103005	306.9836205	0	50.4955475	Cluster II
chr2L	659000	660000	112.9425282	112.2273419	376.8400556	8.469634494	112.9425282	112.2273419	376.8400556	0	64.5394925	Cluster II
chr2L	660000	661000	138.2987322	126.270208	344.5900123	10.70417428	138.2987322	126.270208	344.5900123	0	76.97885	Cluster II
chr2L	661000	662000	128.0851738	128.4665739	309.2982566	9.267500319	128.0851738	128.4665739	309.2982566	0	78.0864775	Cluster II
chr2L	662000	663000	115.1786312	112.1217154	252.0586002	8.924883828	115.1786312	112.1217154	252.0586002	0	66.632285	Cluster II
chr2L	663000	664000	110.6979083	143.5624383	235.2182761	8.546483987	110.6979083	143.5624383	235.2182761	0	59.398675	Cluster II
chr2L	664000	665000	126.5132283	130.3068697	252.1809786	8.270899885	126.5132283	130.3068697	252.1809786	0	67.3711775	Cluster II
chr2L	665000	666000	93.62430484	82.48496376	234.2560204	6.831170549	93.62430484	82.48496376	234.2560204	0	55.49373525	Cluster II
chr2L	666000	667000	97.75829213	140.6225658	127.8957563	2.771139695	97.75829213	140.6225658	127.8957563	0	39.88960675	Cluster II
chr2L	667000	668000	91.94008219	107.2341169	260.9799862	8.356203176	91.94008219	107.2341169	260.9799862	0	69.832655	Cluster II
chr2L	668000	669000	97.43184058	125.9915565	166.5558994	5.464017185	97.43184058	125.9915565	166.5558994	0	48.23559475	Cluster II
chr2L	669000	670000	110.233693	101.8679107	269.1866019	9.876643873	110.233693	101.8679107	269.1866019	0	74.21787	Cluster II
chr2L	670000	671000	105.1955692	114.7502325	248.527632	8.334865003	105.1955692	114.7502325	248.527632	0	70.59254	Cluster II
chr2L	671000	672000	141.9405679	141.8908444	336.0556083	9.175815574	141.9405679	141.8908444	336.0556083	0	101.0898075	Cluster II
chr2L	672000	673000	131.181939	109.8915552	312.1767104	10.01977142	131.181939	109.8915552	312.1767104	0	81.8675525	Cluster II
chr2L	673000	674000	137.3818549	124.7790451	285.3439926	8.184094856	137.3818549	124.7790451	285.3439926	0	69.445665	Cluster II
chr2L	674000	675000	174.4530845	154.7968297	340.8727881	8.895412757	174.4530845	154.7968297	340.8727881	0	89.03449	Cluster II
chr2L	675000	676000	154.7846456	126.2840376	233.8073768	8.403257377	154.7846456	126.2840377	233.8073768	0	55.1700525	Cluster II
chr2L	676000	677000	161.6664838	120.5367326	305.7627846	8.018140042	161.6664838	120.5367327	305.7627846	0	73.3510125	Cluster II
chr2L	677000	678000	172.953503	166.6638918	286.0584574	5.725826593	172.953503	166.6638918	286.0584574	0	82.4701025	Cluster II
chr2L	678000	679000	156.506959	186.0202374	367.0733652	9.051452832	156.506959	186.0202374	367.0733652	0	82.4725175	Cluster II
chr2L	679000	680000	123.7493882	135.4926375	275.2747327	9.356978672	123.7493882	135.4926375	275.2747327	0	53.489375	Cluster II
chr2L	680000	681000	72.78345551	102.6973101	297.4544142	8.334394096	72.78345551	102.6973101	297.4544142	0	43.8948275	Cluster II
chr2L	681000	682000	86.88533241	113.3201276	269.3825197	9.621446865	86.88533241	113.3201276	269.3825197	0	42.787525	Cluster II
chr2L	682000	683000	88.77884038	103.0718072	221.0805389	7.928644087	88.77884038	103.0718072	221.0805389	0	36.96619	Cluster II
chr2L	683000	684000	100.3399353	156.4846667	238.7616858	7.438246933	100.3399353	156.4846667	238.7616858	0	33.7260025	Cluster II
chr2L	684000	685000	114.3102701	175.4328136	324.9001685	7.711900467	114.3102701	175.4328136	324.9001685	0	45.17273	Cluster II
chr2L	685000	686000	106.9073183	123.4939253	311.5428173	9.40798906	106.9073183	123.4939253	311.5428173	0	48.181015	Cluster II
chr2L	686000	687000	125.4451225	123.3493917	280.7833368	8.554745519	125.4451225	123.3493917	280.7833368	0	50.84987675	Cluster II
chr2L	687000	688000	0	0	0	0	0	0	0	0	0	No H2AK118ubi
chr2L	688000	689000	0	0	0	0	0	0	0	0	0	No H2AK118ubi
chr2L	689000	690000	0	0	0	0	0	0	0	0	0	No H2AK118ubi
chr2L	690000	691000	0	0	0	0	0	0	0	0	0	No H2AK118ubi
chr2L	691000	692000	0	0	0	0	0	0	0	0	0	No H2AK118ubi
chr2L	692000	693000	0	0	0	0	0	0	0	0	0	No H2AK118ubi
chr2L	693000	694000	0	0	0	0	0	0	0	0	0	No H2AK118ubi
chr2L	694000	695000	0.04217864	0.047950654	0.276064397	0.003100844	0	0	0	0	0.07457245	No H2AK118ubi
chr2L	695000	696000	1.093884653	2.453660456	2.333263383	0.236278612	0	0	0	0	0.493040225	No H2AK118ubi
chr2L	696000	697000	120.5397292	115.7445803	112.6172657	8.122113699	120.5397292	115.7445803	112.6172657	0	36.166125	Cluster II
chr2L	697000	698000	133.2716633	137.9566032	172.2526007	7.802983293	133.2716633	137.9566032	172.2526007	0	41.7959375	Cluster II
chr2L	698000	699000	115.300924	115.7812934	136.7657593	5.450929544	115.3009241	115.7812934	136.7657593	0	33.5955025	Cluster II
chr2L	699000	700000	156.5045437	136.0214101	247.8254398	6.616271951	156.5045437	136.0214101	247.8254398	0	55.31240575	Cluster II
chr2L	700000	701000	155.8611864	132.8031972	334.2820004	9.174948042	155.8611864	132.8031972	334.2820004	0	82.6566125	Cluster II
chr2L	701000	702000	120.7458389	74.77528937	218.6124455	8.080320843	120.7458389	74.77528937	218.6124455	0	75.11461	Cluster II
chr2L	702000	703000	116.3571085	106.2536259	243.4616446	8.900174078	116.3571085	106.2536259	243.4616447	0	83.8153125	Cluster II
chr2L	703000	704000	80.37830393	110.5983102	218.0798037	9.099433572	80.37830393	110.5983102	218.0798037	0	71.928295	Cluster II
chr2L	704000	705000	104.8345304	116.7473295	253.0082138	9.165852562	104.8345305	116.7473295	253.0082138	0	87.5854025	Cluster II
chr2L	705000	706000	73.58474946	112.2315021	165.1420831	5.123439745	73.58474946	112.2315021	165.1420831	0	66.10435	Cluster II
chr2L	706000	707000	146.4299453	203.2653704	363.6837862	9.864635429	146.4299453	203.2653704	363.6837862	0	115.563285	Cluster II
chr2L	707000	708000	143.5920252	206.0012861	351.2364236	9.527612071	143.5920252	206.0012861	351.2364236	0	104.4620425	Cluster II
chr2L	708000	709000	116.7716093	228.1574398	309.2847814	9.080055784	116.7716093	228.1574398	309.2847814	0	93.6000825	Cluster II
chr2L	709000	710000	97.86459472	142.917378	294.383763	9.108701259	97.86459472	142.917378	294.383763	0	86.7371925	Cluster II
chr2L	710000	711000	86.24149061	182.1262817	239.915061	8.117851347	86.24149061	182.1262817	239.915061	0	64.39591	Cluster II
chr2L	711000	712000	69.92703252	162.2763359	218.0103106	7.47204545	69.92703252	162.2763359	218.0103106	0	54.246325	Cluster II
chr2L	712000	713000	84.07274239	148.0700639	233.8243792	7.698080027	84.07274239	148.0700639	233.8243792	0	64.56911	Cluster II
chr2L	713000	714000	93.57934093	139.7538222	301.8030045	9.200843115	93.57934093	139.7538222	301.8030045	0	76.26136	Cluster II
chr2L	714000	715000	93.82464062	139.7731895	194.3546085	7.375864733	93.82464062	139.7731895	194.3546085	0	57.1136925	Cluster II
chr2L	715000	716000	90.79989292	132.4003735	229.480185	7.492512591	90.79989292	132.4003735	229.480185	0	62.979125	Cluster II
chr2L	716000	717000	115.3658827	125.1799172	311.3103035	9.188608039	115.3658827	125.1799172	311.3103035	0	67.625555	Cluster II
chr2L	717000	718000	97.38398535	124.3296914	214.4015903	8.914738239	97.38398535	124.3296914	214.4015903	0	51.70287	Cluster II
chr2L	718000	719000	68.41432527	81.21523761	184.9577503	9.27373645	68.41432527	81.21523761	184.9577503	0	38.2284775	Cluster II
chr2L	719000	720000	95.67117007	112.8628078	298.9985099	7.928047149	95.67117007	112.8628078	298.9985099	0	55.986795	Cluster II
chr2L	720000	721000	85.34323036	116.5044516	278.2318892	6.814840437	85.34323036	116.5044516	278.2318892	0	59.053655	Cluster II
chr2L	721000	722000	51.0726843	66.91530581	181.3795866	4.417710673	51.0726843	66.91530581	181.3795866	0	34.416745	Cluster III
chr2L	722000	723000	88.69943542	121.4814201	285.8457784	7.680060751	88.69943542	121.4814201	285.8457784	0	42.8992825	Cluster II
chr2L	723000	724000	91.43057983	82.83401061	137.4558491	5.944929185	91.43057983	82.83401061	137.4558491	0	20.73486518	Cluster III
chr2L	724000	725000	80.64057688	92.77291061	216.0106195	6.686418423	80.64057688	92.77291061	216.0106195	0	28.1942635	Cluster II
chr2L	725000	726000	77.3509395	76.14905523	183.6301462	6.247022964	77.3509395	76.14905523	183.6301462	0	28.01709925	Cluster II
chr2L	726000	727000	67.20368759	76.81340069	235.9063667	7.394523232	67.20368759	76.81340069	235.9063667	0	50.5358475	Cluster II
chr2L	727000	728000	117.5669713	123.1481944	402.5701205	9.62098314	117.5669713	123.1481944	402.5701205	0	86.780835	Cluster II
chr2L	728000	729000	113.2950552	104.6185852	305.6669227	10.05439983	113.2950553	104.6185852	305.6669227	0	84.1272425	Cluster II
chr2L	729000	730000	119.3711684	101.9694772	327.7173685	9.031797905	119.3711684	101.9694772	327.7173685	0	108.91597	Cluster II
chr2L	730000	731000	120.9991371	95.77370064	292.1708669	8.343454754	120.9991371	95.77370065	292.1708669	0	87.0907675	Cluster II
chr2L	731000	732000	101.4052619	88.54109526	273.2488811	8.05976209	101.4052619	88.54109526	273.2488811	0	75.4828675	Cluster II
chr2L	732000	733000	101.0353142	104.9048356	288.452336	9.924004559	101.0353142	104.9048356	288.452336	0	82.5356125	Cluster II
chr2L	733000	734000	95.42850412	87.37478018	225.8856717	8.808651558	95.42850412	87.37478018	225.8856717	0	80.8719225	Cluster II
chr2L	734000	735000	105.1311195	84.60543212	242.5071184	8.301263477	105.1311195	84.60543212	242.5071184	0	73.6943525	Cluster II
chr2L	735000	736000	93.57674478	83.56639285	222.6444413	7.060862697	93.57674479	83.56639285	222.6444413	0	71.139685	Cluster II
chr2L	736000	737000	75.64472227	68.41660573	226.6499278	7.180846341	75.64472227	68.41660573	226.6499278	0	64.28218	Cluster II
chr2L	737000	738000	46.66513001	41.49373005	122.1048457	5.113191583	46.66513001	41.49373005	122.1048457	0	42.807436	Cluster III
chr2L	738000	739000	89.43302933	75.74040569	201.9429457	7.830960511	89.43302933	75.74040569	201.9429457	0	68.5265125	Cluster II
chr2L	739000	740000	71.64146037	76.41882528	225.5382897	6.963132765	71.64146037	76.41882528	225.5382897	0	64.2686425	Cluster II
chr2L	740000	741000	35.56606829	37.05579088	75.2134211	6.079908118	35.56606829	37.05579088	75.2134211	0	34.836734	Cluster III
chr2L	741000	742000	64.79647251	61.02562951	168.3300358	7.856380673	64.79647251	61.02562951	168.3300358	0	62.9928725	Cluster III
chr2L	742000	743000	50.28258071	35.47875436	116.5650153	7.570357216	50.28258071	35.47875436	116.5650153	0	43.679725	Cluster III
chr2L	743000	744000	46.67683474	34.94443436	121.6433786	7.35663781	46.67683474	34.94443436	121.6433786	0	49.4928975	Cluster III
chr2L	744000	745000	30.89284242	30.04235906	73.76907964	4.641947884	30.89284243	30.04235906	73.76907964	0	31.78604925	Cluster III
chr2L	745000	746000	35.65749768	34.70750857	107.465962	7.36663532	35.65749768	34.70750857	107.465962	0	34.4642225	Cluster III
chr2L	746000	747000	43.0692409	40.30501303	105.8301527	8.489800642	43.0692409	40.30501303	105.8301527	0	40.240208	Cluster III
chr2L	747000	748000	46.82426277	52.98072649	125.672269	9.064086722	46.82426277	52.98072649	125.672269	0	44.736755	Cluster III
chr2L	748000	749000	34.18486057	29.07025643	96.03814399	6.84489409	34.18486057	29.07025643	96.03814399	0	38.75407325	Cluster III
chr2L	749000	750000	49.63349133	52.69668414	132.1469639	9.426386507	49.63349133	52.69668414	132.1469639	0	52.4031525	Cluster III
chr2L	750000	751000	51.18253216	46.03443503	136.9728835	8.763963931	51.18253216	46.03443503	136.9728835	0	55.826345	Cluster III
chr2L	751000	752000	31.68138996	42.55288525	114.5960801	4.832055043	31.68138996	42.55288525	114.5960801	0	36.9160525	Cluster III
chr2L	752000	753000	54.12719553	45.35981495	176.4818962	8.025930954	54.12719553	45.35981495	176.4818962	0	48.548535	Cluster III
chr2L	753000	754000	70.71317602	52.70612982	151.1649224	7.668847711	70.71317602	52.70612982	151.1649224	0	55.13548	Cluster III
chr2L	754000	755000	65.92398345	46.40893417	125.1319444	6.820633623	65.92398345	46.40893417	125.1319444	0	47.07176425	Cluster III
chr2L	755000	756000	59.67935065	57.09257669	147.6164751	7.759944882	59.67935065	57.09257669	147.6164751	0	44.507905	Cluster III
chr2L	756000	757000	52.85736585	57.86478502	145.6712359	6.129961108	52.85736585	57.86478502	145.6712359	0	45.1385625	Cluster III
chr2L	757000	758000	69.28466936	55.82307556	156.2403784	8.003186185	69.28466936	55.82307557	156.2403784	0	56.1337625	Cluster III
chr2L	758000	759000	66.76192824	58.46597921	161.1310226	7.915353785	66.76192824	58.46597921	161.1310226	0	56.7175125	Cluster III
chr2L	759000	760000	70.46867926	66.41178496	166.3865422	7.654839909	70.46867926	66.41178496	166.3865422	0	54.596175	Cluster III
chr2L	760000	761000	79.69453112	61.62167627	205.743757	9.693239456	79.69453112	61.62167627	205.743757	0	61.7798	Cluster II
chr2L	761000	762000	49.84894769	51.31332306	155.9207829	8.00862166	49.84894769	51.31332306	155.9207829	0	43.7535425	Cluster III
chr2L	762000	763000	57.1192902	49.43608736	136.3434694	8.062306801	57.1192902	49.43608736	136.3434694	0	46.0143375	Cluster III
chr2L	763000	764000	33.57779465	25.58072075	103.1195958	5.297058767	33.57779465	25.58072075	103.1195958	0	35.7534345	Cluster III
chr2L	764000	765000	34.03740384	23.49462019	95.62832669	7.268951228	34.03740384	23.49462019	95.62832669	0	38.90556325	Cluster III
chr2L	765000	766000	53.83907263	47.78676092	131.551941	8.196127599	53.83907263	47.78676092	131.551941	0	57.062215	Cluster III
chr2L	766000	767000	42.43277304	41.93554255	103.9004048	8.354959948	42.43277304	41.93554255	103.9004048	0	46.6016475	Cluster III
chr2L	767000	768000	39.81308982	28.79950314	116.6469307	8.638459577	39.81308982	28.79950314	116.6469307	0	59.5078725	Cluster III
chr2L	768000	769000	49.21060575	38.36247587	112.0855254	8.666052535	49.21060575	38.36247587	112.0855254	0	54.12043	Cluster III
chr2L	769000	770000	45.38910499	38.15694848	167.0961874	7.709842103	45.38910499	38.15694848	167.0961874	0	56.11795	Cluster III
chr2L	770000	771000	10.14244964	3.89405078	63.15142945	3.053956456	0	0	63.15142945	0	21.0938705	Cluster III
chr2L	771000	772000	0	0	0	0	0	0	0	0	0	No H2AK118ubi
chr2L	772000	773000	36.98206126	38.41613119	85.70986935	5.599224384	36.98206126	38.41613119	85.70986935	0	35.257616	Cluster III
chr2L	773000	774000	47.33307753	36.25851682	148.7562248	9.349873239	47.33307753	36.25851682	148.7562248	0	46.61578	Cluster III
chr2L	774000	775000	42.46813173	43.74101457	111.3737778	6.098276062	42.46813173	43.74101457	111.3737778	0	46.1543225	Cluster III
chr2L	775000	776000	55.09849499	45.99382135	137.6547271	9.011559396	55.09849499	45.99382135	137.6547271	0	57.9977675	Cluster III
chr2L	776000	777000	43.90306789	38.05620293	104.4173936	5.961110889	43.90306789	38.05620293	104.4173936	0	36.217886	Cluster III
chr2L	777000	778000	57.74887662	56.40335788	170.2185208	10.32602953	57.74887662	56.40335788	170.2185208	0	58.0444925	Cluster III
chr2L	778000	779000	53.87882569	52.46429235	175.3855977	9.148985901	53.87882569	52.46429235	175.3855977	0	50.2525725	Cluster III
chr2L	779000	780000	31.28739464	35.74521504	103.9402518	3.969947251	31.28739464	35.74521504	103.9402518	0	40.24547	Cluster III
chr2L	780000	781000	64.52514987	56.25365518	162.2328341	7.632847847	64.52514987	56.25365518	162.2328341	0	62.947645	Cluster III
chr2L	781000	782000	73.31015947	68.77900053	158.7691196	8.918158499	73.31015947	68.77900053	158.7691196	0	50.2964875	Cluster III
chr2L	782000	783000	50.18523036	39.45726975	123.0916466	6.523526343	50.18523036	39.45726975	123.0916466	0	44.1707945	Cluster III
chr2L	783000	784000	0.126535919	0	4.174579964	0.094575726	0	0	0	0	0.294251625	No H2AK118ubi
chr2L	784000	785000	49.33701727	45.67422726	122.5129312	5.18982545	49.33701727	45.67422726	122.5129312	0	41.27770875	Cluster III
chr2L	785000	786000	71.27838986	66.43307465	212.261274	7.877837054	71.27838986	66.43307465	212.261274	0	71.453105	Cluster II
chr2L	786000	787000	72.33663825	50.38168326	142.4596764	7.35493082	72.33663825	50.38168326	142.4596764	0	55.056555	Cluster III
chr2L	787000	788000	86.54679443	58.26982277	151.0932772	8.114271237	86.54679443	58.26982277	151.0932772	0	69.0590725	Cluster III
chr2L	788000	789000	67.32081245	45.7415514	141.028018	6.361697019	67.32081245	45.74155141	141.028018	0	55.5522525	Cluster III
chr2L	789000	790000	55.43430555	58.63693195	144.3831419	8.450532004	55.43430555	58.63693195	144.3831419	0	51.2725775	Cluster III
chr2L	790000	791000	67.12549823	60.41505554	134.8746569	7.223643888	67.12549823	60.41505554	134.8746569	0	58.92156	Cluster III
chr2L	791000	792000	56.43461991	39.35575147	131.8316489	7.7014871	56.43461991	39.35575147	131.8316489	0	52.9065725	Cluster III
chr2L	792000	793000	58.18059657	60.98580166	125.2020219	6.998398223	58.18059658	60.98580166	125.2020219	0	59.613284	Cluster III
chr2L	793000	794000	54.52645599	46.95674517	121.2012905	7.187956511	54.52645599	46.95674517	121.2012905	0	53.601885	Cluster III
chr2L	794000	795000	57.40169376	53.12280031	119.5263883	7.191126218	57.40169376	53.12280031	119.5263883	0	52.78606	Cluster III
chr2L	795000	796000	30.04971583	20.36468173	116.9322635	7.698819726	30.04971583	20.36468174	116.9322635	0	38.8172325	Cluster III
chr2L	796000	797000	40.00008121	33.07818224	117.3669529	7.990441348	40.00008121	33.07818224	117.3669529	0	45.193265	Cluster III
chr2L	797000	798000	68.41680076	55.37494852	139.8782323	9.768724736	68.41680076	55.37494852	139.8782323	0	53.4887325	Cluster III
chr2L	798000	799000	60.735482	40.20672837	118.8945016	6.373927683	60.735482	40.20672837	118.8945016	0	47.1164525	Cluster III
chr2L	799000	800000	53.48536568	35.72465957	100.2056232	7.759979337	53.48536568	35.72465957	100.2056232	0	50.3629425	Cluster III
chr2L	800000	801000	35.94992249	15.40724037	72.53339276	6.274300758	35.94992249	0	72.53339276	0	33.623905	Cluster III
chr2L	801000	802000	39.27196805	25.24900331	69.44461108	5.46452412	39.27196805	25.24900331	69.44461108	0	32.30358833	Cluster III
chr2L	802000	803000	37.7564742	22.80593914	108.6367152	7.336578811	37.7564742	22.80593914	108.6367152	0	36.45271	Cluster III
chr2L	803000	804000	50.65326239	41.01994077	87.65386444	5.419321124	50.65326239	41.01994077	87.65386444	0	44.40246725	Cluster III
chr2L	804000	805000	41.16014104	31.60176842	89.04919633	4.229448423	41.16014104	31.60176842	89.04919633	0	40.24876873	Cluster III
chr2L	805000	806000	49.82627175	27.54736265	115.4517353	7.721305862	49.82627175	27.54736265	115.4517353	0	57.0085375	Cluster III
chr2L	806000	807000	42.53403666	37.81672425	108.9704494	5.662448332	42.53403666	37.81672425	108.9704494	0	46.5138275	Cluster III
chr2L	807000	808000	52.73975534	33.30982194	123.9746168	8.746681609	52.73975534	33.30982194	123.9746168	0	53.25591	Cluster III
chr2L	808000	809000	51.12490359	30.90364272	87.88346643	9.004783888	51.12490359	30.90364272	87.88346643	0	38.4371075	Cluster III
chr2L	809000	810000	29.28991762	23.46428972	73.4247153	10.04264113	29.28991762	23.46428972	73.4247153	0	29.8135	Cluster III
chr2L	810000	811000	11.66884497	12.04119968	22.31513562	7.121349645	0	0	22.31513562	0	11.2419645	Cluster III
chr2L	811000	812000	8.072797509	12.43884055	27.83655299	7.087452468	0	0	27.83655299	0	6.579384	Cluster III
chr2L	812000	813000	17.20065272	25.26717722	48.28515492	7.721103727	0	25.26717722	48.28515492	0	8.3393905	Cluster III
chr2L	813000	814000	16.6710705	29.87535238	52.27810017	8.433895538	0	29.87535238	52.27810017	0	11.80133375	Cluster III
chr2L	814000	815000	13.48900775	23.72969374	53.68534095	9.180707199	0	23.72969374	53.68534095	0	9.97835025	Cluster III
chr2L	815000	816000	12.07375541	17.39909223	30.70413253	7.606620037	0	0	30.70413253	0	6.39114715	Cluster III
chr2L	816000	817000	10.35393773	16.42250968	23.68826292	7.491497524	0	0	23.68826292	0	6.97762375	Cluster III
chr2L	817000	818000	13.62265006	22.43370098	44.41263392	7.300681904	0	22.43370098	44.41263392	0	6.75397425	Cluster III
chr2L	818000	819000	7.741678533	13.7000395	27.77543209	8.001933359	0	0	27.77543209	0	6.385358925	Cluster III
chr2L	819000	820000	8.719274505	7.083868405	5.367037691	7.265937584	0	0	0	0	6.20298705	No H2AK118ubi
chr2L	820000	821000	7.450218001	11.40068031	9.903162194	4.90542827	0	0	0	0	6.10432425	No H2AK118ubi
chr2L	821000	822000	8.062415684	8.626668475	17.33348887	6.853082817	0	0	0	0	5.5169375	No H2AK118ubi
chr2L	822000	823000	6.325359293	30.4942426	35.97048913	4.826115431	0	30.4942426	35.97048913	0	7.255611075	Cluster III
chr2L	823000	824000	13.18980539	36.07340855	45.85246469	9.022786049	0	36.07340855	45.85246469	0	8.57695925	Cluster III
chr2L	824000	825000	13.00389095	28.39121171	55.73376549	8.235788078	0	28.39121171	55.73376549	0	9.2638245	Cluster III
chr2L	825000	826000	10.72263454	13.58272871	34.02310127	5.841292683	0	0	34.02310127	0	5.790425	Cluster III
chr2L	826000	827000	7.082193491	44.23495186	102.7955478	6.77258981	0	44.23495186	102.7955478	0	4.96882175	Cluster III
chr2L	827000	828000	7.246092022	48.48348814	131.4810147	9.704921737	0	48.48348814	131.4810147	0	6.33860025	Cluster III
chr2L	828000	829000	8.393929431	75.41557284	161.1526606	11.15713062	0	75.41557284	161.1526606	0	6.39896775	Cluster III
chr2L	829000	830000	20.56565904	102.6060551	207.4328255	10.15202934	20.56565904	102.6060551	207.4328255	0	12.12325925	Cluster II
chr2L	830000	831000	15.30494653	78.70901288	156.3472337	9.57141598	0	78.70901288	156.3472337	0	9.10183425	Cluster III
chr2L	831000	832000	16.96752255	70.95940409	151.4198265	8.382227453	0	70.95940409	151.4198265	0	8.5760815	Cluster III
chr2L	832000	833000	4.835482175	37.49194964	74.59628759	8.161545811	0	37.49194964	74.59628759	0	3.379344675	Cluster III
chr2L	833000	834000	5.231313984	22.01415875	35.56116748	4.585621142	0	22.01415875	35.56116748	0	2.75198335	Cluster III
chr2L	834000	835000	10.23301827	65.0972082	139.7257815	10.07635294	0	65.0972082	139.7257815	0	5.5414211	Cluster III
chr2L	835000	836000	16.94272181	101.8987542	202.9205381	10.38704701	0	101.8987542	202.9205381	0	10.13045625	Cluster II
chr2L	836000	837000	18.15893471	149.7002064	234.1910278	10.95097558	0	149.7002064	234.1910278	0	11.47369575	Cluster II
chr2L	837000	838000	17.90424397	149.819772	260.3202922	9.324603788	0	149.819772	260.3202922	0	9.03668575	Cluster II
chr2L	838000	839000	10.1005159	130.6927989	247.0558159	9.323629238	0	130.6927989	247.0558159	0	7.92455265	Cluster II
chr2L	839000	840000	8.863111915	102.3977645	224.8793566	8.592187495	0	102.3977645	224.8793567	0	5.89520075	Cluster II
chr2L	840000	841000	12.07074663	118.0290836	148.3296543	6.494778772	0	118.0290836	148.3296543	0	4.566067725	Cluster II
chr2L	841000	842000	3.721321797	26.55166118	35.48291039	4.168471274	0	26.55166118	35.48291039	0	2.253399525	Cluster III
chr2L	842000	843000	8.760622976	105.4417359	203.5828893	8.05094173	0	105.4417359	203.5828893	0	5.21122775	Cluster II
chr2L	843000	844000	11.33470224	80.00964154	232.7922518	7.255649655	0	80.00964154	232.7922518	0	6.015648375	Cluster II
chr2L	844000	845000	8.49410172	158.2978249	228.0608411	8.103998473	0	158.2978249	228.0608411	0	7.95381575	Cluster II
chr2L	845000	846000	13.76675106	147.4523406	154.7275707	6.844403485	0	147.4523406	154.7275707	0	7.000798	Cluster II
chr2L	846000	847000	4.523659194	76.42212988	55.74854348	6.249486199	0	76.42212988	55.74854348	0	4.0640159	Cluster III
chr2L	847000	848000	18.845716	169.5742432	255.5122647	17.28042809	18.845716	169.5742432	255.5122647	0	6.853734675	Cluster II
chr2L	848000	849000	10.80902675	194.2409045	329.7766953	8.811256357	0	194.2409045	329.7766953	0	7.323246	Cluster II
chr2L	849000	850000	10.22991249	154.3496509	276.6882573	7.624614354	0	154.3496509	276.6882573	0	6.219854625	Cluster II
chr2L	850000	851000	8.285069228	94.96034534	153.3403255	5.997260784	0	94.96034534	153.3403255	0	5.2064115	Cluster II
chr2L	851000	852000	5.155441274	16.29649763	19.02419095	3.691790949	0	0	19.02419095	0	5.489235925	Cluster III
chr2L	852000	853000	8.831589891	10.6526891	15.57665385	5.884382135	0	0	0	0	4.595279	No H2AK118ubi
chr2L	853000	854000	9.841355674	38.47836127	54.08286003	5.232792982	0	38.47836127	54.08286003	0	6.84791825	Cluster III
chr2L	854000	855000	11.68772315	35.74347022	71.00017655	7.706791171	0	35.74347022	71.00017655	0	4.659803525	Cluster III
chr2L	855000	856000	12.92126856	12.1526577	35.06646577	4.818305047	0	0	35.06646577	0	13.90577875	Cluster III
chr2L	856000	857000	37.22289229	40.69921238	106.0637719	7.441849846	37.22289229	40.69921239	106.0637719	0	49.4581375	Cluster III
chr2L	857000	858000	57.42094899	40.06738755	143.9412509	9.156629133	57.420949	40.06738755	143.9412509	0	71.4666775	Cluster III
chr2L	858000	859000	56.60185539	44.86855877	173.482282	8.15534076	56.60185539	44.86855877	173.482282	0	59.320035	Cluster III
chr2L	859000	860000	31.3561636	38.91194458	125.6528783	5.471428733	31.3561636	38.91194458	125.6528783	0	47.31655525	Cluster III
chr2L	860000	861000	39.69585022	43.52937168	132.6471597	6.331675888	39.69585022	43.52937168	132.6471597	0	47.9593575	Cluster III
chr2L	861000	862000	60.75334444	48.34887511	152.8307492	8.543801932	60.75334444	48.34887511	152.8307492	0	64.9124	Cluster III
chr2L	862000	863000	43.73795188	51.72877436	176.6554911	8.281100379	43.73795188	51.72877436	176.6554911	0	65.420875	Cluster III
chr2L	863000	864000	59.20615108	62.40038076	179.9339291	8.604043738	59.20615108	62.40038076	179.9339291	0	61.64121	Cluster III
chr2L	864000	865000	52.24371041	43.97130622	141.1816123	8.276521374	52.24371041	43.97130622	141.1816123	0	47.2651275	Cluster III
chr2L	865000	866000	26.93851627	49.5701398	95.97102305	8.279123491	26.93851627	49.5701398	95.97102305	0	23.26541975	Cluster III
chr2L	866000	867000	21.76795128	43.84165858	79.59865614	8.682989465	21.76795128	43.84165858	79.59865614	0	20.896562	Cluster III
chr2L	867000	868000	24.44160828	38.27491525	66.17523702	10.99946236	24.44160828	38.27491526	66.17523702	0	13.2324465	Cluster III
chr2L	868000	869000	30.96187221	33.76321676	58.97977943	19.60099211	30.96187221	33.76321676	58.97977943	19.60099211	8.31001325	Cluster III
chr2L	869000	870000	14.08504994	19.03124288	39.15715988	10.67991692	0	19.03124288	39.15715988	0	5.7086835	Cluster III
chr2L	870000	871000	6.459065933	2.641324278	8.519665951	4.491844431	0	0	0	0	3.480254125	No H2AK118ubi
chr2L	871000	872000	4.708447835	4.549470145	6.901409821	4.595186113	0	0	0	0	4.48762415	No H2AK118ubi
chr2L	872000	873000	13.10796216	19.81756695	27.38662572	7.621226885	0	19.81756695	27.38662572	0	6.55861525	Cluster III
chr2L	873000	874000	10.18729854	17.84455987	28.51643954	7.57785947	0	0	28.51643954	0	7.347437	Cluster III
chr2L	874000	875000	9.136239548	15.64513609	35.00077425	6.642563719	0	0	35.00077425	0	6.00288325	Cluster III
chr2L	875000	876000	23.6990441	34.32315838	55.72545896	8.797421314	23.6990441	34.32315838	55.72545896	0	13.13461975	Cluster III
chr2L	876000	877000	18.12810697	28.72711246	70.63090539	8.748297651	0	28.72711246	70.63090539	0	12.353407	Cluster III
chr2L	877000	878000	22.47703638	18.5065713	48.80007929	5.534434665	22.47703638	0	48.80007929	0	14.22500575	Cluster III
chr2L	878000	879000	29.15956049	19.13169872	58.15128323	6.620191592	29.15956049	19.13169872	58.15128323	0	21.27506847	Cluster III
chr2L	879000	880000	55.29397269	33.49127624	84.26029447	9.288346132	55.29397269	33.49127624	84.26029447	0	33.9161825	Cluster III
chr2L	880000	881000	57.70872954	40.18543805	111.7136944	8.499963337	57.70872954	40.18543805	111.7136944	0	42.7018975	Cluster III
chr2L	881000	882000	59.85760163	29.93536725	92.87014977	5.582070857	59.85760163	29.93536725	92.87014977	0	34.2140275	Cluster III
chr2L	882000	883000	64.28188637	26.830797	103.6967669	6.138751451	64.28188637	26.830797	103.6967669	0	40.19340775	Cluster III
chr2L	883000	884000	77.10386016	30.05726538	125.6672396	7.679932208	77.10386016	30.05726538	125.6672396	0	53.4334925	Cluster III
chr2L	884000	885000	47.01238982	23.36757524	84.87395678	6.186910778	47.01238982	23.36757525	84.87395678	0	36.168165	Cluster III
chr2L	885000	886000	19.24305117	23.15432313	105.3846347	5.495472221	19.24305117	23.15432313	105.3846347	0	22.0962235	Cluster III
chr2L	886000	887000	49.21610464	42.27158925	173.2787139	9.636190889	49.21610464	42.27158925	173.2787139	0	42.340585	Cluster III
chr2L	887000	888000	43.97037861	34.72471854	140.4923761	7.745193708	43.97037861	34.72471854	140.4923761	0	49.765815	Cluster III
chr2L	888000	889000	41.15038111	32.2734695	166.1525267	5.850039808	41.15038111	32.2734695	166.1525267	0	39.89781375	Cluster III
chr2L	889000	890000	35.95394904	31.43337242	139.1615932	5.403467229	35.95394904	31.43337242	139.1615932	0	38.97927145	Cluster III
chr2L	890000	891000	14.84572644	16.99666395	66.56219882	2.695145373	0	0	66.56219882	0	24.5975629	Cluster III
chr2L	891000	892000	37.25417283	41.43348951	100.7767812	7.780498984	37.25417283	41.43348951	100.7767812	0	41.27180525	Cluster III
chr2L	892000	893000	26.54729201	32.5796831	99.39602789	6.59893311	26.54729201	32.5796831	99.39602789	0	40.520125	Cluster III
chr2L	893000	894000	33.13242408	28.88501442	106.2694994	8.325600903	33.13242408	28.88501442	106.2694994	0	45.162915	Cluster III
chr2L	894000	895000	31.98781469	32.72957973	130.3410054	8.381785911	31.98781469	32.72957973	130.3410054	0	52.6756025	Cluster III
chr2L	895000	896000	30.69979401	25.14900077	81.82436255	7.029520756	30.69979401	25.14900077	81.82436255	0	34.479193	Cluster III
chr2L	896000	897000	35.22574871	38.00958296	129.2816371	8.363990195	35.22574871	38.00958296	129.2816371	0	43.083895	Cluster III
chr2L	897000	898000	35.54599832	36.00810417	94.10897271	7.874441436	35.54599832	36.00810417	94.10897271	0	42.9866325	Cluster III
chr2L	898000	899000	51.28833032	45.79085477	148.855209	8.483693958	51.28833032	45.79085477	148.855209	0	61.044885	Cluster III
chr2L	899000	900000	51.8904607	45.21410988	132.3253547	8.206180721	51.8904607	45.21410988	132.3253547	0	55.8929025	Cluster III
chr2L	900000	901000	42.06205251	47.3439892	144.29032	6.351375933	42.06205251	47.3439892	144.29032	0	57.5335375	Cluster III
chr2L	901000	902000	34.78879763	34.30144031	94.70434667	7.120171945	34.78879763	34.30144031	94.70434667	0	38.934495	Cluster III
chr2L	902000	903000	31.97714009	32.68721281	95.45543001	7.072251143	31.97714009	32.68721281	95.45543001	0	43.3927125	Cluster III
chr2L	903000	904000	35.00497899	53.69921616	134.9528253	9.50051669	35.00497899	53.69921616	134.9528253	0	49.64063	Cluster III
chr2L	904000	905000	47.02893617	49.23092459	127.1081499	8.276321665	47.02893617	49.23092459	127.1081499	0	59.57988	Cluster III
chr2L	905000	906000	34.3041264	39.778542	101.6818836	6.855277856	34.3041264	39.778542	101.6818836	0	44.850466	Cluster III
chr2L	906000	907000	29.46188037	29.44893107	71.45122818	5.948876807	29.46188037	29.44893107	71.45122818	0	28.91396625	Cluster III
chr2L	907000	908000	37.86564723	28.57338861	93.39230974	6.717199282	37.86564723	28.57338861	93.39230974	0	36.03044418	Cluster III
chr2L	908000	909000	22.65551405	22.53065693	69.71315095	5.610576076	22.65551406	22.53065693	69.71315095	0	33.77794025	Cluster III
chr2L	909000	910000	27.39200164	34.50793616	98.89564981	5.840209789	27.39200164	34.50793616	98.89564981	0	37.62651775	Cluster III
chr2L	910000	911000	47.97519251	43.61184921	122.9676979	9.739686292	47.97519251	43.61184921	122.9676979	0	54.1589175	Cluster III
chr2L	911000	912000	47.03435977	37.19732469	101.1197027	8.822032973	47.03435977	37.19732469	101.1197027	0	54.3097	Cluster III
chr2L	912000	913000	32.94751411	36.14703295	100.1656978	6.121190222	32.94751411	36.14703295	100.1656978	0	39.398995	Cluster III
chr2L	913000	914000	34.32999161	31.96187198	104.294619	5.84915207	34.32999161	31.96187198	104.294619	0	44.2490925	Cluster III
chr2L	914000	915000	53.04964987	40.07562546	117.9644072	7.294524777	53.04964987	40.07562546	117.9644072	0	53.01172	Cluster III
chr2L	915000	916000	47.49104431	46.94551597	123.212412	7.978976634	47.49104431	46.94551597	123.212412	0	56.407365	Cluster III
chr2L	916000	917000	54.57101416	49.36126618	129.6520991	7.551362015	54.57101416	49.36126618	129.6520991	0	61.931565	Cluster III
chr2L	917000	918000	44.42210801	53.12600482	123.6676823	8.492175686	44.42210801	53.12600482	123.6676823	0	58.83174	Cluster III
chr2L	918000	919000	43.02418512	37.55763713	115.8854987	8.448892154	43.02418512	37.55763713	115.8854987	0	49.0142525	Cluster III
chr2L	919000	920000	46.02129891	51.69315998	106.8142496	8.65915273	46.02129891	51.69315998	106.8142496	0	60.4761375	Cluster III
chr2L	920000	921000	30.86539717	26.83068112	84.13140976	6.840794225	30.86539717	26.83068113	84.13140976	0	42.8103	Cluster III
chr2L	921000	922000	24.28252414	24.38841146	65.95406004	6.668699274	24.28252414	24.38841146	65.95406004	0	23.46626225	Cluster III
chr2L	922000	923000	31.71140647	31.39921274	87.71690235	4.756463896	31.71140647	31.39921274	87.71690235	0	33.0484935	Cluster III
chr2L	923000	924000	41.4665605	47.13145982	109.6609399	8.35699321	41.4665605	47.13145982	109.6609399	0	58.3625625	Cluster III
chr2L	924000	925000	30.34921788	27.66628733	75.09196323	6.511341153	30.34921788	27.66628733	75.09196323	0	35.87175	Cluster III
chr2L	925000	926000	38.09121619	37.39371223	81.79302179	6.172780017	38.09121619	37.39371223	81.79302179	0	38.641965	Cluster III
chr2L	926000	927000	39.55345623	44.1801187	99.01146609	7.115902285	39.55345623	44.1801187	99.01146609	0	53.28682	Cluster III
chr2L	927000	928000	46.31252907	52.42358995	100.5580894	7.947364574	46.31252907	52.42358995	100.5580894	0	59.41928	Cluster III
chr2L	928000	929000	52.81038492	55.14556884	133.0568298	8.468197798	52.81038492	55.14556884	133.0568298	0	58.6991475	Cluster III
chr2L	929000	930000	35.54535034	51.734242	115.4524595	8.765038753	35.54535034	51.734242	115.4524595	0	53.210885	Cluster III
chr2L	930000	931000	43.93691661	67.07993853	124.2881591	7.759506993	43.93691661	67.07993853	124.2881591	0	54.91153	Cluster III
chr2L	931000	932000	49.91217555	50.51673371	124.5136969	9.120968131	49.91217555	50.51673371	124.5136969	0	62.293875	Cluster III
chr2L	932000	933000	48.60103706	49.8230735	107.3207624	7.137395076	48.60103706	49.8230735	107.3207625	0	52.5171925	Cluster III
chr2L	933000	934000	31.44547049	32.38686141	68.21280839	6.325209181	31.44547049	32.38686141	68.21280839	0	40.6394715	Cluster III
chr2L	934000	935000	44.66593038	37.38088077	126.1016335	7.10454345	44.66593038	37.38088077	126.1016335	0	58.956825	Cluster III
chr2L	935000	936000	17.89443338	9.830985149	47.88841656	3.292426344	0	0	47.88841656	0	23.7277895	Cluster III
chr2L	936000	937000	30.24641881	32.15067479	81.4525025	5.081972135	30.24641881	32.15067479	81.4525025	0	39.63317475	Cluster III
chr2L	937000	938000	26.6688365	29.31809529	81.86892462	4.794421961	26.6688365	29.31809529	81.86892462	0	39.658415	Cluster III
chr2L	938000	939000	33.86317392	32.82035554	104.676681	7.817975879	33.86317392	32.82035554	104.676681	0	42.6724475	Cluster III
chr2L	939000	940000	35.28495286	41.15139388	104.5459207	8.272718221	35.28495286	41.15139388	104.5459207	0	44.8721715	Cluster III
chr2L	940000	941000	28.70796182	27.59531535	82.42967445	6.038421427	28.70796182	27.59531535	82.42967445	0	35.2528425	Cluster III
chr2L	941000	942000	22.65067858	23.66072831	63.33081605	4.159555446	22.65067858	23.66072831	63.33081605	0	29.66621275	Cluster III
chr2L	942000	943000	30.43773848	35.46718235	99.53587996	6.544697229	30.43773848	35.46718235	99.53587996	0	48.19023	Cluster III
chr2L	943000	944000	39.53402634	35.38627051	109.6566616	8.937976555	39.53402634	35.38627051	109.6566616	0	48.8435875	Cluster III
chr2L	944000	945000	22.58819485	24.64164851	90.2998343	6.932810955	22.58819485	24.64164851	90.2998343	0	38.65627675	Cluster III
chr2L	945000	946000	24.78356464	23.68968416	64.87121929	5.997742557	24.78356464	23.68968416	64.87121929	0	30.0223298	Cluster III
chr2L	946000	947000	25.23136877	30.19702284	70.983149	4.815934292	25.23136877	30.19702284	70.983149	0	33.034226	Cluster III
chr2L	947000	948000	29.74971667	32.22890978	95.52282176	8.516943113	29.74971667	32.22890978	95.52282176	0	42.77932525	Cluster III
chr2L	948000	949000	39.17627133	36.83108961	114.3955068	7.970265982	39.17627133	36.83108962	114.3955068	0	48.1859875	Cluster III
chr2L	949000	950000	34.32490792	43.83616278	110.1668128	6.160837668	34.32490792	43.83616278	110.1668128	0	50.827916	Cluster III
chr2L	950000	951000	32.69415955	32.12971714	109.6207427	6.515208366	32.69415955	32.12971714	109.6207427	0	48.09505375	Cluster III
chr2L	951000	952000	53.67461261	49.24953424	154.4193879	7.410051191	53.67461261	49.24953424	154.4193879	0	69.97732	Cluster III
chr2L	952000	953000	60.65077607	48.12054785	148.1133468	7.128476125	60.65077607	48.12054785	148.1133468	0	79.478335	Cluster III
chr2L	953000	954000	40.53752585	29.86940754	114.4614992	5.573055749	40.53752585	29.86940754	114.4614992	0	51.2928775	Cluster III
chr2L	954000	955000	35.04857952	29.8498938	112.4474282	5.272045891	35.04857952	29.8498938	112.4474282	0	54.03633	Cluster III
chr2L	955000	956000	25.81262394	8.348288964	42.88693461	2.196610261	25.81262394	0	42.88693461	0	21.15696323	Cluster III
chr2L	956000	957000	36.38842901	35.33903121	107.648124	4.330492142	36.38842901	35.33903121	107.648124	0	49.6191735	Cluster III
chr2L	957000	958000	37.58173711	38.47958218	116.2796449	6.153228602	37.58173711	38.47958218	116.2796449	0	47.2320145	Cluster III
chr2L	958000	959000	53.79241626	47.79785874	143.3949597	7.213184619	53.79241626	47.79785874	143.3949597	0	58.0606275	Cluster III
chr2L	959000	960000	46.68140612	34.06857723	121.5640761	6.273012917	46.68140612	34.06857723	121.5640761	0	44.6051725	Cluster III
chr2L	960000	961000	44.27132961	46.07653057	170.3018338	9.280984901	44.27132961	46.07653057	170.3018338	0	65.4829725	Cluster III
chr2L	961000	962000	43.8966692	39.0540321	121.6349776	6.747564461	43.8966692	39.0540321	121.6349776	0	61.9531375	Cluster III
chr2L	962000	963000	41.06099015	41.72157427	169.5753649	8.24345143	41.06099015	41.72157427	169.5753649	0	59.022105	Cluster III
chr2L	963000	964000	36.60108049	30.94903785	110.8761982	5.381972178	36.60108049	30.94903785	110.8761982	0	42.011823	Cluster III
chr2L	964000	965000	34.68946252	35.38820874	122.2775798	6.533462403	34.68946252	35.38820874	122.2775798	0	50.8922665	Cluster III
chr2L	965000	966000	34.56169189	38.3579025	116.6136013	5.481498447	34.56169189	38.3579025	116.6136013	0	44.4969425	Cluster III
chr2L	966000	967000	28.83897827	20.59658358	92.44513479	5.510551665	28.83897827	20.59658359	92.44513479	0	44.7678785	Cluster III
chr2L	967000	968000	45.42701523	37.82620878	158.7962116	7.923929907	45.42701523	37.82620878	158.7962116	0	69.345565	Cluster III
chr2L	968000	969000	30.14294081	19.92067296	85.43396734	3.483108149	30.14294081	19.92067296	85.43396734	0	36.44019475	Cluster III
chr2L	969000	970000	41.12968664	28.5529635	129.3961205	4.798820401	41.12968664	28.5529635	129.3961205	0	57.0576325	Cluster III
chr2L	970000	971000	55.30972695	37.25478599	184.8043891	5.7071203	55.30972695	37.25478599	184.8043891	0	77.8953925	Cluster III
chr2L	971000	972000	50.33283155	29.92909066	124.2867389	5.705458514	50.33283155	29.92909066	124.2867389	0	61.4244925	Cluster III
chr2L	972000	973000	79.05265598	36.57840439	198.1485981	7.288646556	79.05265598	36.57840439	198.1485981	0	104.35453	Cluster III
chr2L	973000	974000	76.21328946	50.67574757	249.9482456	8.412216378	76.21328946	50.67574757	249.9482456	0	86.72909	Cluster II
chr2L	974000	975000	45.29452454	31.49476822	87.89803876	6.300795888	45.29452454	31.49476822	87.89803876	0	35.0498445	Cluster III
chr2L	975000	976000	44.1728033	27.36257243	103.5437353	4.428816754	44.1728033	27.36257243	103.5437353	0	42.1303725	Cluster III
chr2L	976000	977000	27.94641554	25.96975752	90.73745522	4.407636352	27.94641554	25.96975752	90.73745522	0	36.53396623	Cluster III
chr2L	977000	978000	0.536483264	0.368635594	3.53388467	0.214828901	0	0	0	0	0.28763315	No H2AK118ubi
chr2L	978000	979000	0.457127241	0.796728542	0.482584305	0.114683606	0	0	0	0	0.237697725	No H2AK118ubi
chr2L	979000	980000	0	0	0	0	0	0	0	0	0	No H2AK118ubi
chr2L	980000	981000	0	0	0	0	0	0	0	0	0.049715	No H2AK118ubi
chr2L	981000	982000	0	0	0	0	0	0	0	0	0	No H2AK118ubi
chr2L	982000	983000	0.935162208	1.832581203	2.06519908	0.341564641	0	0	0	0	0.413912975	No H2AK118ubi
chr2L	983000	984000	0.008435728	0.607374943	0	0.031008435	0	0	0	0	0	No H2AK118ubi
chr2L	984000	985000	16.32659272	6.954547487	20.07885471	1.770116122	0	0	20.07885471	0	9.25461775	Cluster III
chr2L	985000	986000	61.04512999	52.91480673	133.0963331	7.994974694	61.04512999	52.91480673	133.0963331	0	56.969595	Cluster III
chr2L	986000	987000	67.89311666	41.18296444	143.2527893	7.731176034	67.89311666	41.18296444	143.2527893	0	59.3977725	Cluster III
chr2L	987000	988000	52.28790422	37.68841603	166.0572164	6.126651696	52.28790422	37.68841603	166.0572164	0	67.680435	Cluster III
chr2L	988000	989000	71.34770339	43.18305005	218.1171156	9.240729126	71.34770339	43.18305005	218.1171156	0	93.68076	Cluster III
chr2L	989000	990000	53.62888726	41.85572797	192.85651	6.827260815	53.62888726	41.85572797	192.85651	0	87.598465	Cluster III
chr2L	990000	991000	51.91092297	42.80586929	168.9156202	7.400056784	51.91092297	42.80586929	168.9156202	0	80.6329575	Cluster III
chr2L	991000	992000	46.65062348	43.22064537	175.1112196	8.357307627	46.65062348	43.22064537	175.1112196	0	79.183775	Cluster III
chr2L	992000	993000	30.47007514	26.11165888	117.4244512	3.851462973	30.47007514	26.11165888	117.4244512	0	63.2955975	Cluster III
chr2L	993000	994000	46.63056221	40.70612277	191.1766482	7.250120795	46.63056221	40.70612277	191.1766482	0	81.7201175	Cluster III
chr2L	994000	995000	48.43448088	49.83592785	182.3579647	7.703693851	48.43448088	49.83592785	182.3579647	0	82.2955475	Cluster III
chr2L	995000	996000	41.27363542	46.5087055	134.8098884	5.742118395	41.27363542	46.5087055	134.8098884	0	65.92452225	Cluster III
chr2L	996000	997000	15.10325368	11.76156298	41.78834398	2.414690078	0	0	41.78834398	0	19.63932825	Cluster III
chr2L	997000	998000	0	0	0	0	0	0	0	0	0	No H2AK118ubi
chr2L	998000	999000	0	0	0	0	0	0	0	0	0	No H2AK118ubi
chr2L	999000	1000000	0	0	0	0	0	0	0	0	0	No H2AK118ubi
chr2L	1000000	1001000	0	0	0	0	0	0	0	0	0	No H2AK118ubi
chr2L	1001000	1002000	0	0	0	0	0	0	0	0	0	No H2AK118ubi
chr2L	1002000	1003000	0	0	0	0	0	0	0	0	0	No H2AK118ubi
chr2L	1003000	1004000	0	0	0	0	0	0	0	0	0	No H2AK118ubi
chr2L	1004000	1005000	0.590500956	0.237829416	0.609093386	0.196587785	0	0	0	0	0.41336175	No H2AK118ubi
chr2L	1005000	1006000	2.630135466	1.549494526	5.410193726	0.610002028	0	0	0	0	2.5257063	No H2AK118ubi
chr2L	1006000	1007000	10.701423	6.965627648	21.95711247	2.930397786	0	0	21.95711247	0	13.79066475	Cluster III
chr2L	1007000	1008000	20.69958224	55.19557273	171.857794	7.087380969	20.69958224	55.19557273	171.857794	0	17.71434795	Cluster III
chr2L	1008000	1009000	21.80752789	47.10621469	139.4615477	7.290909847	21.80752789	47.10621469	139.4615477	0	16.36273525	Cluster III
chr2L	1009000	1010000	24.5271768	48.23069843	150.130374	7.357441991	24.5271768	48.23069843	150.130374	0	28.57676	Cluster III
chr2L	1010000	1011000	31.50166169	44.02065973	136.1727619	6.64097907	31.50166169	44.02065973	136.1727619	0	23.033352	Cluster III
chr2L	1011000	1012000	20.5473429	40.299251	100.804566	4.484837816	20.5473429	40.299251	100.804566	0	21.38912725	Cluster III
chr2L	1012000	1013000	19.70273041	27.82793735	87.72017051	4.151387487	19.70273041	27.82793735	87.72017051	0	21.65282575	Cluster III
chr2L	1013000	1014000	43.08475936	51.66702056	128.2497305	7.255020861	43.08475936	51.66702056	128.2497305	0	54.0444725	Cluster III
chr2L	1014000	1015000	48.56650452	63.77999596	169.9797719	7.810711964	48.56650452	63.77999596	169.979772	0	58.0716775	Cluster III
chr2L	1015000	1016000	47.66417382	57.52165565	151.2745986	7.983281657	47.66417382	57.52165565	151.2745986	0	69.0544025	Cluster III
chr2L	1016000	1017000	69.55535874	73.55683134	157.5708069	8.590340758	69.55535874	73.55683134	157.5708069	0	72.7245925	Cluster III
chr2L	1017000	1018000	46.47951984	53.71094829	164.1680882	9.388227752	46.47951984	53.71094829	164.1680882	0	64.390505	Cluster III
chr2L	1018000	1019000	37.35491118	38.31222042	106.369274	7.300060098	37.35491118	38.31222042	106.369274	0	40.8125115	Cluster III
chr2L	1019000	1020000	34.14263809	34.05874812	99.97414681	4.514977738	34.14263809	34.05874812	99.97414681	0	33.95214	Cluster III
chr2L	1020000	1021000	37.94485425	32.17788773	94.5317754	8.692988914	37.94485425	32.17788773	94.5317754	0	40.727905	Cluster III
chr2L	1021000	1022000	35.91365848	32.60375379	99.35176372	7.1306226	35.91365848	32.60375379	99.35176372	0	33.3274915	Cluster III
chr2L	1022000	1023000	35.5274804	41.93852464	120.057498	8.91565299	35.5274804	41.93852464	120.0574981	0	48.4878625	Cluster III
chr2L	1023000	1024000	29.31559904	32.28276073	77.07044396	5.134416092	29.31559904	32.28276073	77.07044396	0	32.665254	Cluster III
chr2L	1024000	1025000	36.44139394	20.11320546	64.27032854	4.967816739	36.44139394	20.11320546	64.27032854	0	26.71151472	Cluster III
chr2L	1025000	1026000	38.19056356	21.57189511	66.06038432	6.195734693	38.19056356	21.57189511	66.06038432	0	17.88544335	Cluster III
chr2L	1026000	1027000	31.91856873	16.15943341	50.08861963	3.279613783	31.91856873	0	50.08861963	0	14.7881908	Cluster III
chr2L	1027000	1028000	38.18797735	27.65623283	61.35344352	4.518818154	38.18797735	27.65623283	61.35344352	0	31.26171075	Cluster III
chr2L	1028000	1029000	25.41171317	27.79963983	65.33705355	5.495821639	25.41171317	27.79963983	65.33705355	0	24.850442	Cluster III
chr2L	1029000	1030000	34.60374977	18.90747027	77.17672023	3.731956095	34.60374977	18.90747027	77.17672023	0	27.2602895	Cluster III
chr2L	1030000	1031000	33.51611611	32.24599226	84.63910522	6.812444679	33.51611611	32.24599226	84.63910522	0	36.2553585	Cluster III
chr2L	1031000	1032000	42.64735629	45.57401982	98.68398846	7.330876151	42.64735629	45.57401982	98.68398846	0	47.936925	Cluster III
chr2L	1032000	1033000	34.25805241	18.62979989	62.95404921	3.50934207	34.25805241	18.6297999	62.95404921	0	25.36490675	Cluster III
chr2L	1033000	1034000	40.48868243	31.62260776	106.8023292	4.225647232	40.48868243	31.62260777	106.8023292	0	33.99858325	Cluster III
chr2L	1034000	1035000	47.09034234	35.64447332	97.10251366	4.75119654	47.09034235	35.64447332	97.10251366	0	38.19206025	Cluster III
chr2L	1035000	1036000	24.00027502	25.70752954	69.38582084	4.359757067	24.00027502	25.70752954	69.38582084	0	25.8871295	Cluster III
chr2L	1036000	1037000	29.28830408	34.57570701	104.8206153	7.649572048	29.28830408	34.57570701	104.8206153	0	38.26102	Cluster III
chr2L	1037000	1038000	39.11948764	35.85135433	97.78083087	5.666615908	39.11948764	35.85135433	97.78083087	0	45.07395	Cluster III
chr2L	1038000	1039000	48.19972874	47.60223559	114.1222766	10.56413534	48.19972874	47.6022356	114.1222766	0	55.07963	Cluster III
chr2L	1039000	1040000	52.63709924	39.83619259	122.031664	9.16203121	52.63709924	39.83619259	122.031664	0	50.859675	Cluster III
chr2L	1040000	1041000	60.80768924	58.71555805	120.3631356	8.716014362	60.80768924	58.71555805	120.3631356	0	52.314055	Cluster III
chr2L	1041000	1042000	30.84139452	42.89445505	113.7312576	8.675871479	30.84139452	42.89445505	113.7312576	0	44.0130125	Cluster III
chr2L	1042000	1043000	20.0331597	20.38251587	59.13461549	3.904041169	20.0331597	20.38251587	59.13461549	0	24.6776841	Cluster III
chr2L	1043000	1044000	40.99628207	47.85916097	116.0330685	6.575598269	40.99628207	47.85916097	116.0330685	0	49.819625	Cluster III
chr2L	1044000	1045000	36.7312786	38.94739296	87.97744819	7.838078915	36.7312786	38.94739296	87.97744819	0	44.494835	Cluster III
chr2L	1045000	1046000	40.15076626	39.0120842	107.5930449	8.644930893	40.15076626	39.0120842	107.5930449	0	43.02765	Cluster III
chr2L	1046000	1047000	31.77017875	43.77063336	97.04338742	8.434254774	31.77017875	43.77063336	97.04338742	0	36.4993075	Cluster III
chr2L	1047000	1048000	26.63443711	35.08948231	79.95178727	8.496769827	26.63443711	35.08948231	79.95178727	0	32.4545125	Cluster III
chr2L	1048000	1049000	26.76486299	35.61231398	68.75878591	8.321576447	26.76486299	35.61231398	68.75878591	0	26.6696325	Cluster III
chr2L	1049000	1050000	28.77952185	23.75865281	98.2232925	8.892207427	28.77952185	23.75865281	98.2232925	0	25.38157325	Cluster III
chr2L	1050000	1051000	13.3684117	29.23762956	71.85503063	9.312799725	0	29.23762956	71.85503063	0	14.67235925	Cluster III
chr2L	1051000	1052000	18.28024751	47.76910739	91.7155277	7.443440444	0	47.76910739	91.7155277	0	11.22968	Cluster III
chr2L	1052000	1053000	30.99875735	93.59032196	186.3674008	8.147916593	30.99875735	93.59032196	186.3674008	0	15.02790425	Cluster II
chr2L	1053000	1054000	29.52915258	103.3157773	171.901026	9.272868021	29.52915258	103.3157773	171.901026	0	15.89869975	Cluster II
chr2L	1054000	1055000	14.73376259	73.20964476	133.2113055	8.754347305	0	73.20964476	133.2113055	0	13.3991885	Cluster III
chr2L	1055000	1056000	30.31469238	97.85368645	193.5542932	8.180315807	30.31469238	97.85368645	193.5542932	0	19.6780455	Cluster II
chr2L	1056000	1057000	31.03582981	112.1936691	205.8976675	9.609475771	31.03582981	112.1936691	205.8976675	0	21.33260325	Cluster II
chr2L	1057000	1058000	29.23639547	122.114203	214.0341265	9.502029627	29.23639547	122.114203	214.0341265	0	17.20468975	Cluster II
chr2L	1058000	1059000	19.72298893	89.93409946	178.2334297	8.160114191	19.72298893	89.93409946	178.2334297	0	10.69019925	Cluster II
chr2L	1059000	1060000	14.39109353	104.3531947	132.1253334	9.05881626	0	104.3531947	132.1253334	0	11.1900995	Cluster II
chr2L	1060000	1061000	25.62008763	142.0902646	204.6497844	8.940239496	25.62008763	142.0902646	204.6497844	0	8.98624325	Cluster II
chr2L	1061000	1062000	32.24753207	167.6045524	292.8372315	10.57112146	32.24753207	167.6045524	292.8372315	0	14.84927475	Cluster II
chr2L	1062000	1063000	49.40131225	139.6739851	178.6611974	20.1595545	49.40131225	139.6739851	178.6611974	20.1595545	8.8082686	Cluster II
chr2L	1063000	1064000	55.48955382	120.2992761	149.2178144	20.44987849	55.48955382	120.2992761	149.2178144	20.44987849	7.84792025	Cluster II
chr2L	1064000	1065000	33.35006429	156.6421581	287.1159086	12.39364215	33.35006429	156.6421581	287.1159086	0	16.598647	Cluster II
chr2L	1065000	1066000	32.45903412	134.9571229	213.5857387	8.589589303	32.45903412	134.9571229	213.5857387	0	14.57756775	Cluster II
chr2L	1066000	1067000	37.01473339	164.6558156	226.7888824	7.237673202	37.01473339	164.6558156	226.7888824	0	18.11201575	Cluster II
chr2L	1067000	1068000	27.05756521	130.5811012	239.2475443	9.419596934	27.05756521	130.5811012	239.2475443	0	17.998743	Cluster II
chr2L	1068000	1069000	28.36911259	154.7845352	220.9060915	8.276697749	28.36911259	154.7845352	220.9060915	0	15.70814425	Cluster II
chr2L	1069000	1070000	44.04672224	218.8184745	251.0936977	10.26647711	44.04672224	218.8184745	251.0936977	0	19.06163975	Cluster II
chr2L	1070000	1071000	40.32615305	203.0223317	261.7261047	10.58278515	40.32615305	203.0223317	261.7261047	0	22.083276	Cluster II
chr2L	1071000	1072000	21.92667058	117.9441575	219.394896	12.43847873	21.92667058	117.9441575	219.394896	0	20.07802075	Cluster II
chr2L	1072000	1073000	27.84509927	180.9805056	264.9657763	8.639779116	27.84509927	180.9805056	264.9657763	0	14.106431	Cluster II
chr2L	1073000	1074000	16.4229544	135.5327581	213.1787607	8.371626857	0	135.5327581	213.1787608	0	11.04623875	Cluster II
chr2L	1074000	1075000	25.48488268	154.2613191	177.3903158	11.10289459	25.48488268	154.2613191	177.3903158	0	6.182568625	Cluster II
chr2L	1075000	1076000	15.18220271	156.8079524	184.485828	9.682427781	0	156.8079524	184.485828	0	11.2054295	Cluster II
chr2L	1076000	1077000	18.7107424	124.4005922	176.9883603	8.923788772	18.7107424	124.4005922	176.9883603	0	8.250505	Cluster II
chr2L	1077000	1078000	7.371348751	19.20516801	26.70155429	4.275490901	0	19.20516801	26.70155429	0	4.01774675	Cluster III
chr2L	1078000	1079000	9.210491167	22.33727581	26.57434492	6.072783577	0	22.33727581	26.57434492	0	6.7999961	Cluster III
chr2L	1079000	1080000	13.04655413	27.97583617	50.04947148	8.447206979	0	27.97583617	50.04947148	0	7.8064735	Cluster III
chr2L	1080000	1081000	7.74225953	18.95901009	33.03525179	7.179669349	0	18.95901009	33.03525179	0	4.84935	Cluster III
chr2L	1081000	1082000	12.92124189	25.65799121	35.00852296	5.2095614	0	25.65799121	35.00852296	0	4.927189425	Cluster III
chr2L	1082000	1083000	15.29929498	45.62006742	62.50730285	6.008391458	0	45.62006742	62.50730285	0	7.2585265	Cluster III
chr2L	1083000	1084000	20.60201983	39.38914771	74.61366194	6.131080774	20.60201983	39.38914771	74.61366194	0	8.56858775	Cluster III
chr2L	1084000	1085000	34.98494603	53.78517247	76.1152702	8.253295666	34.98494603	53.78517247	76.1152702	0	16.445628	Cluster III
chr2L	1085000	1086000	44.25766932	46.57649877	68.10071176	6.822066826	44.25766932	46.57649877	68.10071176	0	20.504765	Cluster III
chr2L	1086000	1087000	34.19251932	55.46230211	68.73034398	8.427090436	34.19251932	55.46230211	68.73034398	0	25.95882325	Cluster III
chr2L	1087000	1088000	29.46724576	59.19219704	66.79093636	7.510628363	29.46724576	59.19219704	66.79093636	0	29.58212	Cluster III
chr2L	1088000	1089000	24.97786839	34.47770924	56.18102875	6.109923831	24.97786839	34.47770924	56.18102875	0	21.25928975	Cluster III
chr2L	1089000	1090000	25.87836181	35.35844039	61.30982033	7.70776683	25.87836181	35.35844039	61.30982033	0	19.831912	Cluster III
chr2L	1090000	1091000	25.49228515	50.74592741	75.36566376	7.840453091	25.49228515	50.74592741	75.36566376	0	23.56012675	Cluster III
chr2L	1091000	1092000	30.29723803	58.52926739	63.40998943	6.825213051	30.29723803	58.52926739	63.40998943	0	28.43357525	Cluster III
chr2L	1092000	1093000	40.88797515	92.13369742	89.69181864	8.061446481	40.88797515	92.13369742	89.69181864	0	33.0816	Cluster III
chr2L	1093000	1094000	17.05326063	36.03956035	37.22187616	4.001624982	0	36.03956035	37.22187616	0	12.945872	Cluster III
chr2L	1094000	1095000	24.07396159	37.70521023	43.38141466	3.343112224	24.07396159	37.70521023	43.38141466	0	12.17882738	Cluster III
chr2L	1095000	1096000	24.97169594	101.9478638	79.11384769	7.310048565	24.97169594	101.9478638	79.11384769	0	28.75289475	Cluster III
chr2L	1096000	1097000	32.80273428	128.1282763	76.55692567	7.597257755	32.80273428	128.1282763	76.55692567	0	28.32626725	Cluster II
chr2L	1097000	1098000	29.52556677	145.1575416	73.54038153	7.571622433	29.52556677	145.1575416	73.54038153	0	29.42396825	Cluster II
chr2L	1098000	1099000	24.1530677	84.8076287	62.35887223	5.965721902	24.1530677	84.8076287	62.35887223	0	22.73081275	Cluster III
chr2L	1099000	1100000	25.59795926	129.8966377	62.23882566	7.388893716	25.59795926	129.8966377	62.23882566	0	25.39120125	Cluster II
chr2L	1100000	1101000	29.96753587	145.3223164	96.83640883	8.452326707	29.96753587	145.3223164	96.83640883	0	26.72894425	Cluster II
chr2L	1101000	1102000	27.13584863	106.645876	83.19957649	8.984350219	27.13584863	106.645876	83.19957649	0	18.89814	Cluster III
chr2L	1102000	1103000	36.03626437	84.10520494	78.39351298	9.60571169	36.03626437	84.10520494	78.39351298	0	17.6364395	Cluster III
chr2L	1103000	1104000	15.5921404	53.57925162	51.67725415	8.931994183	0	53.57925162	51.67725415	0	10.390233	Cluster III
chr2L	1104000	1105000	21.21231223	64.79219147	72.0149265	7.014346753	21.21231223	64.79219147	72.0149265	0	15.143833	Cluster III
chr2L	1105000	1106000	24.32759301	60.25287514	76.02248169	8.100776797	24.32759301	60.25287514	76.02248169	0	10.5771485	Cluster III
chr2L	1106000	1107000	12.75472578	41.69358666	65.01313746	7.93018841	0	41.69358666	65.01313746	0	10.62921875	Cluster III
chr2L	1107000	1108000	10.48961187	25.02702969	40.69308748	6.44869567	0	25.02702969	40.69308748	0	5.934633925	Cluster III
chr2L	1108000	1109000	10.80749815	10.31399195	22.31669358	4.37377201	0	0	22.31669358	0	9.1128985	Cluster III
chr2L	1109000	1110000	37.49476007	48.56262661	92.37588926	7.369383529	37.49476007	48.56262661	92.37588926	0	28.747255	Cluster III
chr2L	1110000	1111000	33.49588509	32.19682714	57.77277829	4.707078437	33.49588509	32.19682714	57.77277829	0	20.09719325	Cluster III
chr2L	1111000	1112000	33.72363261	51.04950673	98.50019573	5.213459969	33.72363261	51.04950673	98.50019573	0	25.7338845	Cluster III
chr2L	1112000	1113000	49.40381464	77.34302512	139.3091644	9.227831412	49.40381464	77.34302512	139.3091644	0	26.716065	Cluster III
chr2L	1113000	1114000	36.92065893	80.62378584	152.2916398	10.43210459	36.92065893	80.62378584	152.2916398	0	27.32198425	Cluster III
chr2L	1114000	1115000	20.68798313	60.06047732	86.86259798	9.053155389	20.68798313	60.06047732	86.86259798	0	12.16995025	Cluster III
chr2L	1115000	1116000	27.23935304	81.29948317	103.4789795	9.557516887	27.23935304	81.29948317	103.4789795	0	10.049705	Cluster III
chr2L	1116000	1117000	24.09747573	70.03607856	89.61758574	7.617348045	24.09747573	70.03607856	89.61758574	0	7.32024025	Cluster III
chr2L	1117000	1118000	14.93575131	35.73667139	46.00485368	8.178232667	0	35.73667139	46.00485368	0	5.124085725	Cluster III
chr2L	1118000	1119000	6.048285706	17.46999572	14.05863592	5.224514904	0	0	0	0	3.352204875	No H2AK118ubi
chr2L	1119000	1120000	8.120266681	49.36445543	66.52931768	3.843453659	0	49.36445543	66.52931768	0	3.090514575	Cluster III
chr2L	1120000	1121000	19.51544485	125.5982513	123.2370031	6.988086503	19.51544485	125.5982513	123.2370031	0	6.297888	Cluster II
chr2L	1121000	1122000	12.87789799	95.92778129	107.1691058	6.021737661	0	95.92778129	107.1691058	0	5.327969575	Cluster III
chr2L	1122000	1123000	31.5438541	153.1050611	172.9144411	9.307069489	31.5438541	153.1050611	172.9144411	0	12.69577475	Cluster II
chr2L	1123000	1124000	24.1793847	151.1221925	191.2499845	9.19770681	24.1793847	151.1221925	191.2499845	0	7.9109505	Cluster II
chr2L	1124000	1125000	26.12035567	150.0758705	233.6849667	9.647923389	26.12035567	150.0758705	233.6849667	0	7.1711895	Cluster II
chr2L	1125000	1126000	19.84120954	142.5227873	160.4834376	9.45183895	19.84120955	142.5227873	160.4834376	0	10.12509375	Cluster II
chr2L	1126000	1127000	26.78174222	186.4120558	206.4071866	10.69451983	26.78174222	186.4120558	206.4071866	0	7.563708	Cluster II
chr2L	1127000	1128000	15.51855618	99.63538462	121.8339391	9.120827995	0	99.63538462	121.8339391	0	6.021457	Cluster III
chr2L	1128000	1129000	6.949110089	46.78083726	51.02829897	6.447738764	0	46.78083726	51.02829897	0	4.47866695	Cluster III
chr2L	1129000	1130000	10.67843181	16.23881783	18.64527466	5.823785564	0	0	18.64527466	0	4.5452868	Cluster III
chr2L	1130000	1131000	21.39218813	53.34029362	73.93896692	7.345101931	21.39218813	53.34029362	73.93896692	0	15.94781775	Cluster III
chr2L	1131000	1132000	24.81251429	53.30156245	92.07765919	8.903835633	24.81251429	53.30156246	92.07765919	0	16.50405	Cluster III
chr2L	1132000	1133000	28.0752235	39.13988332	76.69041549	8.16255591	28.0752235	39.13988332	76.69041549	0	17.217064	Cluster III
chr2L	1133000	1134000	48.32846029	53.9722504	103.2627159	9.828232879	48.32846029	53.9722504	103.2627159	0	41.81272	Cluster III
chr2L	1134000	1135000	42.98359062	59.51820308	112.0354815	7.674563445	42.98359062	59.51820308	112.0354815	0	36.2590575	Cluster III
chr2L	1135000	1136000	40.8667676	43.70516308	83.92841826	7.793060652	40.8667676	43.70516308	83.92841826	0	37.03898125	Cluster III
chr2L	1136000	1137000	33.16446983	49.54564462	89.58886432	8.257897437	33.16446983	49.54564462	89.58886432	0	25.66284725	Cluster III
chr2L	1137000	1138000	45.00279781	47.3869831	83.80393047	6.50051729	45.00279781	47.3869831	83.80393047	0	31.1184225	Cluster III
chr2L	1138000	1139000	65.63501258	77.16712496	160.0456383	8.934917667	65.63501258	77.16712496	160.0456383	0	50.5479525	Cluster III
chr2L	1139000	1140000	68.07756362	77.04320317	159.0983283	8.91759177	68.07756362	77.04320317	159.0983283	0	48.966105	Cluster III
chr2L	1140000	1141000	30.08563484	45.17265617	82.99572441	5.356041931	30.08563484	45.17265617	82.99572441	0	26.61603575	Cluster III
chr2L	1141000	1142000	20.88547187	29.14086548	60.17497491	4.306052996	20.88547187	29.14086548	60.17497491	0	9.856479975	Cluster III
chr2L	1142000	1143000	8.22355355	17.73739117	25.86584009	4.752230483	0	0	25.86584009	0	6.13391565	Cluster III
chr2L	1143000	1144000	7.075454818	17.61563106	29.33014499	5.733641478	0	0	29.330145	0	5.90995655	Cluster III
chr2L	1144000	1145000	8.25980337	59.19676605	69.88076765	7.02806417	0	59.19676605	69.88076765	0	3.70426025	Cluster III
chr2L	1145000	1146000	16.66853771	78.64588324	87.35303441	7.769969627	0	78.64588324	87.35303441	0	4.93834415	Cluster III
chr2L	1146000	1147000	14.29207309	73.70088946	75.21705544	7.128481632	0	73.70088946	75.21705544	0	7.03311275	Cluster III
chr2L	1147000	1148000	6.817096175	23.86589295	26.28116644	6.388410265	0	23.86589295	26.28116644	0	3.161282475	Cluster III
chr2L	1148000	1149000	9.752434687	29.03381015	40.01188887	7.875079642	0	29.03381015	40.01188887	0	4.6769416	Cluster III
chr2L	1149000	1150000	8.774684861	24.65978287	36.62899696	7.306971771	0	24.65978287	36.62899696	0	4.64681895	Cluster III
chr2L	1150000	1151000	7.323732858	13.69264387	26.58593337	6.86179296	0	0	26.58593337	0	3.73234945	Cluster III
chr2L	1151000	1152000	9.195230325	31.83484873	35.9047724	7.750174235	0	31.83484873	35.9047724	0	5.929000425	Cluster III
chr2L	1152000	1153000	13.24992237	42.09855254	60.36355173	7.508490607	0	42.09855254	60.36355173	0	7.560736	Cluster III
chr2L	1153000	1154000	9.663155713	35.51712906	68.08231781	9.148116554	0	35.51712906	68.08231781	0	8.697258	Cluster III
chr2L	1154000	1155000	14.25688028	69.38699746	79.11182589	8.149161788	0	69.38699746	79.11182589	0	8.89870375	Cluster III
chr2L	1155000	1156000	15.7119681	58.00811908	80.33879618	8.492507664	0	58.00811908	80.33879618	0	6.44805975	Cluster III
chr2L	1156000	1157000	9.062778826	53.4889126	75.02087898	6.842116604	0	53.4889126	75.02087898	0	4.8841792	Cluster III
chr2L	1157000	1158000	7.322709228	13.99824405	15.75973671	5.865652847	0	0	0	0	3.75733525	No H2AK118ubi
chr2L	1158000	1159000	7.901233787	6.006885225	4.882909085	5.453829909	0	0	0	0	4.6023593	No H2AK118ubi
chr2L	1159000	1160000	7.778182137	18.11169428	23.79905213	6.292630537	0	0	23.79905213	0	6.5593145	Cluster III
chr2L	1160000	1161000	11.71968888	33.21479081	52.46266839	8.123652033	0	33.21479081	52.46266839	0	9.291227	Cluster III
chr2L	1161000	1162000	14.49756556	29.42038373	57.82224596	7.546396554	0	29.42038373	57.82224596	0	11.0640425	Cluster III
chr2L	1162000	1163000	19.51008281	26.63967474	53.24905174	9.386720785	19.51008281	26.63967474	53.24905174	0	8.74957725	Cluster III
chr2L	1163000	1164000	10.60494024	16.84574282	25.31752249	7.818169972	0	0	25.31752249	0	7.1452775	Cluster III
chr2L	1164000	1165000	6.88815356	9.019641496	19.30516784	6.682712482	0	0	19.30516784	0	5.50422335	Cluster III
chr2L	1165000	1166000	16.01094756	18.2585111	26.61589632	7.105767794	0	0	26.61589632	0	6.548989	Cluster III
chr2L	1166000	1167000	8.533469982	12.33189596	22.34239358	6.196485272	0	0	22.34239358	0	6.50233025	Cluster III
chr2L	1167000	1168000	8.857110102	24.71258029	37.94383147	8.028440675	0	24.71258029	37.94383147	0	6.1642282	Cluster III
chr2L	1168000	1169000	11.85262898	27.82069861	40.02112911	8.726895683	0	27.82069862	40.02112911	0	7.04919445	Cluster III
chr2L	1169000	1170000	10.59485711	15.69714289	14.6629859	6.309829341	0	0	0	0	4.8790886	No H2AK118ubi
chr2L	1170000	1171000	9.0935304	8.62136478	15.2638581	6.225018245	0	0	0	0	6.581164675	No H2AK118ubi
chr2L	1171000	1172000	10.61639122	16.13083278	32.24596893	5.63194911	0	0	32.24596893	0	3.608414225	Cluster III
chr2L	1172000	1173000	6.834106113	6.810036997	10.25423591	5.079522501	0	0	0	0	4.518331825	No H2AK118ubi
chr2L	1173000	1174000	7.506749711	12.24252062	20.97579838	6.160592018	0	0	20.97579838	0	5.230282	Cluster III
chr2L	1174000	1175000	7.521233001	17.7661799	39.80897705	7.723324088	0	0	39.80897705	0	4.336085475	Cluster III
chr2L	1175000	1176000	10.24974936	30.51999644	49.74555248	9.410589517	0	30.51999644	49.74555248	0	5.5181065	Cluster III
chr2L	1176000	1177000	8.929094323	21.57619541	31.08083912	8.189299667	0	21.57619541	31.08083912	0	5.60147825	Cluster III
chr2L	1177000	1178000	3.981194999	5.448478072	12.28668843	6.499502191	0	0	0	0	5.23368275	No H2AK118ubi
chr2L	1178000	1179000	5.879864413	12.81032915	21.62450853	5.246008451	0	0	21.62450853	0	4.284699725	Cluster III
chr2L	1179000	1180000	7.178658425	28.68162067	52.13322417	9.299083673	0	28.68162067	52.13322417	0	6.42131075	Cluster III
chr2L	1180000	1181000	11.73972003	31.61815018	47.63710862	9.580164857	0	31.61815019	47.63710862	0	9.20609175	Cluster III
chr2L	1181000	1182000	12.23050195	25.71491216	50.38751674	9.301324315	0	25.71491216	50.38751674	0	8.04664625	Cluster III
chr2L	1182000	1183000	11.27203173	31.57802659	31.38245449	8.781990299	0	31.57802659	31.38245449	0	6.2236925	Cluster III
chr2L	1183000	1184000	10.13201837	16.1663868	29.90663162	7.927670074	0	0	29.90663162	0	5.330373	Cluster III
chr2L	1184000	1185000	11.09509332	26.63049302	28.58436035	7.75438969	0	26.63049302	28.58436035	0	5.5337995	Cluster III
chr2L	1185000	1186000	12.12278699	29.92840235	42.4437834	8.361680676	0	29.92840235	42.4437834	0	7.436136775	Cluster III
chr2L	1186000	1187000	14.73340736	34.21818778	41.99641736	7.589118699	0	34.21818778	41.99641736	0	7.204349725	Cluster III
chr2L	1187000	1188000	18.29187896	107.1412748	91.48126192	6.752274661	0	107.1412748	91.48126192	0	10.53850598	Cluster III
chr2L	1188000	1189000	25.72198055	155.8449207	164.3644827	7.432117203	25.72198055	155.8449207	164.3644827	0	16.63831548	Cluster II
chr2L	1189000	1190000	23.87798459	157.9662818	142.5823732	8.262985132	23.87798459	157.9662818	142.5823732	0	14.2009395	Cluster II
chr2L	1190000	1191000	22.58824545	98.40395996	135.7622088	8.678944953	22.58824545	98.40395996	135.7622088	0	12.449702	Cluster II
chr2L	1191000	1192000	36.33843121	95.95315309	114.0467841	6.996593532	36.33843121	95.95315309	114.0467841	0	13.64715153	Cluster III
chr2L	1192000	1193000	53.12252821	138.9737414	181.1740396	7.860352243	53.12252821	138.9737414	181.1740396	0	19.35893475	Cluster II
chr2L	1193000	1194000	28.23892682	96.20563667	122.2873363	8.55270854	28.23892682	96.20563667	122.2873363	0	17.96692475	Cluster III
chr2L	1194000	1195000	25.79331451	94.20022173	121.3361407	7.832351612	25.79331451	94.20022173	121.3361407	0	21.275385	Cluster III
chr2L	1195000	1196000	17.16759138	62.10526503	94.90195559	6.615463754	0	62.10526503	94.90195559	0	17.34040425	Cluster III
chr2L	1196000	1197000	42.56471122	91.91732471	128.3749357	7.907035388	42.56471123	91.91732471	128.3749357	0	25.101921	Cluster III
chr2L	1197000	1198000	36.16164204	84.99453621	94.67733002	9.028891165	36.16164204	84.99453621	94.67733002	0	23.8875715	Cluster III
chr2L	1198000	1199000	28.19541203	42.86872055	58.97049537	6.682571443	28.19541203	42.86872055	58.97049537	0	14.734286	Cluster III
chr2L	1199000	1200000	26.14269859	55.94829648	81.06244424	8.516951926	26.14269859	55.94829648	81.06244424	0	20.59527525	Cluster III
chr2L	1200000	1201000	30.63403052	96.30338819	121.4723016	7.341330422	30.63403052	96.30338819	121.4723016	0	28.0490175	Cluster III
chr2L	1201000	1202000	38.98817332	80.92234475	97.38963751	7.073286851	38.98817332	80.92234475	97.38963751	0	24.253409	Cluster III
chr2L	1202000	1203000	44.06389447	89.28363258	156.9199261	10.44056455	44.06389447	89.28363258	156.9199261	0	36.4081875	Cluster II
chr2L	1203000	1204000	35.50052466	76.36282271	100.045442	10.46152544	35.50052466	76.36282271	100.045442	0	34.435105	Cluster III
chr2L	1204000	1205000	45.45287721	101.6195895	139.0562971	9.029325202	45.45287721	101.6195895	139.0562971	0	43.6419875	Cluster II
chr2L	1205000	1206000	41.75174794	86.4720004	116.234969	10.20271652	41.75174794	86.4720004	116.234969	0	38.3389925	Cluster III
chr2L	1206000	1207000	31.15395541	91.73067393	134.7909687	10.11167691	31.15395541	91.73067393	134.7909687	0	36.02944	Cluster III
chr2L	1207000	1208000	33.70015367	52.78455401	96.26994063	7.519464029	33.70015367	52.78455401	96.26994063	0	30.1690455	Cluster III
chr2L	1208000	1209000	35.70724355	57.10859386	86.03171926	6.103624443	35.70724355	57.10859386	86.03171926	0	25.6234425	Cluster III
chr2L	1209000	1210000	37.25756848	81.85607623	90.79603186	8.565575325	37.25756848	81.85607623	90.79603186	0	36.196864	Cluster III
chr2L	1210000	1211000	31.73486004	62.04139763	86.18497069	6.369267553	31.73486004	62.04139764	86.18497069	0	21.107345	Cluster III
chr2L	1211000	1212000	26.94607221	50.67070214	58.56921643	7.548724838	26.94607221	50.67070214	58.56921643	0	22.7229225	Cluster III
chr2L	1212000	1213000	36.58221154	73.07370521	110.37806	7.434386536	36.58221154	73.07370521	110.37806	0	23.7300125	Cluster III
chr2L	1213000	1214000	29.60346667	74.39404724	76.08716619	6.18502499	29.60346667	74.39404724	76.08716619	0	23.00884075	Cluster III
chr2L	1214000	1215000	48.51018425	104.7072085	109.1134965	8.259886152	48.51018425	104.7072085	109.1134965	0	33.1946575	Cluster III
chr2L	1215000	1216000	35.77193557	110.3011841	100.6065955	8.885534767	35.77193557	110.3011841	100.6065955	0	33.0602975	Cluster III
chr2L	1216000	1217000	36.98987362	116.734531	95.24498772	8.01399976	36.98987362	116.734531	95.24498772	0	32.6025715	Cluster II
chr2L	1217000	1218000	27.42783559	91.69846716	73.39538273	6.901988115	27.42783559	91.69846716	73.39538273	0	23.85603167	Cluster III
chr2L	1218000	1219000	26.32948017	40.51441131	32.92894043	2.859676838	26.32948017	40.51441131	32.92894043	0	11.01609153	Cluster III
chr2L	1219000	1220000	50.47301026	212.7245547	139.6126496	8.490783296	50.47301026	212.7245548	139.6126496	0	41.038205	Cluster II
chr2L	1220000	1221000	4.034883648	11.15043981	10.17965382	0.626521574	0	0	0	0	3.3290495	No H2AK118ubi
chr2L	1221000	1222000	0	0	0	0	0	0	0	0	0	No H2AK118ubi
chr2L	1222000	1223000	0	0	0	0	0	0	0	0	0	No H2AK118ubi
chr2L	1223000	1224000	0	0	0	0	0	0	0	0	0	No H2AK118ubi
chr2L	1224000	1225000	0	0	0	0	0	0	0	0	0	No H2AK118ubi
chr2L	1225000	1226000	0	0	0	0	0	0	0	0	0	No H2AK118ubi
chr2L	1226000	1227000	0	0	0	0	0	0	0	0	0	No H2AK118ubi
chr2L	1227000	1228000	8.747227323	25.89810601	25.61050997	1.876154021	0	25.89810601	25.61050997	0	8.79870475	Cluster III
chr2L	1228000	1229000	37.99999937	111.9182275	93.19318793	8.518227249	37.99999937	111.9182275	93.19318793	0	28.66638975	Cluster III
chr2L	1229000	1230000	18.50112601	68.74076912	76.07602369	7.444159238	0	68.74076912	76.07602369	0	19.8951755	Cluster III
chr2L	1230000	1231000	35.43130702	74.61443332	85.0671722	9.918904399	35.43130702	74.61443332	85.0671722	0	30.47647825	Cluster III
chr2L	1231000	1232000	29.98422724	65.40127154	74.1899547	7.10375168	29.98422724	65.40127154	74.1899547	0	24.40649175	Cluster III
chr2L	1232000	1233000	23.47614086	69.09922832	93.30149714	7.749427383	23.47614086	69.09922832	93.30149714	0	29.4469765	Cluster III
chr2L	1233000	1234000	26.58744464	74.82640745	77.35911174	7.629919216	26.58744464	74.82640745	77.35911174	0	31.96008625	Cluster III
chr2L	1234000	1235000	30.65280738	102.2794465	113.6545721	8.834817837	30.65280738	102.2794465	113.6545721	0	38.6433645	Cluster III
chr2L	1235000	1236000	35.76121856	88.92517736	97.61887842	8.182251084	35.76121856	88.92517736	97.61887843	0	39.12219	Cluster III
chr2L	1236000	1237000	31.87084668	85.67897006	85.66446501	6.691856822	31.87084668	85.67897006	85.66446501	0	32.061045	Cluster III
chr2L	1237000	1238000	30.95239683	94.12093267	84.72307605	7.517821721	30.95239683	94.12093267	84.72307605	0	28.15126	Cluster III
chr2L	1238000	1239000	31.49570537	123.4940712	103.0581659	7.936788045	31.49570537	123.4940713	103.058166	0	26.5093555	Cluster II
chr2L	1239000	1240000	25.75947784	63.79480046	100.4655839	7.369385337	25.75947784	63.79480046	100.4655839	0	36.20446225	Cluster III
chr2L	1240000	1241000	43.78864154	84.97909893	97.62682381	8.24604808	43.78864154	84.97909893	97.62682381	0	38.3070875	Cluster III
chr2L	1241000	1242000	42.65973461	87.55565583	93.10656582	8.127125667	42.65973461	87.55565583	93.10656582	0	38.71453625	Cluster III
chr2L	1242000	1243000	46.89224279	77.38557701	111.8798231	8.969600397	46.89224279	77.38557701	111.8798232	0	35.17769	Cluster III
chr2L	1243000	1244000	42.56260385	81.45487325	100.1255448	8.35897867	42.56260385	81.45487325	100.1255448	0	34.395905	Cluster III
chr2L	1244000	1245000	47.60802439	76.67490434	102.2165014	8.365670562	47.60802439	76.67490434	102.2165014	0	34.16417475	Cluster III
chr2L	1245000	1246000	31.45528364	56.76584543	83.24731737	7.547463412	31.45528364	56.76584543	83.24731737	0	29.3204731	Cluster III
chr2L	1246000	1247000	48.06932677	66.71832689	91.52093751	9.130609432	48.06932677	66.71832689	91.52093751	0	34.06096	Cluster III
chr2L	1247000	1248000	35.69322413	72.02311786	86.55176476	9.000479722	35.69322413	72.02311786	86.55176476	0	37.0626925	Cluster III
chr2L	1248000	1249000	29.84577396	45.86160239	72.37865638	7.205670814	29.84577396	45.86160239	72.37865638	0	22.80914225	Cluster III
chr2L	1249000	1250000	27.77471544	53.90944507	63.44865158	8.440084472	27.77471544	53.90944507	63.44865158	0	24.070737	Cluster III
chr2L	1250000	1251000	31.55272817	46.71217482	80.30299275	6.617797041	31.55272817	46.71217482	80.30299275	0	23.48249475	Cluster III
chr2L	1251000	1252000	30.26637329	50.75261817	71.00123819	8.384419767	30.26637329	50.75261817	71.00123819	0	31.50341375	Cluster III
chr2L	1252000	1253000	41.96474182	60.79975145	99.51197458	9.606707802	41.96474182	60.79975145	99.51197458	0	43.029085	Cluster III
chr2L	1253000	1254000	48.19423985	62.90530826	93.51868666	9.0245772	48.19423985	62.90530826	93.51868666	0	33.8281125	Cluster III
chr2L	1254000	1255000	43.11195337	60.97779367	86.84940648	9.546148913	43.11195337	60.97779367	86.84940648	0	36.54015	Cluster III
chr2L	1255000	1256000	36.58579542	54.73224461	79.65354005	10.82164158	36.58579542	54.73224461	79.65354005	0	34.891515	Cluster III
chr2L	1256000	1257000	43.83621389	56.73729032	76.06509526	7.858341923	43.83621389	56.73729032	76.06509526	0	32.8410275	Cluster III
chr2L	1257000	1258000	39.59776746	53.89982447	90.16851567	8.92526941	39.59776746	53.89982447	90.16851567	0	32.7884275	Cluster III
chr2L	1258000	1259000	19.66005065	28.77839331	41.30803442	5.427565927	19.66005065	28.77839331	41.30803442	0	17.718599	Cluster III
chr2L	1259000	1260000	22.71323894	25.17515291	46.39824045	5.988417032	22.71323894	25.17515291	46.39824045	0	24.0642572	Cluster III
chr2L	1260000	1261000	32.24852569	42.74816291	86.68276714	8.952216757	32.24852569	42.74816291	86.68276714	0	31.0614915	Cluster III
chr2L	1261000	1262000	30.24969626	15.14355622	22.80714535	3.009592652	30.24969626	0	22.80714535	0	10.67739263	Cluster III
chr2L	1262000	1263000	29.11933794	48.21074121	66.28459351	8.034242183	29.11933794	48.21074121	66.28459351	0	30.89073	Cluster III
chr2L	1263000	1264000	34.09195601	39.87028674	67.74605389	7.983765555	34.09195601	39.87028674	67.74605389	0	28.42562475	Cluster III
chr2L	1264000	1265000	33.76862091	53.36929691	68.97265778	8.390809829	33.76862091	53.36929691	68.97265778	0	32.2474375	Cluster III
chr2L	1265000	1266000	33.5314424	50.26452251	84.74844413	9.262488413	33.5314424	50.26452251	84.74844413	0	33.372479	Cluster III
chr2L	1266000	1267000	30.95246229	39.0847809	58.70060659	8.222025381	30.95246229	39.0847809	58.70060659	0	33.164085	Cluster III
chr2L	1267000	1268000	35.85797808	42.29825385	82.33800463	8.667179248	35.85797808	42.29825385	82.33800463	0	33.897459	Cluster III
chr2L	1268000	1269000	33.94960746	27.2374039	50.95515491	7.077576609	33.94960746	27.2374039	50.95515491	0	27.32838025	Cluster III
chr2L	1269000	1270000	29.38813629	38.30737976	65.70383425	7.621259858	29.38813629	38.30737976	65.70383425	0	27.12694025	Cluster III
chr2L	1270000	1271000	34.40397419	48.62406357	68.91696922	7.116918516	34.40397419	48.62406357	68.91696922	0	27.035536	Cluster III
chr2L	1271000	1272000	37.57963967	45.7417848	67.07440293	8.368205642	37.57963967	45.7417848	67.07440293	0	26.44448875	Cluster III
chr2L	1272000	1273000	32.02785017	45.50166595	79.4670367	9.251207594	32.02785017	45.50166595	79.4670367	0	30.24742725	Cluster III
chr2L	1273000	1274000	50.07221273	57.54011941	79.49848527	9.775459591	50.07221273	57.54011941	79.49848527	0	40.1241225	Cluster III
chr2L	1274000	1275000	32.95154352	37.84711543	57.60955931	7.511970202	32.95154352	37.84711543	57.60955931	0	23.168344	Cluster III
chr2L	1275000	1276000	39.09257165	60.81057674	97.3335137	10.34650986	39.09257165	60.81057674	97.3335137	0	35.3239125	Cluster III
chr2L	1276000	1277000	26.44608913	48.24227612	69.32008874	7.310718397	26.44608913	48.24227612	69.32008874	0	30.46926975	Cluster III
chr2L	1277000	1278000	30.91916542	39.10092611	55.30727956	6.680075299	30.91916542	39.10092611	55.30727956	0	18.66998225	Cluster III
chr2L	1278000	1279000	21.53199163	28.22778805	48.27472262	5.142257437	21.53199163	28.22778805	48.27472262	0	15.08612625	Cluster III
chr2L	1279000	1280000	47.39746894	49.51069272	81.05092019	8.726982426	47.39746894	49.51069272	81.05092019	0	34.28729	Cluster III
chr2L	1280000	1281000	33.46918177	41.72238062	65.31971142	7.299733786	33.46918177	41.72238062	65.31971142	0	23.84986	Cluster III
chr2L	1281000	1282000	39.38755283	39.84576639	58.92219235	6.319921906	39.38755283	39.84576639	58.92219235	0	20.0719655	Cluster III
chr2L	1282000	1283000	39.7744628	42.65838616	90.08387988	7.655351038	39.7744628	42.65838616	90.08387988	0	31.196495	Cluster III
chr2L	1283000	1284000	40.37829475	50.64917517	87.21768596	7.246734352	40.37829475	50.64917517	87.21768596	0	34.8964925	Cluster III
chr2L	1284000	1285000	34.62209012	41.81593848	71.71005208	4.905807757	34.62209012	41.81593848	71.71005208	0	23.19597625	Cluster III
chr2L	1285000	1286000	48.68627754	51.10851281	94.44128504	7.533681139	48.68627754	51.10851281	94.44128504	0	41.92776	Cluster III
chr2L	1286000	1287000	68.37382387	67.56798154	147.359474	8.634159851	68.37382387	67.56798154	147.359474	0	55.568215	Cluster III
chr2L	1287000	1288000	35.61254592	50.79996281	97.73637684	8.407062367	35.61254592	50.79996281	97.73637684	0	34.42848025	Cluster III
chr2L	1288000	1289000	38.61308919	51.58507006	81.6116248	7.310841961	38.61308919	51.58507006	81.6116248	0	25.9136725	Cluster III
chr2L	1289000	1290000	42.788139	54.94389381	78.94821934	7.07772855	42.788139	54.94389381	78.94821934	0	30.4383755	Cluster III
chr2L	1290000	1291000	33.31956334	46.03774512	77.34831824	7.915414601	33.31956334	46.03774512	77.34831824	0	30.350146	Cluster III
chr2L	1291000	1292000	37.91083369	45.39044155	83.30758269	9.176264789	37.91083369	45.39044155	83.30758269	0	32.7118925	Cluster III
chr2L	1292000	1293000	47.26432494	65.61809587	111.8913241	8.850600083	47.26432494	65.61809587	111.8913241	0	42.30549	Cluster III
chr2L	1293000	1294000	61.2293424	60.44897098	115.6282418	8.137858002	61.2293424	60.44897098	115.6282418	0	41.1474225	Cluster III
chr2L	1294000	1295000	33.82694984	36.04934964	89.11954835	7.751484437	33.82694984	36.04934964	89.11954835	0	24.52931075	Cluster III
chr2L	1295000	1296000	35.57569156	55.40477443	95.47417057	8.895549434	35.57569156	55.40477443	95.47417058	0	29.970095	Cluster III
chr2L	1296000	1297000	35.09376402	58.40247287	89.95047972	8.551277884	35.09376402	58.40247287	89.95047972	0	34.91142175	Cluster III
chr2L	1297000	1298000	41.7652448	56.34854715	105.9114382	9.518208633	41.7652448	56.34854715	105.9114382	0	37.297674	Cluster III
chr2L	1298000	1299000	37.19364902	47.81648503	139.5723742	9.335489459	37.19364902	47.81648503	139.5723742	0	35.7202575	Cluster III
chr2L	1299000	1300000	36.28408697	34.56985493	63.90552765	6.475185917	36.28408697	34.56985493	63.90552765	0	20.2354805	Cluster III
chr2L	1300000	1301000	42.17179734	47.61996419	112.6547673	7.788769605	42.17179734	47.61996419	112.6547673	0	36.504649	Cluster III
chr2L	1301000	1302000	23.84225377	26.27052946	69.22231089	3.809589175	23.84225377	26.27052946	69.22231089	0	17.10996718	Cluster III
chr2L	1302000	1303000	14.04150255	15.37285308	32.09490458	2.503593492	0	0	32.09490458	0	12.12257075	Cluster III
chr2L	1303000	1304000	40.41565227	54.68776917	117.6853269	8.469264623	40.41565227	54.68776917	117.6853269	0	30.1629	Cluster III
chr2L	1304000	1305000	48.73213382	56.82776999	125.5701331	9.497111181	48.73213382	56.82776999	125.5701331	0	40.195995	Cluster III
chr2L	1305000	1306000	31.30832979	42.39952043	95.96135483	6.302341221	31.30832979	42.39952043	95.96135483	0	25.1278885	Cluster III
chr2L	1306000	1307000	28.11566194	36.76863469	88.67397911	6.713113862	28.11566194	36.76863469	88.67397911	0	30.73871	Cluster III
chr2L	1307000	1308000	39.92733469	38.5458415	70.7220837	7.637817926	39.92733469	38.5458415	70.7220837	0	31.02009175	Cluster III
chr2L	1308000	1309000	46.3707327	55.7924773	110.826795	7.999461953	46.3707327	55.7924773	110.826795	0	32.74413575	Cluster III
chr2L	1309000	1310000	31.88871821	40.78789446	91.3647112	7.366845784	31.88871821	40.78789446	91.36471121	0	32.798423	Cluster III
chr2L	1310000	1311000	20.80711948	31.2612814	67.86084289	4.490607306	20.80711948	31.2612814	67.86084289	0	18.93458932	Cluster III
chr2L	1311000	1312000	4.425512558	3.790485211	10.94921411	0.651100873	0	0	0	0	4.709777525	No H2AK118ubi
chr2L	1312000	1313000	53.11217377	62.08963244	115.5539915	9.24799047	53.11217377	62.08963244	115.5539915	0	32.340205	Cluster III
chr2L	1313000	1314000	40.17054859	41.07890846	90.49803595	7.463101019	40.17054859	41.07890846	90.49803595	0	27.23774	Cluster III
chr2L	1314000	1315000	55.15962047	65.26693707	104.418445	9.247028944	55.15962047	65.26693707	104.418445	0	41.064175	Cluster III
chr2L	1315000	1316000	38.26922934	49.00633822	94.20699143	6.953208893	38.26922934	49.00633822	94.20699143	0	25.1319655	Cluster III
chr2L	1316000	1317000	48.80063963	50.42274466	118.4996204	9.441714564	48.80063963	50.42274467	118.4996204	0	37.9321275	Cluster III
chr2L	1317000	1318000	47.31198155	51.79527907	106.5985528	7.721523813	47.31198155	51.79527908	106.5985528	0	38.169475	Cluster III
chr2L	1318000	1319000	41.52722975	47.52095679	102.3359226	9.16373233	41.52722975	47.52095679	102.3359226	0	29.80801	Cluster III
chr2L	1319000	1320000	40.33510162	47.76559471	102.6585862	9.517482373	40.33510162	47.76559471	102.6585862	0	37.0091225	Cluster III
chr2L	1320000	1321000	40.23409597	45.80182344	107.3972126	9.900510566	40.23409597	45.80182344	107.3972126	0	31.6144825	Cluster III
chr2L	1321000	1322000	39.53194249	59.26842376	103.6709767	9.429313379	39.53194249	59.26842376	103.6709767	0	31.3818985	Cluster III
chr2L	1322000	1323000	29.85518716	43.06614975	85.84202351	8.851016073	29.85518716	43.06614975	85.84202351	0	28.3490325	Cluster III
chr2L	1323000	1324000	36.22860861	45.7046424	85.28700884	9.470568604	36.22860861	45.7046424	85.28700884	0	35.0773675	Cluster III
chr2L	1324000	1325000	34.8142294	38.9050553	88.58544841	7.618921657	34.8142294	38.9050553	88.58544841	0	34.52915425	Cluster III
chr2L	1325000	1326000	43.176094	62.16347269	118.8035597	8.385673445	43.17609401	62.16347269	118.8035597	0	36.53906	Cluster III
chr2L	1326000	1327000	46.93914569	69.52496427	143.2614477	10.2790043	46.93914569	69.52496427	143.2614477	0	36.13546	Cluster III
chr2L	1327000	1328000	37.3525938	56.06485287	82.92402459	8.052895867	37.3525938	56.06485287	82.92402459	0	25.181531	Cluster III
chr2L	1328000	1329000	39.18545961	53.85843359	100.129061	9.69028621	39.18545961	53.85843359	100.129061	0	43.9919375	Cluster III
chr2L	1329000	1330000	40.8758712	55.41486018	120.9504537	9.363795008	40.8758712	55.41486018	120.9504537	0	38.7261525	Cluster III
chr2L	1330000	1331000	43.408246	53.578124	97.15645098	9.69720796	43.408246	53.578124	97.15645098	0	39.4097485	Cluster III
chr2L	1331000	1332000	44.10386476	49.40855728	96.32514053	8.295373892	44.10386476	49.40855728	96.32514053	0	29.19135575	Cluster III
chr2L	1332000	1333000	41.05061461	53.44894828	96.68215437	9.243176155	41.05061461	53.44894828	96.68215437	0	33.6864305	Cluster III
chr2L	1333000	1334000	35.89503555	52.16951149	86.84250369	8.969626769	35.89503555	52.16951149	86.84250369	0	34.029947	Cluster III
chr2L	1334000	1335000	35.45980543	40.43515796	78.94640094	8.603603204	35.45980543	40.43515796	78.94640094	0	35.023884	Cluster III
chr2L	1335000	1336000	31.58298576	42.60383715	88.63541827	10.01674024	31.58298576	42.60383715	88.63541827	0	32.34252675	Cluster III
chr2L	1336000	1337000	40.22319787	38.33406168	89.50459566	8.370142801	40.22319787	38.33406168	89.50459566	0	30.10123125	Cluster III
chr2L	1337000	1338000	33.75884941	43.24541239	84.35170575	8.966171203	33.75884941	43.24541239	84.35170575	0	35.648318	Cluster III
chr2L	1338000	1339000	39.82668268	64.57406211	109.6711145	11.90592724	39.82668268	64.57406211	109.6711145	0	41.6788975	Cluster III
chr2L	1339000	1340000	33.10477412	52.53645828	105.4933711	7.624450954	33.10477412	52.53645828	105.4933711	0	33.836904	Cluster III
chr2L	1340000	1341000	38.88092032	41.63742962	78.90156004	8.558629204	38.88092032	41.63742962	78.90156004	0	33.58567625	Cluster III
chr2L	1341000	1342000	7.548500188	9.320621617	27.52345055	2.18623746	0	0	27.52345055	0	12.3681435	Cluster III
chr2L	1342000	1343000	26.09822511	46.30545778	95.57834583	8.625735715	26.09822511	46.30545778	95.57834583	0	22.9843605	Cluster III
chr2L	1343000	1344000	31.02367005	52.41711853	102.3111584	7.018686222	31.02367005	52.41711853	102.3111584	0	25.8586775	Cluster III
chr2L	1344000	1345000	45.59348437	54.60711235	108.577252	9.663072418	45.59348437	54.60711235	108.577252	0	37.378125	Cluster III
chr2L	1345000	1346000	44.3977578	59.8664606	100.5098058	9.073931502	44.3977578	59.8664606	100.5098058	0	38.892355	Cluster III
chr2L	1346000	1347000	18.54306224	21.58003212	71.94538381	3.657005118	0	21.58003212	71.94538381	0	20.96343675	Cluster III
chr2L	1347000	1348000	35.93899288	46.68810996	93.65948984	7.661881131	35.93899288	46.68810996	93.65948984	0	41.888635	Cluster III
chr2L	1348000	1349000	32.91878937	44.17949115	91.66055345	6.98048843	32.91878937	44.17949115	91.66055345	0	32.08828175	Cluster III
chr2L	1349000	1350000	45.95459889	47.1718185	104.16729	7.237157741	45.95459889	47.1718185	104.16729	0	37.09788	Cluster III
chr2L	1350000	1351000	29.25284766	50.16184761	95.99676441	9.120897181	29.25284766	50.16184761	95.99676441	0	36.610745	Cluster III
chr2L	1351000	1352000	35.56534696	53.61317521	95.60788961	9.589166644	35.56534696	53.61317521	95.60788961	0	37.1702025	Cluster III
chr2L	1352000	1353000	42.31051395	55.92519959	112.2533711	9.304155823	42.31051395	55.92519959	112.2533711	0	42.16232	Cluster III
chr2L	1353000	1354000	53.04085187	57.95187727	151.7256618	10.42464565	53.04085187	57.95187727	151.7256618	0	56.081925	Cluster III
chr2L	1354000	1355000	47.51518365	54.07887346	127.9354052	9.175057689	47.51518365	54.07887346	127.9354052	0	43.69719275	Cluster III
chr2L	1355000	1356000	40.18017649	49.82497407	101.9812987	9.686566282	40.18017649	49.82497407	101.9812987	0	40.58554	Cluster III
chr2L	1356000	1357000	41.29779839	41.83150858	102.2092164	8.66523327	41.29779839	41.83150858	102.2092164	0	37.842255	Cluster III
chr2L	1357000	1358000	19.80232368	14.31548486	59.56800803	4.617652327	19.80232368	0	59.56800803	0	22.85558675	Cluster III
chr2L	1358000	1359000	34.6694647	41.60349331	103.7761776	7.496215498	34.6694647	41.60349331	103.7761776	0	38.94907125	Cluster III
chr2L	1359000	1360000	41.07643519	56.9981654	124.7275978	8.580822684	41.07643519	56.9981654	124.7275978	0	31.8465475	Cluster III
chr2L	1360000	1361000	36.8195589	54.25656339	147.6717752	9.291139996	36.8195589	54.25656339	147.6717752	0	34.22985	Cluster III
chr2L	1361000	1362000	24.60644806	43.69597794	96.64778323	7.588437403	24.60644806	43.69597795	96.64778323	0	22.1090585	Cluster III
chr2L	1362000	1363000	27.8821886	27.66950729	58.79777891	7.535393296	27.8821886	27.66950729	58.79777891	0	18.29164173	Cluster III
chr2L	1363000	1364000	39.7883913	44.9455782	90.26848849	8.103472757	39.7883913	44.9455782	90.26848849	0	37.5671425	Cluster III
chr2L	1364000	1365000	50.27514106	47.67046937	109.3422706	8.981610092	50.27514106	47.67046938	109.3422707	0	37.80338	Cluster III
chr2L	1365000	1366000	53.50944545	62.39618898	157.2822662	9.562015205	53.50944545	62.39618898	157.2822662	0	40.66416	Cluster III
chr2L	1366000	1367000	42.93544928	55.70035716	102.2739975	10.19086923	42.93544928	55.70035716	102.2739975	0	31.25377	Cluster III
chr2L	1367000	1368000	36.40209373	49.51922967	119.134878	9.656159126	36.40209373	49.51922967	119.134878	0	36.92054	Cluster III
chr2L	1368000	1369000	51.07695648	65.15101576	134.5279475	9.094357612	51.07695648	65.15101576	134.5279475	0	41.90744	Cluster III
chr2L	1369000	1370000	30.3047866	37.75308639	106.462826	6.317618596	30.3047866	37.75308639	106.4628261	0	30.11674825	Cluster III
chr2L	1370000	1371000	43.30904686	48.8353017	149.636511	7.596972296	43.30904686	48.8353017	149.636511	0	30.765504	Cluster III
chr2L	1371000	1372000	40.99062452	55.14253835	116.329778	8.145010713	40.99062452	55.14253835	116.329778	0	33.2993125	Cluster III
chr2L	1372000	1373000	35.3535382	37.80806891	106.449235	7.515299152	35.3535382	37.80806891	106.449235	0	35.492249	Cluster III
chr2L	1373000	1374000	43.96515384	49.33927257	146.1186417	9.892859657	43.96515384	49.33927257	146.1186417	0	42.7315125	Cluster III
chr2L	1374000	1375000	37.26599509	52.91582241	112.606399	7.419973723	37.26599509	52.91582241	112.606399	0	32.8548125	Cluster III
chr2L	1375000	1376000	45.9040074	67.89687246	129.4536876	9.921161102	45.9040074	67.89687246	129.4536876	0	42.57574	Cluster III
chr2L	1376000	1377000	50.86862323	62.10153603	126.2205231	10.78604036	50.86862323	62.10153603	126.2205231	0	34.5004825	Cluster III
chr2L	1377000	1378000	33.08027098	36.28641995	101.5086338	5.887630033	33.08027098	36.28641995	101.5086338	0	26.39244875	Cluster III
chr2L	1378000	1379000	46.97490989	55.29138176	109.2752548	9.280000352	46.9749099	55.29138176	109.2752548	0	34.673825	Cluster III
chr2L	1379000	1380000	33.68275321	49.78348251	105.7663417	8.513481917	33.68275321	49.78348251	105.7663417	0	29.5638625	Cluster III
chr2L	1380000	1381000	24.33451053	38.85213602	83.30247111	7.435904491	24.33451053	38.85213602	83.30247111	0	19.69902875	Cluster III
chr2L	1381000	1382000	46.65152221	64.95949037	117.9404497	9.208009798	46.65152221	64.95949037	117.9404497	0	26.46662	Cluster III
chr2L	1382000	1383000	43.08860875	76.05446374	120.2919832	8.561728852	43.08860876	76.05446374	120.2919832	0	25.08679975	Cluster III
chr2L	1383000	1384000	32.79023541	65.21047224	125.1755661	9.075077194	32.79023541	65.21047224	125.1755661	0	17.67542075	Cluster III
chr2L	1384000	1385000	37.5435946	76.51378615	145.4211117	9.348316123	37.5435946	76.51378615	145.4211117	0	21.646417	Cluster III
chr2L	1385000	1386000	30.24434711	71.92998263	132.3458603	10.39963902	30.24434711	71.92998263	132.3458603	0	22.758924	Cluster III
chr2L	1386000	1387000	26.60611539	56.10193634	96.13971294	7.288874275	26.60611539	56.10193634	96.13971294	0	13.5801385	Cluster III
chr2L	1387000	1388000	32.3214554	69.7646157	144.9962441	9.165172983	32.3214554	69.7646157	144.9962441	0	18.121334	Cluster III
chr2L	1388000	1389000	26.54335359	55.4308919	138.9311771	8.506193093	26.54335359	55.4308919	138.9311771	0	17.77372375	Cluster III
chr2L	1389000	1390000	38.20345322	71.11697644	167.2878595	8.399548473	38.20345322	71.11697644	167.2878595	0	18.420761	Cluster III
chr2L	1390000	1391000	33.08143843	61.98964894	142.7101112	8.364787165	33.08143843	61.98964894	142.7101112	0	19.685883	Cluster III
chr2L	1391000	1392000	42.95459016	84.69681102	155.9957427	8.514204461	42.95459016	84.69681102	155.9957427	0	21.943487	Cluster III
chr2L	1392000	1393000	38.8366111	83.39529941	157.142023	8.240729614	38.8366111	83.39529941	157.142023	0	19.798734	Cluster III
chr2L	1393000	1394000	50.18328633	90.2376055	195.9058522	9.41855891	50.18328633	90.2376055	195.9058522	0	26.2221175	Cluster II
chr2L	1394000	1395000	61.01527963	108.6612706	166.746566	9.323310831	61.01527963	108.6612706	166.746566	0	30.9228025	Cluster II
chr2L	1395000	1396000	42.32911074	94.87338179	182.6825813	8.558169964	42.32911074	94.87338179	182.6825813	0	25.391381	Cluster II
chr2L	1396000	1397000	41.41008641	90.98037675	203.4043263	8.228182963	41.41008641	90.98037675	203.4043263	0	23.9128295	Cluster II
chr2L	1397000	1398000	47.47093188	125.3136098	255.6779509	9.718212048	47.47093188	125.3136098	255.6779509	0	32.1873475	Cluster II
chr2L	1398000	1399000	49.03936846	105.3861418	241.2445876	10.04102025	49.03936846	105.3861418	241.2445876	0	37.0503975	Cluster II
chr2L	1399000	1400000	36.02118021	95.65701178	157.9158453	7.1573058	36.02118021	95.65701178	157.9158453	0	17.5278025	Cluster II
chr2L	1400000	1401000	42.66791514	120.0552081	278.3265593	8.081129147	42.66791514	120.0552081	278.3265593	0	23.64928925	Cluster II
chr2L	1401000	1402000	40.29621594	104.5365456	190.6421219	9.196400782	40.29621594	104.5365456	190.6421219	0	25.66490825	Cluster II
chr2L	1402000	1403000	45.87484214	147.6862886	233.2611296	9.34893577	45.87484214	147.6862886	233.2611296	0	26.29407725	Cluster II
chr2L	1403000	1404000	39.97886855	133.4968533	223.4434507	7.597006113	39.97886855	133.4968533	223.4434507	0	22.59213675	Cluster II
chr2L	1404000	1405000	36.48195123	113.13527	190.349938	7.990303263	36.48195123	113.13527	190.349938	0	18.06867548	Cluster II
chr2L	1405000	1406000	30.99822975	76.50981509	115.869366	5.408790378	30.99822975	76.50981509	115.869366	0	10.77312615	Cluster III
chr2L	1406000	1407000	39.16078277	136.4700228	202.4072528	6.871057867	39.16078277	136.4700228	202.4072528	0	15.950375	Cluster II
chr2L	1407000	1408000	41.32037311	141.5072407	268.0975926	7.461935666	41.32037311	141.5072407	268.0975926	0	23.8152515	Cluster II
chr2L	1408000	1409000	42.65593674	119.6440962	268.6004373	6.401974908	42.65593674	119.6440962	268.6004373	0	24.814841	Cluster II
chr2L	1409000	1410000	36.36833295	116.0486965	197.0047743	6.337587852	36.36833295	116.0486965	197.0047743	0	19.17387875	Cluster II
chr2L	1410000	1411000	35.75230235	139.2366034	207.5111307	7.827875194	35.75230235	139.2366034	207.5111307	0	18.824489	Cluster II
chr2L	1411000	1412000	41.95189216	140.065899	253.1353608	9.392022995	41.95189216	140.065899	253.1353609	0	23.65575075	Cluster II
chr2L	1412000	1413000	32.69383259	139.2768878	213.698239	8.986483072	32.69383259	139.2768878	213.698239	0	26.5512625	Cluster II
chr2L	1413000	1414000	44.90237436	173.9562583	327.0560942	8.602780336	44.90237436	173.9562583	327.0560942	0	33.7911725	Cluster II
chr2L	1414000	1415000	50.84010736	169.6125922	315.4093833	9.03986027	50.84010736	169.6125922	315.4093833	0	34.47653	Cluster II
chr2L	1415000	1416000	43.1086043	193.6601545	286.8424793	8.260806671	43.1086043	193.6601545	286.8424793	0	35.58525	Cluster II
chr2L	1416000	1417000	58.81433922	224.5747771	372.5321833	9.749194378	58.81433922	224.5747771	372.5321833	0	43.5856275	Cluster II
chr2L	1417000	1418000	43.40027747	219.914538	370.0223231	8.82292979	43.40027747	219.914538	370.0223231	0	41.80374	Cluster II
chr2L	1418000	1419000	40.06139103	171.4111549	271.5934719	9.155344952	40.06139103	171.4111549	271.5934719	0	26.56420725	Cluster II
chr2L	1419000	1420000	39.12346529	144.8758302	239.0137835	8.807736364	39.12346529	144.8758302	239.0137835	0	25.236903	Cluster II
chr2L	1420000	1421000	15.97769204	68.90426806	71.48011569	5.49103309	0	68.90426806	71.48011569	0	10.8527344	Cluster III
chr2L	1421000	1422000	47.32474891	224.4349069	357.8000671	8.357390704	47.32474891	224.4349069	357.8000671	0	37.4666275	Cluster II
chr2L	1422000	1423000	55.38235661	251.9216419	348.7823152	8.234294591	55.38235661	251.921642	348.7823152	0	39.26421	Cluster II
chr2L	1423000	1424000	27.48716241	201.8889158	312.1198374	7.030396216	27.48716241	201.8889158	312.1198374	0	21.291246	Cluster II
chr2L	1424000	1425000	20.79737326	94.35695035	219.4203007	8.085059964	20.79737326	94.35695035	219.4203007	0	14.01682275	Cluster II
chr2L	1425000	1426000	13.6903062	89.7065379	146.8940865	6.835309055	0	89.7065379	146.8940865	0	10.33833225	Cluster III
chr2L	1426000	1427000	13.92140753	97.50314111	116.3723258	6.226858248	0	97.50314111	116.3723258	0	7.2814705	Cluster III
chr2L	1427000	1428000	27.68103625	171.9978332	222.1671402	8.111127415	27.68103625	171.9978332	222.1671402	0	13.71296325	Cluster II
chr2L	1428000	1429000	21.70487169	126.6023579	198.5122914	4.972405048	21.70487169	126.6023579	198.5122914	0	12.64789418	Cluster II
chr2L	1429000	1430000	38.87448265	187.3614887	306.9007438	7.895070316	38.87448265	187.3614887	306.9007438	0	24.2937815	Cluster II
chr2L	1430000	1431000	44.83979761	287.0980306	358.6067159	9.123770221	44.83979761	287.0980306	358.6067159	0	28.71912	Cluster II
chr2L	1431000	1432000	47.10813554	256.503686	268.4328179	8.404433314	47.10813554	256.503686	268.4328179	0	21.7173345	Cluster II
chr2L	1432000	1433000	61.03962408	263.6416589	357.9572285	9.876831573	61.03962408	263.6416589	357.9572285	0	21.60399675	Cluster II
chr2L	1433000	1434000	21.25282579	103.1892527	159.8138084	6.565142853	21.25282579	103.1892527	159.8138084	0	15.10706875	Cluster II
chr2L	1434000	1435000	40.82163605	144.7908118	290.6569145	7.46248431	40.82163605	144.7908118	290.6569145	0	21.49320025	Cluster II
chr2L	1435000	1436000	56.19526519	148.3238439	345.749695	7.85110803	56.19526519	148.3238439	345.749695	0	35.83837625	Cluster II
chr2L	1436000	1437000	65.89915228	187.7931027	353.0769101	9.749968078	65.89915228	187.7931027	353.0769101	0	44.9486025	Cluster II
chr2L	1437000	1438000	85.24911761	240.2890485	434.2724807	10.40276296	85.24911761	240.2890485	434.2724807	0	58.0517675	Cluster II
chr2L	1438000	1439000	50.73329953	189.2276467	323.4850911	8.243588391	50.73329953	189.2276467	323.4850911	0	47.1336475	Cluster II
chr2L	1439000	1440000	37.88614673	160.0152639	198.4886717	6.914449097	37.88614673	160.0152639	198.4886717	0	27.0126485	Cluster II
chr2L	1440000	1441000	40.33495096	126.3304092	170.5240267	6.653344083	40.33495096	126.3304092	170.5240267	0	22.12875773	Cluster II
chr2L	1441000	1442000	50.42129014	170.1901296	325.7845726	7.924524724	50.42129014	170.1901296	325.7845726	0	38.3088815	Cluster II
chr2L	1442000	1443000	33.47809214	136.8923923	264.9870377	7.256533448	33.47809214	136.8923923	264.9870377	0	29.42560975	Cluster II
chr2L	1443000	1444000	37.67714083	122.0441556	200.7502166	7.612333522	37.67714083	122.0441556	200.7502166	0	32.347609	Cluster II
chr2L	1444000	1445000	27.87960223	80.97663153	161.5421261	4.886359832	27.87960223	80.97663153	161.5421261	0	22.805927	Cluster III
chr2L	1445000	1446000	60.62988025	169.3484627	318.5327057	7.681853535	60.62988025	169.3484627	318.5327057	0	43.590263	Cluster II
chr2L	1446000	1447000	38.54946352	119.18765	219.2544237	7.494127144	38.54946352	119.18765	219.2544237	0	37.47320625	Cluster II
chr2L	1447000	1448000	55.77268165	198.6981374	294.2390928	9.740766185	55.77268165	198.6981374	294.2390928	0	52.0135125	Cluster II
chr2L	1448000	1449000	52.32771909	170.8652155	293.1444046	8.231022422	52.32771909	170.8652155	293.1444046	0	43.22979	Cluster II
chr2L	1449000	1450000	45.4649963	147.9693272	240.0438954	7.539517431	45.4649963	147.9693272	240.0438954	0	45.1815375	Cluster II
chr2L	1450000	1451000	37.32746157	104.5485416	175.9247262	5.513532015	37.32746157	104.5485416	175.9247262	0	29.28242025	Cluster II
chr2L	1451000	1452000	29.58141396	120.3196591	166.4182502	6.308995329	29.58141396	120.3196591	166.4182502	0	22.93307825	Cluster II
chr2L	1452000	1453000	41.50474996	139.2651168	242.27718	8.107954719	41.50474996	139.2651168	242.27718	0	33.4708255	Cluster II
chr2L	1453000	1454000	18.93762129	80.81038591	159.5972867	6.145375089	18.93762129	80.81038591	159.5972867	0	25.4109625	Cluster III
chr2L	1454000	1455000	44.83498654	148.0277717	311.2022539	9.22878518	44.83498654	148.0277717	311.2022539	0	45.4277075	Cluster II
chr2L	1455000	1456000	57.40859638	156.46564	283.2657555	7.320462704	57.40859638	156.46564	283.2657555	0	44.16249	Cluster II
chr2L	1456000	1457000	25.07593885	80.01500309	201.160492	5.372302574	25.07593885	80.01500309	201.160492	0	34.254689	Cluster II
chr2L	1457000	1458000	43.06547173	124.1676015	193.4198794	7.278804185	43.06547173	124.1676015	193.4198794	0	34.5856785	Cluster II
chr2L	1458000	1459000	28.09852705	97.08189608	193.9277445	3.83340019	28.09852705	97.08189608	193.9277445	0	32.157	Cluster II
chr2L	1459000	1460000	61.0262836	206.8296027	334.2590608	8.8916359	61.0262836	206.8296027	334.2590608	0	55.6351075	Cluster II
chr2L	1460000	1461000	42.86629351	139.4186116	218.3690069	6.332941261	42.86629351	139.4186116	218.3690069	0	32.246851	Cluster II
chr2L	1461000	1462000	30.14566447	110.6569949	196.3725575	7.804336419	30.14566447	110.6569949	196.3725575	0	28.50137225	Cluster II
chr2L	1462000	1463000	30.22713239	101.7282549	183.0566348	7.15313171	30.22713239	101.7282549	183.0566348	0	25.966843	Cluster II
chr2L	1463000	1464000	39.08157076	157.4658008	254.6766679	8.260862301	39.08157076	157.4658008	254.6766679	0	38.00543	Cluster II
chr2L	1464000	1465000	20.87696057	97.9362061	203.716796	4.990528407	20.87696057	97.9362061	203.716796	0	31.3755255	Cluster II
chr2L	1465000	1466000	35.98501081	136.8923644	186.0388341	8.524111977	35.98501081	136.8923644	186.0388341	0	30.01403875	Cluster II
chr2L	1466000	1467000	31.80959857	134.1600621	180.6946727	7.916988378	31.80959857	134.1600621	180.6946727	0	27.94745775	Cluster II
chr2L	1467000	1468000	33.52075291	144.5306577	215.8627209	7.505183246	33.52075291	144.5306577	215.8627209	0	25.3191525	Cluster II
chr2L	1468000	1469000	42.67863962	134.6582322	222.4370701	7.981942718	42.67863962	134.6582322	222.4370701	0	20.96201475	Cluster II
chr2L	1469000	1470000	20.2926782	94.3314965	145.5925133	4.065005536	20.2926782	94.3314965	145.5925133	0	12.293989	Cluster II
chr2L	1470000	1471000	32.64037942	163.6440356	197.4938197	8.046521171	32.64037942	163.6440356	197.4938197	0	20.8810045	Cluster II
chr2L	1471000	1472000	31.67939158	176.1780884	257.398578	6.99446533	31.67939158	176.1780884	257.398578	0	25.61073275	Cluster II
chr2L	1472000	1473000	24.27816443	67.23361145	121.0361998	4.995775312	24.27816443	67.23361145	121.0361998	0	15.30174128	Cluster III
chr2L	1473000	1474000	35.35826147	189.3329604	174.5249185	6.452461989	35.35826147	189.3329604	174.5249185	0	20.73980145	Cluster II
chr2L	1474000	1475000	29.53972756	140.097237	194.8898881	4.782843665	29.53972756	140.097237	194.8898881	0	21.85839475	Cluster II
chr2L	1475000	1476000	30.02002477	128.067179	189.3704295	6.258376296	30.02002477	128.067179	189.3704295	0	24.31192975	Cluster II
chr2L	1476000	1477000	49.98600371	148.359705	238.8856688	8.477974163	49.98600371	148.359705	238.8856688	0	35.7175075	Cluster II
chr2L	1477000	1478000	57.26079338	150.7785599	266.0959248	9.792348007	57.26079338	150.7785599	266.0959248	0	48.240312	Cluster II
chr2L	1478000	1479000	56.76821295	161.1625492	319.3946772	11.53200382	56.76821295	161.1625492	319.3946772	0	61.927205	Cluster II
chr2L	1479000	1480000	43.95731239	123.7440152	292.8407048	9.517121778	43.95731239	123.7440152	292.8407048	0	44.826215	Cluster II
chr2L	1480000	1481000	52.72590594	148.2767988	269.3847883	8.520296752	52.72590594	148.2767988	269.3847883	0	47.30958	Cluster II
chr2L	1481000	1482000	46.71357597	123.9705566	217.8255956	7.701191996	46.71357597	123.9705567	217.8255956	0	35.11229575	Cluster II
chr2L	1482000	1483000	55.7593434	139.0889673	302.7174107	10.07585422	55.7593434	139.0889673	302.7174107	0	49.6755825	Cluster II
chr2L	1483000	1484000	29.14993107	78.42871809	158.5041962	6.976534212	29.14993107	78.42871809	158.5041962	0	30.69032325	Cluster III
chr2L	1484000	1485000	36.47477264	100.3646259	226.9143507	8.17851286	36.47477264	100.3646259	226.9143507	0	41.31272	Cluster II
chr2L	1485000	1486000	36.35434702	86.12055751	195.7332738	8.081117047	36.35434702	86.12055751	195.7332738	0	37.24802375	Cluster II
chr2L	1486000	1487000	43.7840792	104.663987	165.6661407	9.165422787	43.7840792	104.663987	165.6661407	0	29.50749325	Cluster II
chr2L	1487000	1488000	44.59971504	124.2592456	229.4792087	8.369613244	44.59971505	124.2592456	229.4792087	0	37.3369075	Cluster II
chr2L	1488000	1489000	42.0328226	117.9813786	235.5142391	9.109695149	42.0328226	117.9813786	235.5142391	0	35.375085	Cluster II
chr2L	1489000	1490000	34.6597685	112.5718787	209.5843205	8.831110587	34.6597685	112.5718787	209.5843205	0	30.7610075	Cluster II
chr2L	1490000	1491000	19.44398221	61.33280911	128.3215876	4.057037152	19.44398221	61.33280911	128.3215876	0	20.82004088	Cluster III
chr2L	1491000	1492000	28.51319299	70.753105	118.0377522	8.941998664	28.51319299	70.753105	118.0377522	0	20.2873965	Cluster III
chr2L	1492000	1493000	27.37988747	50.28597789	69.33382981	6.632598571	27.37988747	50.28597789	69.33382981	0	25.27906025	Cluster III
chr2L	1493000	1494000	32.86255489	49.07521983	99.63620689	7.163611227	32.86255489	49.07521983	99.63620689	0	35.5675225	Cluster III
chr2L	1494000	1495000	59.55095701	72.25299007	178.5104194	9.499887091	59.55095701	72.25299007	178.5104194	0	49.91265	Cluster III
chr2L	1495000	1496000	44.65286136	54.51775011	135.9859531	7.659589267	44.65286136	54.51775011	135.9859531	0	41.152855	Cluster III
chr2L	1496000	1497000	49.09061477	66.32132919	150.6342214	8.567550573	49.09061477	66.32132919	150.6342214	0	49.3763	Cluster III
chr2L	1497000	1498000	45.22892158	55.74547182	148.2562446	8.133094962	45.22892158	55.74547182	148.2562446	0	46.7998175	Cluster III
chr2L	1498000	1499000	45.04379529	52.67461537	148.5593547	8.274335873	45.04379529	52.67461537	148.5593547	0	47.72487	Cluster III
chr2L	1499000	1500000	44.11431449	62.0850978	129.9653606	6.907504556	44.11431449	62.0850978	129.9653606	0	42.5039925	Cluster III
chr2L	1500000	1501000	25.06670283	40.21655375	80.62334573	8.220203269	25.06670283	40.21655375	80.62334573	0	20.75569425	Cluster III
chr2L	1501000	1502000	27.27134756	43.30977794	142.7687224	8.906369859	27.27134756	43.30977794	142.7687224	0	17.29511725	Cluster III
chr2L	1502000	1503000	12.15695765	23.47942669	34.98396951	4.129468376	0	23.47942669	34.98396951	0	7.891477675	Cluster III
chr2L	1503000	1504000	18.36813311	12.3253573	53.81025925	6.827921949	0	0	53.81025925	0	9.014582	Cluster III
chr2L	1504000	1505000	12.60797922	12.4419257	24.86628042	5.212540383	0	0	24.86628042	0	8.414202675	Cluster III
chr2L	1505000	1506000	31.47906756	26.99396446	57.29307137	5.46864502	31.47906757	26.99396446	57.29307137	0	18.5979015	Cluster III
chr2L	1506000	1507000	48.44479602	50.13004531	138.3080858	9.711959184	48.44479602	50.13004531	138.3080858	0	45.2580275	Cluster III
chr2L	1507000	1508000	40.7828855	39.04549408	110.533157	7.933746932	40.7828855	39.04549408	110.533157	0	35.15557175	Cluster III
chr2L	1508000	1509000	39.7623188	47.14043898	107.330529	10.47271181	39.7623188	47.14043898	107.330529	0	38.652015	Cluster III
chr2L	1509000	1510000	41.51215353	54.4272293	136.2432813	9.385249482	41.51215353	54.4272293	136.2432813	0	42.8257	Cluster III
chr2L	1510000	1511000	48.61661794	63.98319895	135.6215987	11.36202534	48.61661794	63.98319895	135.6215987	0	46.663055	Cluster III
chr2L	1511000	1512000	46.1735914	42.77069738	140.7787916	9.407655623	46.1735914	42.77069738	140.7787916	0	45.315845	Cluster III
chr2L	1512000	1513000	35.59470568	35.53685301	85.08185394	6.988441946	35.59470568	35.53685301	85.08185394	0	31.857286	Cluster III
chr2L	1513000	1514000	41.80871749	52.98470996	123.2975748	8.282906774	41.8087175	52.98470996	123.2975748	0	40.3824325	Cluster III
chr2L	1514000	1515000	41.71766416	40.90625596	94.86090852	6.659975272	41.71766416	40.90625596	94.86090852	0	29.28361425	Cluster III
chr2L	1515000	1516000	37.03033724	44.52832376	116.6548913	7.720823576	37.03033724	44.52832376	116.6548913	0	35.862258	Cluster III
chr2L	1516000	1517000	40.21667968	42.33996622	130.4767325	8.559756675	40.21667968	42.33996622	130.4767325	0	34.31191	Cluster III
chr2L	1517000	1518000	44.14920796	47.96950194	137.6149161	8.146370293	44.14920796	47.96950194	137.6149161	0	35.0712125	Cluster III
chr2L	1518000	1519000	34.98608717	20.98538695	65.27161785	3.412154722	34.98608717	20.98538695	65.27161785	0	19.29352225	Cluster III
chr2L	1519000	1520000	32.34448253	42.84590239	82.63690842	7.214542321	32.34448253	42.84590239	82.63690842	0	24.61648675	Cluster III
chr2L	1520000	1521000	39.409849	65.08824673	121.2182759	8.453982084	39.409849	65.08824673	121.218276	0	38.6066375	Cluster III
chr2L	1521000	1522000	45.13694125	52.2637977	156.9163246	10.22375046	45.13694126	52.2637977	156.9163246	0	40.70422	Cluster III
chr2L	1522000	1523000	32.61623699	40.63920582	127.549365	7.109617672	32.61623699	40.63920582	127.549365	0	29.664111	Cluster III
chr2L	1523000	1524000	46.27690406	52.1918267	124.1157562	9.208257089	46.27690406	52.1918267	124.1157562	0	41.644875	Cluster III
chr2L	1524000	1525000	33.0996424	44.50858992	113.4308795	10.43821973	33.0996424	44.50858992	113.4308795	0	37.577095	Cluster III
chr2L	1525000	1526000	45.60485824	50.95992682	161.9789387	9.122027702	45.60485824	50.95992682	161.9789387	0	38.6346075	Cluster III
chr2L	1526000	1527000	37.31244772	53.9116837	165.0033114	9.534037964	37.31244772	53.9116837	165.0033114	0	37.23436825	Cluster III
chr2L	1527000	1528000	31.12439729	26.12480614	105.2381517	6.924254189	31.12439729	26.12480614	105.2381517	0	20.568332	Cluster III
chr2L	1528000	1529000	45.04880789	56.54462738	217.8759623	7.826553633	45.04880789	56.54462738	217.8759623	0	35.6404105	Cluster III
chr2L	1529000	1530000	42.66322108	61.68023732	119.0970672	7.534964653	42.66322108	61.68023732	119.0970672	0	29.429222	Cluster III
chr2L	1530000	1531000	32.33865653	67.63937514	206.5838364	9.396237077	32.33865653	67.63937514	206.5838364	0	30.458335	Cluster II
chr2L	1531000	1532000	42.46027284	72.78079992	170.9360402	8.34428577	42.46027284	72.78079992	170.9360402	0	28.7171855	Cluster III
chr2L	1532000	1533000	43.87978801	49.38534242	97.92078718	6.762090317	43.87978801	49.38534242	97.92078718	0	19.86389375	Cluster III
chr2L	1533000	1534000	34.33704146	41.16705835	63.68000683	7.457775078	34.33704146	41.16705835	63.68000683	0	15.8012205	Cluster III
chr2L	1534000	1535000	29.56680486	32.88886283	71.33080995	4.837481302	29.56680486	32.88886283	71.33080995	0	14.92679575	Cluster III
chr2L	1535000	1536000	41.65378818	61.93457204	127.2116321	9.383296937	41.65378819	61.93457204	127.2116321	0	26.03207	Cluster III
chr2L	1536000	1537000	31.35715808	31.58226687	95.84437378	5.529669647	31.35715808	31.58226687	95.84437378	0	18.1994786	Cluster III
chr2L	1537000	1538000	27.84536199	35.83895896	105.532766	5.960427023	27.84536199	35.83895896	105.532766	0	19.375757	Cluster III
chr2L	1538000	1539000	55.57660119	58.16524954	162.9099147	8.784255679	55.57660119	58.16524954	162.9099147	0	38.9765575	Cluster III
chr2L	1539000	1540000	35.92583101	53.97199196	123.241198	7.652537605	35.92583101	53.97199196	123.241198	0	35.94954	Cluster III
chr2L	1540000	1541000	49.60607174	53.23558949	143.4315591	8.497965056	49.60607174	53.23558949	143.4315591	0	36.3713525	Cluster III
chr2L	1541000	1542000	38.79410582	52.76060216	140.0658785	9.513703041	38.79410582	52.76060216	140.0658785	0	38.397435	Cluster III
chr2L	1542000	1543000	37.86596512	42.35899383	119.0607044	6.953994953	37.86596512	42.35899383	119.0607044	0	28.59212375	Cluster III
chr2L	1543000	1544000	41.6587408	49.34277244	97.04102885	8.637268124	41.6587408	49.34277244	97.04102885	0	34.8348705	Cluster III
chr2L	1544000	1545000	31.92690953	37.97039476	88.56070164	4.847654996	31.92690953	37.97039476	88.56070164	0	23.43815325	Cluster III
chr2L	1545000	1546000	30.19151002	46.98833457	89.62808301	7.068925472	30.19151002	46.98833457	89.62808301	0	26.941638	Cluster III
chr2L	1546000	1547000	33.84487756	52.84309754	119.9837827	9.333831658	33.84487756	52.84309754	119.9837827	0	32.0937275	Cluster III
chr2L	1547000	1548000	44.49690247	54.34819569	145.6004685	8.886031938	44.49690247	54.34819569	145.6004685	0	41.10002	Cluster III
chr2L	1548000	1549000	44.50990171	51.72480893	126.518909	7.797740722	44.50990171	51.72480893	126.518909	0	34.60788975	Cluster III
chr2L	1549000	1550000	25.76378923	61.67389281	114.4051721	8.783587461	25.76378923	61.67389281	114.4051721	0	32.21943675	Cluster III
chr2L	1550000	1551000	39.45983575	43.68493202	105.4101179	7.955309282	39.45983575	43.68493202	105.4101179	0	28.689155	Cluster III
chr2L	1551000	1552000	39.68178944	46.17080936	100.5179721	7.119260857	39.68178944	46.17080936	100.5179721	0	34.71621425	Cluster III
chr2L	1552000	1553000	36.06279247	34.08230253	82.0410879	6.704565136	36.06279247	34.08230253	82.0410879	0	23.85694475	Cluster III
chr2L	1553000	1554000	33.4744194	35.97373733	115.2723762	5.87077166	33.4744194	35.97373733	115.2723762	0	25.0278005	Cluster III
chr2L	1554000	1555000	18.82158111	32.12538426	54.45596432	5.72477198	18.82158111	32.12538426	54.45596432	0	18.22226993	Cluster III
chr2L	1555000	1556000	34.53054791	46.00369613	110.2942023	7.080258731	34.53054791	46.00369613	110.2942023	0	28.85584675	Cluster III
chr2L	1556000	1557000	43.9611622	48.40415837	106.6393973	8.389747623	43.9611622	48.40415837	106.6393973	0	31.111069	Cluster III
chr2L	1557000	1558000	35.84581717	56.64650027	138.8766837	8.696480053	35.84581717	56.64650027	138.8766837	0	39.468925	Cluster III
chr2L	1558000	1559000	24.25794161	46.96936492	96.79122117	6.970670453	24.25794161	46.96936492	96.79122117	0	28.3106655	Cluster III
chr2L	1559000	1560000	52.8404662	71.91611052	183.8877118	9.421238483	52.8404662	71.91611052	183.8877118	0	46.214155	Cluster III
chr2L	1560000	1561000	39.79892865	62.20675039	158.9807165	8.320072338	39.79892865	62.20675039	158.9807165	0	38.5973175	Cluster III
chr2L	1561000	1562000	43.21262164	46.6645861	116.0721758	7.522522729	43.21262164	46.6645861	116.0721758	0	30.84948575	Cluster III
chr2L	1562000	1563000	31.84906744	60.02738103	163.5701402	8.070400619	31.84906744	60.02738103	163.5701402	0	35.67836125	Cluster III
chr2L	1563000	1564000	30.03441718	61.77502911	138.5060766	8.390136155	30.03441718	61.77502911	138.5060766	0	36.82243	Cluster III
chr2L	1564000	1565000	42.10796438	45.26540022	138.4354151	8.465033951	42.10796438	45.26540022	138.4354151	0	37.288035	Cluster III
chr2L	1565000	1566000	65.19074625	58.67941969	168.4616635	9.718688256	65.19074625	58.67941969	168.4616635	0	49.102945	Cluster III
chr2L	1566000	1567000	64.39185427	70.09658165	170.5236281	9.412692203	64.39185427	70.09658165	170.5236281	0	46.46314	Cluster III
chr2L	1567000	1568000	50.57554138	66.51328064	172.606655	9.421411043	50.57554138	66.51328064	172.606655	0	43.027265	Cluster III
chr2L	1568000	1569000	44.68028849	55.14659848	164.9538063	6.849842015	44.68028849	55.14659848	164.9538063	0	36.365264	Cluster III
chr2L	1569000	1570000	36.99103965	63.2551399	191.2579856	8.829629013	36.99103965	63.2551399	191.2579856	0	38.2195325	Cluster III
chr2L	1570000	1571000	16.51403208	41.18706253	89.84701533	4.254185527	0	41.18706253	89.84701533	0	19.82610825	Cluster III
chr2L	1571000	1572000	0	0.175819063	0	0	0	0	0	0	0	No H2AK118ubi
chr2L	1572000	1573000	0	0	0	0	0	0	0	0	0	No H2AK118ubi
chr2L	1573000	1574000	6.594124416	25.13657558	47.81223175	2.661033982	0	25.13657558	47.81223175	0	9.776343975	Cluster III
chr2L	1574000	1575000	33.82053981	68.54557493	172.5806223	8.036121091	33.82053981	68.54557493	172.5806223	0	37.9101025	Cluster III
chr2L	1575000	1576000	43.61332579	56.8042254	174.2918002	9.118766608	43.61332579	56.8042254	174.2918002	0	39.7741275	Cluster III
chr2L	1576000	1577000	53.09762568	68.94890094	175.8427568	9.030103517	53.09762568	68.94890094	175.8427568	0	37.409395	Cluster III
chr2L	1577000	1578000	41.41654462	63.66345796	188.8019579	10.60604843	41.41654462	63.66345796	188.8019579	0	38.373305	Cluster III
chr2L	1578000	1579000	39.80423126	62.10262102	172.0434182	8.690606186	39.80423126	62.10262102	172.0434182	0	27.5916955	Cluster III
chr2L	1579000	1580000	25.69591031	58.06001156	91.75077254	8.247056787	25.69591031	58.06001156	91.75077254	0	19.024723	Cluster III
chr2L	1580000	1581000	31.34957376	68.1218021	158.2384093	8.708722386	31.34957376	68.1218021	158.2384093	0	23.64173925	Cluster III
chr2L	1581000	1582000	36.31965634	51.73509023	143.9729496	9.628436641	36.31965634	51.73509023	143.9729496	0	21.5390595	Cluster III
chr2L	1582000	1583000	36.34485629	63.3751974	156.5229501	7.523704967	36.34485629	63.3751974	156.5229502	0	26.1398015	Cluster III
chr2L	1583000	1584000	39.31964467	46.80742739	136.4383116	7.708385838	39.31964467	46.80742739	136.4383116	0	27.1345075	Cluster III
chr2L	1584000	1585000	30.69081176	23.24728767	82.40504955	4.613077399	30.69081176	23.24728767	82.40504955	0	16.70727325	Cluster III
chr2L	1585000	1586000	67.26158093	60.671391	187.1315799	8.692145123	67.26158093	60.671391	187.1315799	0	46.2145175	Cluster III
chr2L	1586000	1587000	80.29782645	80.45077578	212.6516188	9.5907821	80.29782645	80.45077578	212.6516188	0	55.6478525	Cluster II
chr2L	1587000	1588000	44.24806071	47.48523234	128.6226963	9.162556673	44.24806071	47.48523234	128.6226963	0	36.2469775	Cluster III
chr2L	1588000	1589000	32.82474027	51.27392466	145.411529	9.703051116	32.82474027	51.27392467	145.411529	0	36.331185	Cluster III
chr2L	1589000	1590000	39.65445517	46.91700171	99.54998141	8.786710413	39.65445517	46.91700171	99.54998141	0	34.90257	Cluster III
chr2L	1590000	1591000	31.92614145	39.83293806	84.20287735	8.295583613	31.92614145	39.83293806	84.20287735	0	22.85208325	Cluster III
chr2L	1591000	1592000	37.99001413	44.1138183	115.3858124	7.571216148	37.99001413	44.1138183	115.3858124	0	22.5120355	Cluster III
chr2L	1592000	1593000	35.3864833	43.44377011	81.17185927	4.752709869	35.3864833	43.44377011	81.17185927	0	16.4468785	Cluster III
chr2L	1593000	1594000	40.9060898	43.91967912	123.8739032	7.167368219	40.9060898	43.91967912	123.8739032	0	21.10094825	Cluster III
chr2L	1594000	1595000	40.24134144	43.34666805	162.2405204	7.699516423	40.24134144	43.34666805	162.2405204	0	24.20714425	Cluster III
chr2L	1595000	1596000	38.14443998	54.80736796	191.7717938	9.159875501	38.14443998	54.80736796	191.7717938	0	28.0632375	Cluster III
chr2L	1596000	1597000	55.6227532	64.88861533	181.5984523	10.37205857	55.6227532	64.88861533	181.5984523	0	23.1269185	Cluster III
chr2L	1597000	1598000	48.38682619	46.62407253	179.5264164	7.470188045	48.38682619	46.62407254	179.5264164	0	23.780995	Cluster III
chr2L	1598000	1599000	33.7008144	33.54830514	110.740096	6.690000024	33.7008144	33.54830514	110.740096	0	19.44548025	Cluster III
chr2L	1599000	1600000	41.74937844	49.75540465	156.2783444	8.585297326	41.74937844	49.75540465	156.2783444	0	31.40508575	Cluster III
chr2L	1600000	1601000	61.75831047	67.44662742	206.8700255	8.49843115	61.75831047	67.44662742	206.8700255	0	49.59521	Cluster II
chr2L	1601000	1602000	77.19190675	63.07074164	230.5025217	8.433402241	77.19190675	63.07074164	230.5025217	0	53.6092625	Cluster II
chr2L	1602000	1603000	55.74342409	46.8757518	136.6590661	6.306173803	55.74342409	46.8757518	136.6590661	0	39.9155225	Cluster III
chr2L	1603000	1604000	58.661078	67.77334865	185.7110704	9.494248032	58.661078	67.77334865	185.7110704	0	49.642105	Cluster III
chr2L	1604000	1605000	36.27450962	34.53202322	131.544643	4.277275097	36.27450962	34.53202322	131.544643	0	24.5221085	Cluster III
chr2L	1605000	1606000	48.28257192	57.77234945	137.1028412	6.517962184	48.28257192	57.77234945	137.1028412	0	34.84253075	Cluster III
chr2L	1606000	1607000	49.90953502	49.0546396	132.170625	6.642744714	49.90953502	49.0546396	132.170625	0	26.92896575	Cluster III
chr2L	1607000	1608000	42.28340114	45.40048498	104.6791331	8.065823657	42.28340114	45.40048498	104.6791331	0	24.8169275	Cluster III
chr2L	1608000	1609000	21.53332844	28.99576957	64.12409697	4.919842972	21.53332844	28.99576957	64.12409697	0	10.8063735	Cluster III
chr2L	1609000	1610000	18.80467725	33.29710628	70.94644252	6.845119576	18.80467725	33.29710628	70.94644252	0	8.47836	Cluster III
chr2L	1610000	1611000	14.8668028	24.55212125	59.70391511	6.064044138	0	24.55212125	59.70391511	0	7.6964925	Cluster III
chr2L	1611000	1612000	5.983597654	4.426625054	11.22070081	3.663433817	0	0	0	0	5.335511925	No H2AK118ubi
chr2L	1612000	1613000	11.08449326	19.14163517	31.76714822	6.067644139	0	19.14163518	31.76714822	0	5.675042575	Cluster III
chr2L	1613000	1614000	9.816231067	10.95939989	23.223689	3.843029532	0	0	23.223689	0	4.278558325	Cluster III
chr2L	1614000	1615000	31.31206241	14.27542521	35.0745178	5.034345108	31.31206241	0	35.0745178	0	25.4024063	Cluster III
chr2L	1615000	1616000	71.90042755	32.0146699	70.70993253	5.763691159	71.90042755	32.0146699	70.70993253	0	47.61946025	Cluster III
chr2L	1616000	1617000	106.8785824	56.89907357	123.3899015	10.0511048	106.8785824	56.89907357	123.3899015	0	86.16651	Cluster III
chr2L	1617000	1618000	93.29459516	37.78919931	102.7568283	7.684220315	93.29459516	37.78919931	102.7568283	0	72.6118325	Cluster III
chr2L	1618000	1619000	32.09680468	7.952314145	24.55272732	1.465112977	32.09680468	0	24.55272732	0	17.12580075	Cluster III
chr2L	1619000	1620000	85.62923036	45.60393131	126.7651136	9.427074382	85.62923036	45.60393131	126.7651137	0	83.3055775	Cluster III
chr2L	1620000	1621000	81.86786209	27.77526117	92.70494256	6.766931237	81.86786209	27.77526117	92.70494256	0	62.14708225	Cluster III
chr2L	1621000	1622000	65.06060274	25.75811234	90.48880999	5.548946062	65.06060274	25.75811234	90.48880999	0	55.2850415	Cluster III
chr2L	1622000	1623000	123.4690515	56.38729351	153.8475321	7.884591087	123.4690515	56.38729352	153.8475321	0	95.8280075	Cluster III
chr2L	1623000	1624000	39.99758664	29.71151132	95.99633048	3.801013711	39.99758664	29.71151132	95.99633048	0	63.067687	Cluster III
chr2L	1624000	1625000	111.7109845	38.04679086	104.5383449	5.757462413	111.7109845	38.04679086	104.5383449	0	72.73076	Cluster III
chr2L	1625000	1626000	69.90853907	38.35708434	106.1648641	5.412667116	69.90853907	38.35708434	106.1648641	0	68.5966325	Cluster III
chr2L	1626000	1627000	30.36442254	21.24208479	61.11708726	2.817895643	30.36442254	21.24208479	61.11708726	0	39.18289	Cluster III
chr2L	1627000	1628000	56.76538784	15.61133778	49.42241589	4.667432391	56.76538784	0	49.42241589	0	31.26385483	Cluster III
chr2L	1628000	1629000	91.43999296	5.765389578	54.67682433	2.681530642	91.43999297	0	54.67682433	0	20.60014948	Cluster III
chr2L	1629000	1630000	102.6978721	3.890182373	82.10071783	3.209296891	102.6978721	0	82.10071783	0	47.012319	Cluster III
chr2L	1630000	1631000	183.8394225	32.47809353	167.2037519	7.220537606	183.8394225	32.47809353	167.2037519	0	75.321525	Cluster III
chr2L	1631000	1632000	125.8951566	35.5357592	118.0420234	5.087974674	125.8951566	35.5357592	118.0420234	0	59.22635	Cluster III
chr2L	1632000	1633000	152.4053877	47.58660228	132.1844307	8.839624535	152.4053877	47.58660228	132.1844307	0	66.181	Cluster III
chr2L	1633000	1634000	111.1609095	12.0608642	146.5960043	7.841475542	111.1609095	0	146.5960043	0	75.223335	Cluster III
chr2L	1634000	1635000	137.1694561	5.453820385	118.5770177	5.639744337	137.1694561	0	118.5770177	0	62.46967275	Cluster III
chr2L	1635000	1636000	107.7834759	68.2174546	210.1219635	8.678323347	107.7834759	68.2174546	210.1219635	0	90.0232	Cluster II
chr2L	1636000	1637000	224.2839356	56.32863074	213.8147939	7.414594553	224.2839356	56.32863074	213.8147939	0	103.6728575	Cluster II
chr2L	1637000	1638000	190.2765559	64.59863113	189.5262593	7.339486631	190.2765559	64.59863113	189.5262593	0	98.7516835	Cluster II
chr2L	1638000	1639000	175.2599973	6.354672363	160.78219	6.139533521	175.2599973	0	160.78219	0	74.52246925	Cluster III
chr2L	1639000	1640000	182.8069102	21.27423061	146.7784083	7.099566964	182.8069102	21.27423061	146.7784083	0	71.18446	Cluster III
chr2L	1640000	1641000	654.1855147	89.86886794	400.2534244	7.338790041	654.1855147	89.86886794	400.2534244	0	176.3374925	Cluster I
chr2L	1641000	1642000	847.5493235	130.9516856	576.460383	9.918784516	847.5493235	130.9516856	576.460383	0	221.436505	Cluster I
chr2L	1642000	1643000	771.1800338	104.1664412	488.1289452	9.827131732	771.1800338	104.1664412	488.1289452	0	163.16772	Cluster I
chr2L	1643000	1644000	1004.296363	54.450846	531.1368184	18.96567981	1004.296363	54.450846	531.1368184	18.96567981	176.862615	Cluster I
chr2L	1644000	1645000	594.8753498	92.56391443	347.5288043	8.087486899	594.8753498	92.56391443	347.5288043	0	96.2094725	Cluster I
chr2L	1645000	1646000	907.0944147	105.7611482	638.2803563	7.628054754	907.0944147	105.7611482	638.2803563	0	180.1425975	Cluster I
chr2L	1646000	1647000	1021.604737	155.8993339	739.727201	8.448298501	1021.604737	155.8993339	739.727201	0	236.5208675	Cluster I
chr2L	1647000	1648000	791.167978	139.2905902	614.3120499	10.00066244	791.167978	139.2905902	614.3120499	0	196.996675	Cluster I
chr2L	1648000	1649000	278.9711722	58.23204662	344.9684588	7.632173348	278.9711722	58.23204662	344.9684588	0	108.8387725	Cluster I
chr2L	1649000	1650000	153.7473974	25.50784402	162.5231672	6.514620282	153.7473974	25.50784402	162.5231672	0	38.1188785	Cluster III
chr2L	1650000	1651000	97.11266034	52.84107731	129.7884799	7.222725953	97.11266034	52.84107731	129.7884799	0	26.637516	Cluster III
chr2L	1651000	1652000	25.72179352	47.38458373	66.48645803	6.704353584	25.72179352	47.38458373	66.48645803	0	9.31652325	Cluster III
chr2L	1652000	1653000	35.28700912	102.3892217	126.0328941	8.014612761	35.28700912	102.3892217	126.0328941	0	20.4802245	Cluster II
chr2L	1653000	1654000	34.09203706	104.2873435	163.8053394	8.218025628	34.09203706	104.2873435	163.8053394	0	16.4543395	Cluster II
chr2L	1654000	1655000	20.11450412	39.62433545	70.068034	4.517344139	20.11450412	39.62433545	70.068034	0	12.14881435	Cluster III
chr2L	1655000	1656000	52.01303688	81.18642675	152.0285482	10.75670868	52.01303688	81.18642675	152.0285482	0	21.10024275	Cluster III
chr2L	1656000	1657000	21.5611142	8.01116534	29.29000052	2.746250076	21.5611142	0	29.29000052	0	10.52975408	Cluster III
chr2L	1657000	1658000	30.67451433	28.18751375	52.79965019	4.667706035	30.67451433	28.18751375	52.79965019	0	6.8238103	Cluster III
chr2L	1658000	1659000	30.84625046	41.73075364	83.99979182	4.30452082	30.84625046	41.73075364	83.99979182	0	16.6943137	Cluster III
chr2L	1659000	1660000	38.76208562	120.4243705	201.8545559	8.207454271	38.76208562	120.4243705	201.8545559	0	23.66873575	Cluster II
chr2L	1660000	1661000	90.8887357	149.0088107	278.7861301	10.26597587	90.8887357	149.0088107	278.7861301	0	30.6923795	Cluster II
chr2L	1661000	1662000	44.96775248	85.6069006	162.9786306	7.245437892	44.96775248	85.6069006	162.9786306	0	23.98725635	Cluster II
chr2L	1662000	1663000	51.11933464	80.84242345	164.9773474	7.547152207	51.11933464	80.84242345	164.9773474	0	24.03219125	Cluster III
chr2L	1663000	1664000	36.26341299	52.99254354	116.0408376	4.755638003	36.26341299	52.99254354	116.0408376	0	22.6541485	Cluster III
chr2L	1664000	1665000	45.74388732	87.1486541	131.7461578	6.19322391	45.74388732	87.1486541	131.7461578	0	15.349358	Cluster III
chr2L	1665000	1666000	20.12768386	56.21766576	72.31447238	4.85881954	20.12768386	56.21766576	72.31447238	0	13.84117725	Cluster III
chr2L	1666000	1667000	14.58414874	46.04988044	41.09277111	3.985450315	0	46.04988044	41.09277111	0	14.15966525	Cluster III
chr2L	1667000	1668000	11.0655829	37.24812414	24.66092659	4.338098501	0	37.24812414	24.66092659	0	12.00561725	Cluster III
chr2L	1668000	1669000	18.3778409	76.12685061	34.7076451	5.035074504	0	76.12685061	34.7076451	0	10.76963525	Cluster III
chr2L	1669000	1670000	13.37550607	39.79053447	45.91691305	2.934906624	0	39.79053447	45.91691305	0	7.99616875	Cluster III
chr2L	1670000	1671000	64.7755991	70.03049961	149.2583635	5.096769437	64.7755991	70.03049961	149.2583635	0	18.930828	Cluster III
chr2L	1671000	1672000	90.07611524	128.5523518	227.899585	10.75299912	90.07611524	128.5523518	227.899585	0	26.28667925	Cluster II
chr2L	1672000	1673000	59.75070143	88.64241774	132.3879033	7.402766082	59.75070144	88.64241774	132.3879033	0	24.61703725	Cluster III
chr2L	1673000	1674000	46.75590415	84.25614339	153.785126	9.334682405	46.75590415	84.25614339	153.785126	0	24.87815375	Cluster III
chr2L	1674000	1675000	85.46402431	104.9879538	189.0935935	11.33340523	85.46402431	104.9879538	189.0935935	0	30.36360575	Cluster II
chr2L	1675000	1676000	65.03724078	100.1448371	197.3987918	11.34155229	65.03724078	100.1448371	197.3987918	0	23.005096	Cluster II
chr2L	1676000	1677000	46.65899001	64.78075517	146.0891368	7.226125478	46.65899001	64.78075517	146.0891368	0	21.136862	Cluster III
chr2L	1677000	1678000	46.96340284	75.31594268	168.0373052	8.263467554	46.96340284	75.31594268	168.0373052	0	26.3757325	Cluster III
chr2L	1678000	1679000	25.60053947	50.17247366	89.70023464	4.415072985	25.60053948	50.17247366	89.70023464	0	12.23377625	Cluster III
chr2L	1679000	1680000	0.089358537	0.172193212	0.271149672	0.039199593	0	0	0	0	0.02241585	No H2AK118ubi
chr2L	1680000	1681000	0	0	0	0	0	0	0	0	0	No H2AK118ubi
chr2L	1681000	1682000	0	0	0	0	0	0	0	0	0	No H2AK118ubi
chr2L	1682000	1683000	0	0	0	0	0	0	0	0	0	No H2AK118ubi
chr2L	1683000	1684000	0	0	0	0	0	0	0	0	0	No H2AK118ubi
chr2L	1684000	1685000	0	0	0	0	0	0	0	0	0	No H2AK118ubi
chr2L	1685000	1686000	0	0	0	0	0	0	0	0	0	No H2AK118ubi
chr2L	1686000	1687000	13.5062592	20.72161375	44.35905475	1.229588699	0	20.72161375	44.35905475	0	9.9478245	Cluster III
chr2L	1687000	1688000	39.74414321	106.5726725	149.1168256	9.758392633	39.74414321	106.5726725	149.1168256	0	24.24133475	Cluster II
chr2L	1688000	1689000	22.14456733	86.93428205	137.7679364	9.192813121	22.14456733	86.93428205	137.7679364	0	22.12113625	Cluster III
chr2L	1689000	1690000	22.1073053	56.5189902	74.10044018	5.590136449	22.1073053	56.5189902	74.10044018	0	14.57104923	Cluster III
chr2L	1690000	1691000	39.99313158	109.406914	146.7185778	10.50129054	39.99313158	109.406914	146.7185778	0	19.01564	Cluster II
chr2L	1691000	1692000	23.13554999	65.06562438	93.6333373	7.031575778	23.13555	65.06562438	93.6333373	0	18.5739135	Cluster III
chr2L	1692000	1693000	16.98742166	34.17308565	65.24102036	4.374430155	0	34.17308565	65.24102036	0	13.0197387	Cluster III
chr2L	1693000	1694000	26.76894784	32.75896692	57.12507681	5.494260408	26.76894784	32.75896692	57.12507681	0	14.70146015	Cluster III
chr2L	1694000	1695000	32.07009232	60.42057898	126.60453	6.77779843	32.07009232	60.42057898	126.60453	0	20.53847325	Cluster III
chr2L	1695000	1696000	37.96605114	80.40847421	126.9593919	8.411159916	37.96605114	80.40847421	126.9593919	0	27.36012575	Cluster III
chr2L	1696000	1697000	36.44377377	68.98662679	111.5052103	9.855073669	36.44377377	68.98662679	111.5052103	0	32.5778535	Cluster III
chr2L	1697000	1698000	28.43113378	53.6622415	94.46394115	11.98676287	28.43113378	53.6622415	94.46394115	0	25.512977	Cluster III
chr2L	1698000	1699000	25.84006428	46.8783919	80.09108931	8.813416271	25.84006428	46.8783919	80.09108931	0	21.69432275	Cluster III
chr2L	1699000	1700000	25.83411144	54.18029386	92.59271042	12.30273791	25.83411144	54.18029387	92.59271042	0	21.792268	Cluster III
chr2L	1700000	1701000	17.81582931	33.69188368	52.10262157	6.288190506	0	33.69188368	52.10262157	0	13.25214825	Cluster III
chr2L	1701000	1702000	18.12635874	37.04288214	66.46403896	6.863699553	0	37.04288214	66.46403896	0	14.32112825	Cluster III
chr2L	1702000	1703000	19.9155036	28.61849173	60.40290868	7.456190247	19.9155036	28.61849173	60.40290868	0	12.7839	Cluster III
chr2L	1703000	1704000	14.46738141	26.24711545	53.83016011	8.736552851	0	26.24711545	53.83016011	0	16.143948	Cluster III
chr2L	1704000	1705000	7.123029405	9.954589283	19.89194948	5.328580296	0	0	19.89194948	0	9.05051745	Cluster III
chr2L	1705000	1706000	8.787418888	19.57806782	37.93468661	7.778047159	0	19.57806782	37.93468661	0	8.38644425	Cluster III
chr2L	1706000	1707000	8.264847307	27.23051971	43.62206043	6.543284398	0	27.23051971	43.62206043	0	4.80359525	Cluster III
chr2L	1707000	1708000	9.105393092	17.48701965	21.29230169	8.839921172	0	0	21.29230169	0	6.4872025	Cluster III
chr2L	1708000	1709000	8.514196212	14.29582649	21.60256625	7.535702974	0	0	21.60256625	0	5.27463875	Cluster III
chr2L	1709000	1710000	7.656378254	11.49581673	23.64850547	5.554120401	0	0	23.64850547	0	4.15699985	Cluster III
chr2L	1710000	1711000	10.23194115	10.0804723	17.05100377	7.170120818	0	0	0	0	6.3521423	No H2AK118ubi
chr2L	1711000	1712000	6.478442596	12.31610864	19.06115642	3.460452875	0	0	19.06115642	0	2.969638375	Cluster III
chr2L	1712000	1713000	9.652867103	30.07117096	62.40075665	7.695612237	0	30.07117096	62.40075665	0	9.243188	Cluster III
chr2L	1713000	1714000	12.89226039	38.38230246	52.67130864	8.459126347	0	38.38230246	52.67130864	0	9.03451075	Cluster III
chr2L	1714000	1715000	9.737611281	26.70976502	42.65980387	6.714681086	0	26.70976502	42.65980387	0	3.983318175	Cluster III
chr2L	1715000	1716000	7.575233967	13.30811024	38.49509711	6.172574306	0	0	38.49509711	0	5.5651565	Cluster III
chr2L	1716000	1717000	5.624780596	17.11401849	35.31331018	5.080596435	0	0	35.31331018	0	3.84597575	Cluster III
chr2L	1717000	1718000	10.83837566	38.55552296	71.42229641	6.699651592	0	38.55552296	71.42229641	0	3.8131432	Cluster III
chr2L	1718000	1719000	14.30827354	57.54032401	90.69995547	8.053291343	0	57.54032402	90.69995547	0	10.20478425	Cluster III
chr2L	1719000	1720000	11.19810872	36.65625982	56.41494358	7.354108815	0	36.65625982	56.41494358	0	6.287354125	Cluster III
chr2L	1720000	1721000	9.273710859	36.54033242	62.66742952	5.011157303	0	36.54033242	62.66742952	0	4.67037795	Cluster III
chr2L	1721000	1722000	6.47313191	49.06352925	68.9023975	3.301026375	0	49.06352925	68.9023975	0	3.700454525	Cluster III
chr2L	1722000	1723000	9.566032966	68.54315238	111.9861585	4.939608581	0	68.54315238	111.9861585	0	4.192444275	Cluster III
chr2L	1723000	1724000	8.968013896	60.94928366	75.89836116	6.039729902	0	60.94928367	75.89836116	0	5.960787	Cluster III
chr2L	1724000	1725000	4.093076175	13.66254679	22.05963174	2.857806994	0	0	22.05963174	0	1.6405363	Cluster III
chr2L	1725000	1726000	8.908920166	68.3173338	29.59954525	5.949927843	0	68.3173338	29.59954525	0	5.74280875	Cluster III
chr2L	1726000	1727000	10.10081459	71.85570484	27.1147968	6.431177847	0	71.85570484	27.1147968	0	6.850916375	Cluster III
chr2L	1727000	1728000	6.369911351	21.04784221	6.769633755	5.803495625	0	21.04784221	0	0	2.255363675	No H2AK118ubi
chr2L	1728000	1729000	4.328076745	6.621574121	5.860071425	5.391360437	0	0	0	0	4.3976385	No H2AK118ubi
chr2L	1729000	1730000	7.795231955	7.147012097	13.81016581	5.775498976	0	0	0	0	3.293083925	No H2AK118ubi
chr2L	1730000	1731000	7.779872963	33.86702221	44.62345754	6.9547195	0	33.86702221	44.62345754	0	6.209803	Cluster III
chr2L	1731000	1732000	9.416563793	30.1785068	49.62401028	7.699562586	0	30.1785068	49.62401028	0	6.89872275	Cluster III
chr2L	1732000	1733000	5.785206864	20.24521764	23.15305189	5.128631158	0	20.24521764	23.15305189	0	5.934085625	Cluster III
chr2L	1733000	1734000	18.47064637	64.69334614	72.6419517	7.972914878	0	64.69334614	72.6419517	0	16.06191998	Cluster III
chr2L	1734000	1735000	28.69568353	101.8115773	87.7502068	8.670041885	28.69568353	101.8115773	87.7502068	0	19.4192275	Cluster III
chr2L	1735000	1736000	32.69231138	98.22599238	124.4491423	6.872092832	32.69231138	98.22599238	124.4491423	0	19.863997	Cluster III
chr2L	1736000	1737000	32.44480967	103.9998525	122.2319531	8.125935057	32.44480967	103.9998525	122.2319531	0	15.967129	Cluster II
chr2L	1737000	1738000	27.18621331	49.77558522	62.60480775	6.083300429	27.18621331	49.77558522	62.60480775	0	12.5233355	Cluster III
chr2L	1738000	1739000	30.14352499	116.8513918	99.86274529	6.889970602	30.14352499	116.8513918	99.86274529	0	15.82190125	Cluster II
chr2L	1739000	1740000	31.84090808	103.6026174	114.4555628	7.319407581	31.84090808	103.6026174	114.4555628	0	24.04843725	Cluster III
chr2L	1740000	1741000	35.70145904	144.9539123	142.8595474	9.050539271	35.70145904	144.9539123	142.8595474	0	24.5945215	Cluster II
chr2L	1741000	1742000	45.38657875	238.4474408	180.6129844	8.081289147	45.38657875	238.4474408	180.6129844	0	33.93626	Cluster II
chr2L	1742000	1743000	46.42644975	202.3264153	119.9643188	8.252634894	46.42644975	202.3264153	119.9643188	0	21.50510785	Cluster II
chr2L	1743000	1744000	28.60136574	86.41047872	50.55338117	5.767918793	28.60136574	86.41047872	50.55338117	0	12.19752243	Cluster III
chr2L	1744000	1745000	22.08583806	101.966885	60.42349257	4.536403932	22.08583806	101.966885	60.42349257	0	12.59227533	Cluster III
chr2L	1745000	1746000	37.94028946	167.829753	131.6807472	7.104428359	37.94028946	167.829753	131.6807472	0	18.112404	Cluster II
chr2L	1746000	1747000	37.19229264	108.7288117	99.96107861	6.810924597	37.19229264	108.7288117	99.96107862	0	17.06116225	Cluster III
chr2L	1747000	1748000	24.18307918	92.93803905	71.84127945	5.928055877	24.18307918	92.93803905	71.84127945	0	10.96463925	Cluster III
chr2L	1748000	1749000	21.55934649	85.03438298	75.254131	7.546424568	21.55934649	85.03438298	75.254131	0	15.41234525	Cluster III
chr2L	1749000	1750000	25.4290714	56.09907623	69.40888687	6.907024657	25.4290714	56.09907623	69.40888687	0	14.22209745	Cluster III
chr2L	1750000	1751000	18.69420343	58.86868421	56.60663344	6.808173957	18.69420343	58.86868421	56.60663344	0	11.59032725	Cluster III
chr2L	1751000	1752000	19.80328964	40.77137895	56.49369309	6.99518798	19.80328964	40.77137895	56.49369309	0	8.634736	Cluster III
chr2L	1752000	1753000	12.82847225	22.6183347	42.27622128	8.80392086	0	22.6183347	42.27622128	0	16.970069	Cluster III
chr2L	1753000	1754000	34.87667038	29.13796462	57.52729061	7.688839765	34.87667038	29.13796462	57.52729061	0	36.173395	Cluster III
chr2L	1754000	1755000	39.48061107	53.44457916	70.16106972	9.244654986	39.48061107	53.44457916	70.16106972	0	39.153265	Cluster III
chr2L	1755000	1756000	36.73942395	36.37263293	68.48410119	9.290005986	36.73942395	36.37263293	68.48410119	0	33.92261125	Cluster III
chr2L	1756000	1757000	47.15306502	48.41407298	89.49158185	10.13162051	47.15306502	48.41407298	89.49158185	0	38.994005	Cluster III
chr2L	1757000	1758000	47.72170768	43.52384032	85.68810516	9.965890157	47.72170768	43.52384032	85.68810516	0	35.936975	Cluster III
chr2L	1758000	1759000	34.59924108	35.79193233	61.98424136	6.048820758	34.59924108	35.79193233	61.98424136	0	21.17451125	Cluster III
chr2L	1759000	1760000	25.92193968	36.26772839	43.62886416	5.16995805	25.92193968	36.26772839	43.62886417	0	19.2013855	Cluster III
chr2L	1760000	1761000	38.83875198	38.98864318	77.64778143	7.554599715	38.83875198	38.98864318	77.64778143	0	34.721225	Cluster III
chr2L	1761000	1762000	44.27901162	51.07461408	81.65104091	9.203476276	44.27901162	51.07461408	81.65104091	0	42.31842	Cluster III
chr2L	1762000	1763000	48.21287406	43.22209096	89.83010375	9.801208423	48.21287406	43.22209096	89.83010375	0	40.1792	Cluster III
chr2L	1763000	1764000	42.18827832	41.59446847	58.27591691	7.205732988	42.18827832	41.59446847	58.27591691	0	31.89593912	Cluster III
chr2L	1764000	1765000	17.76140965	14.58211654	26.51893291	2.07647232	0	0	26.51893291	0	10.31243605	Cluster III
chr2L	1765000	1766000	15.37559485	3.745395609	19.78317827	3.540824476	0	0	19.78317827	0	10.26638095	Cluster III
chr2L	1766000	1767000	10.15349532	4.077952091	28.75591661	4.06720076	0	0	28.75591661	0	11.676122	Cluster III
chr2L	1767000	1768000	5.932670622	16.47675471	17.59561957	1.752392926	0	0	0	0	9.147240975	No H2AK118ubi
chr2L	1768000	1769000	4.109553738	0.182335886	36.98356492	3.579516284	0	0	36.98356492	0	10.83528043	Cluster III
chr2L	1769000	1770000	12.87647497	0	27.54688521	4.187867002	0	0	27.54688521	0	12.52929127	Cluster III
chr2L	1770000	1771000	15.6066421	0.378277377	30.53365206	4.499003779	0	0	30.53365206	0	10.99261955	Cluster III
chr2L	1771000	1772000	11.58279314	0.790044098	9.527332022	1.485274573	0	0	0	0	3.045927625	No H2AK118ubi
chr2L	1772000	1773000	0.855162859	2.503393615	15.24110091	1.374476747	0	0	0	0	3.232320125	No H2AK118ubi
chr2L	1773000	1774000	7.624066979	22.97107701	21.8078359	3.596200913	0	22.97107701	21.8078359	0	13.46135718	Cluster III
chr2L	1774000	1775000	8.704942714	16.19287826	41.46277557	5.345393826	0	0	41.46277557	0	13.67189308	Cluster III
chr2L	1775000	1776000	6.492409003	3.532186443	18.47534689	2.052912542	0	0	0	0	6.821430075	No H2AK118ubi
chr2L	1776000	1777000	22.50503874	28.27776832	44.9379543	7.250881309	22.50503874	28.27776832	44.9379543	0	20.158432	Cluster III
chr2L	1777000	1778000	24.18530783	7.744702101	34.49733618	4.76740304	24.18530783	0	34.49733618	0	15.355875	Cluster III
chr2L	1778000	1779000	16.96511177	14.46028089	50.78278051	7.005265347	0	0	50.78278051	0	25.67714975	Cluster III
chr2L	1779000	1780000	6.674283721	8.177413828	21.10655689	2.841421196	0	0	21.10655689	0	10.74352863	Cluster III
chr2L	1780000	1781000	0.287447694	2.333212821	1.617102392	0.106571975	0	0	0	0	0.38036545	No H2AK118ubi
chr2L	1781000	1782000	23.09328826	19.6227391	52.45593493	6.219309493	23.09328827	19.6227391	52.45593493	0	18.75117425	Cluster III
chr2L	1782000	1783000	34.50391176	48.3360972	72.33456905	9.047346488	34.50391176	48.3360972	72.33456905	0	31.78648325	Cluster III
chr2L	1783000	1784000	39.64165984	36.111244	70.22077883	9.646242244	39.64165984	36.111244	70.22077883	0	32.4335725	Cluster III
chr2L	1784000	1785000	44.65536793	43.31298368	94.81150333	9.973340832	44.65536793	43.31298368	94.81150333	0	37.37273	Cluster III
chr2L	1785000	1786000	40.73004037	38.0356809	81.88703443	10.01224189	40.73004037	38.0356809	81.88703443	0	36.81791875	Cluster III
chr2L	1786000	1787000	20.94006088	28.11558738	83.1425594	8.574199977	20.94006088	28.11558739	83.1425594	0	27.357483	Cluster III
chr2L	1787000	1788000	32.83097905	31.97448755	63.08924192	6.579756994	32.83097905	31.97448755	63.08924192	0	20.10394175	Cluster III
chr2L	1788000	1789000	31.17961958	27.78155503	62.06029477	5.123481552	31.17961959	27.78155503	62.06029477	0	19.80041683	Cluster III
chr2L	1789000	1790000	31.17342259	46.1210009	43.39601266	5.771647511	31.17342259	46.1210009	43.39601266	0	21.69698025	Cluster III
chr2L	1790000	1791000	34.93769014	43.785846	72.60973828	8.437462627	34.93769014	43.78584601	72.60973828	0	25.84213475	Cluster III
chr2L	1791000	1792000	34.98973832	41.11678489	80.84024367	8.284202629	34.98973832	41.11678489	80.84024367	0	24.2498855	Cluster III
chr2L	1792000	1793000	34.46091915	49.66821116	82.03610169	9.360767124	34.46091915	49.66821116	82.03610169	0	26.93512175	Cluster III
chr2L	1793000	1794000	32.82062867	32.88684019	73.60741557	7.288758143	32.82062867	32.88684019	73.60741557	0	21.56095125	Cluster III
chr2L	1794000	1795000	45.76503133	42.54952801	62.17995222	7.176788702	45.76503133	42.54952801	62.17995222	0	26.5927875	Cluster III
chr2L	1795000	1796000	27.05133688	26.0220779	58.5583564	5.89954525	27.05133688	26.0220779	58.5583564	0	20.47522575	Cluster III
chr2L	1796000	1797000	12.59916167	14.68419408	14.35835131	2.555138617	0	0	0	0	8.79242085	No H2AK118ubi
chr2L	1797000	1798000	1.404403853	2.140267509	0.644922409	0.093148769	0	0	0	0	0.240693325	No H2AK118ubi
chr2L	1798000	1799000	10.19966125	15.26785593	1.42594664	0	0	0	0	0	0.395679625	No H2AK118ubi
chr2L	1799000	1800000	16.5482804	20.05001563	6.266950943	0	0	20.05001563	0	0	2.056501175	No H2AK118ubi
chr2L	1800000	1801000	9.526355457	19.11327023	0	0	0	19.11327023	0	0	0	No H2AK118ubi
chr2L	1801000	1802000	0.389330138	0.86336342	0	0	0	0	0	0	0	No H2AK118ubi
chr2L	1802000	1803000	0	0	0	0	0	0	0	0	0	No H2AK118ubi
chr2L	1803000	1804000	0	0	0	0	0	0	0	0	0	No H2AK118ubi
chr2L	1804000	1805000	0	0	0	0	0	0	0	0	0	No H2AK118ubi
chr2L	1805000	1806000	0	0	0	0	0	0	0	0	0	No H2AK118ubi
chr2L	1806000	1807000	1.233272335	1.447286112	1.156995065	0.306025623	0	0	0	0	0.462980825	No H2AK118ubi
chr2L	1807000	1808000	9.070449305	20.43317623	0.706012669	0.12672548	0	20.43317623	0	0	0.3360824	No H2AK118ubi
chr2L	1808000	1809000	16.38148415	15.68414081	12.45562018	1.770075074	0	0	0	0	5.862717325	No H2AK118ubi
chr2L	1809000	1810000	12.4536022	9.478040624	30.71561273	4.095103472	0	0	30.71561273	0	8.439614525	Cluster III
chr2L	1810000	1811000	12.66270852	9.898099234	2.479681751	0.380201078	0	0	0	0	1.684770075	No H2AK118ubi
chr2L	1811000	1812000	9.875656856	16.9735119	19.00015785	3.224039009	0	0	19.00015785	0	11.5629148	Cluster III
chr2L	1812000	1813000	16.1153554	19.18590131	21.95519581	3.748574689	0	19.18590131	21.95519581	0	11.21952403	Cluster III
chr2L	1813000	1814000	17.54104182	17.23822583	33.12397656	3.857460116	0	0	33.12397656	0	11.72288675	Cluster III
chr2L	1814000	1815000	6.223174594	10.75213713	1.461843294	0.18714763	0	0	0	0	0.543692875	No H2AK118ubi
chr2L	1815000	1816000	1.200125009	0.118914708	5.720610475	1.310508445	0	0	0	0	4.429217075	No H2AK118ubi
chr2L	1816000	1817000	4.39145446	0.404310007	9.012074063	1.750362605	0	0	0	0	5.0526244	No H2AK118ubi
chr2L	1817000	1818000	3.463132736	2.557921731	30.41205694	2.487284108	0	0	30.41205694	0	8.10234445	Cluster III
chr2L	1818000	1819000	5.612576269	1.898668392	37.42726609	4.71798642	0	0	37.42726609	0	12.09891138	Cluster III
chr2L	1819000	1820000	26.11238151	27.11139149	53.01333625	5.243487273	26.11238151	27.11139149	53.01333625	0	19.86447175	Cluster III
chr2L	1820000	1821000	44.78612369	39.03766465	67.36244273	7.512188894	44.78612369	39.03766465	67.36244273	0	30.0152975	Cluster III
chr2L	1821000	1822000	44.02648036	44.76699401	115.408493	9.978959308	44.02648036	44.76699401	115.408493	0	43.08901	Cluster III
chr2L	1822000	1823000	51.84889533	54.10989684	95.51231631	9.661246576	51.84889533	54.10989684	95.51231631	0	41.9705325	Cluster III
chr2L	1823000	1824000	42.82701614	47.39929547	72.05345824	7.588439631	42.82701614	47.39929547	72.05345824	0	34.0438085	Cluster III
chr2L	1824000	1825000	36.87988084	43.01609962	97.45757603	7.479601203	36.87988084	43.01609962	97.45757603	0	38.7442675	Cluster III
chr2L	1825000	1826000	52.01877132	46.81150808	121.747613	9.229927347	52.01877132	46.81150808	121.747613	0	41.178955	Cluster III
chr2L	1826000	1827000	33.81750042	44.17606054	84.92563117	8.8400748	33.81750042	44.17606054	84.92563117	0	33.95223	Cluster III
chr2L	1827000	1828000	24.94679776	37.82869301	55.84147504	8.003187792	24.94679776	37.82869301	55.84147504	0	30.103115	Cluster III
chr2L	1828000	1829000	31.32720244	29.69958174	67.3367966	8.321966671	31.32720244	29.69958174	67.3367966	0	30.9216775	Cluster III
chr2L	1829000	1830000	22.11198856	33.5845907	50.33835366	5.818874903	22.11198856	33.5845907	50.33835366	0	19.91219575	Cluster III
chr2L	1830000	1831000	14.68190499	14.11680655	63.49046592	7.247295969	0	0	63.49046592	0	21.73458075	Cluster III
chr2L	1831000	1832000	21.72901329	35.99491736	91.68424286	9.666811631	21.72901329	35.99491736	91.68424287	0	31.26119	Cluster III
chr2L	1832000	1833000	24.6342758	40.28882658	78.78280296	9.117746	24.6342758	40.28882658	78.78280296	0	29.236706	Cluster III
chr2L	1833000	1834000	14.76740176	16.96370604	47.63703808	6.158447701	0	0	47.63703808	0	20.2079985	Cluster III
chr2L	1834000	1835000	21.20992705	33.00410326	41.91655272	4.761819212	21.20992705	33.00410326	41.91655272	0	16.89320325	Cluster III
chr2L	1835000	1836000	28.67509172	35.47889856	52.1663007	7.873620604	28.67509172	35.47889856	52.1663007	0	25.2904645	Cluster III
chr2L	1836000	1837000	31.56932018	41.87431492	67.3403168	7.58036129	31.56932018	41.87431492	67.3403168	0	28.61880275	Cluster III
chr2L	1837000	1838000	33.8755893	34.66246651	50.11141162	6.844207591	33.8755893	34.66246651	50.11141162	0	30.07624425	Cluster III
chr2L	1838000	1839000	23.79015214	16.59237721	35.31063086	7.44496732	23.79015214	0	35.31063086	0	23.8813675	Cluster III
chr2L	1839000	1840000	19.71815182	19.37590253	52.08164167	8.15992299	19.71815182	19.37590253	52.08164167	0	20.187741	Cluster III
chr2L	1840000	1841000	27.01045663	33.0478039	33.86357822	6.283980413	27.01045663	33.0478039	33.86357822	0	17.8737925	Cluster III
chr2L	1841000	1842000	34.39204788	30.57392281	95.42650513	9.650326114	34.39204788	30.57392281	95.42650513	0	29.002515	Cluster III
chr2L	1842000	1843000	41.69137938	42.41978225	78.69892239	9.096619742	41.69137938	42.41978225	78.69892239	0	33.2072225	Cluster III
chr2L	1843000	1844000	48.71570651	57.51747851	69.64582283	8.881625635	48.71570651	57.51747851	69.64582283	0	38.359745	Cluster III
chr2L	1844000	1845000	37.34307737	49.17835787	52.85826896	6.87788424	37.34307737	49.17835787	52.85826896	0	26.76353675	Cluster III
chr2L	1845000	1846000	27.89347059	40.02075301	74.00008643	8.548828293	27.89347059	40.02075301	74.00008643	0	34.142015	Cluster III
chr2L	1846000	1847000	34.6177355	53.6228933	49.48947827	7.923251889	34.6177355	53.6228933	49.48947827	0	24.28937625	Cluster III
chr2L	1847000	1848000	28.54031159	29.23256138	53.84201219	6.727379637	28.54031159	29.23256138	53.84201219	0	25.152772	Cluster III
chr2L	1848000	1849000	35.19388452	61.38990369	85.55737141	7.231313219	35.19388452	61.38990369	85.55737141	0	26.439309	Cluster III
chr2L	1849000	1850000	24.82226096	38.02744026	45.86307911	7.06663428	24.82226096	38.02744026	45.86307911	0	24.38589625	Cluster III
chr2L	1850000	1851000	32.4024013	45.99434324	35.62374833	5.505384336	32.4024013	45.99434324	35.62374833	0	20.42470118	Cluster III
chr2L	1851000	1852000	40.63975683	41.3723395	98.13843575	6.906435835	40.63975683	41.3723395	98.13843575	0	35.06804325	Cluster III
chr2L	1852000	1853000	29.99596159	26.94086171	54.46657474	5.098095689	29.99596159	26.94086171	54.46657474	0	24.6957795	Cluster III
chr2L	1853000	1854000	30.77788159	33.71822563	75.04089906	7.041669931	30.77788159	33.71822563	75.04089906	0	31.774342	Cluster III
chr2L	1854000	1855000	50.04646454	50.92145235	94.68037231	9.881998737	50.04646454	50.92145235	94.68037231	0	40.78521	Cluster III
chr2L	1855000	1856000	47.73151853	38.51715809	80.85391541	8.146206942	47.73151853	38.51715809	80.85391541	0	36.53928575	Cluster III
chr2L	1856000	1857000	33.59662321	34.02536735	82.35968743	6.195176349	33.59662321	34.02536735	82.35968743	0	30.460072	Cluster III
chr2L	1857000	1858000	32.59293754	44.13459216	67.19474637	6.624433617	32.59293754	44.13459216	67.19474637	0	25.0367845	Cluster III
chr2L	1858000	1859000	24.99702165	36.95239372	72.69568397	8.164663867	24.99702166	36.95239372	72.69568397	0	28.99146	Cluster III
chr2L	1859000	1860000	34.93046186	37.063195	86.73072876	8.926184637	34.93046186	37.063195	86.73072876	0	25.803086	Cluster III
chr2L	1860000	1861000	27.93394863	27.04072864	58.42092054	7.614436089	27.93394863	27.04072864	58.42092054	0	26.1592275	Cluster III
chr2L	1861000	1862000	31.31250966	33.49625675	61.72779786	9.236195687	31.31250966	33.49625675	61.72779786	0	27.9708355	Cluster III
chr2L	1862000	1863000	35.58007244	37.14962951	52.25167558	5.813685798	35.58007244	37.14962951	52.25167558	0	20.46360525	Cluster III
chr2L	1863000	1864000	28.33589414	37.4901278	68.26268753	9.657586069	28.33589414	37.4901278	68.26268753	0	30.4223415	Cluster III
chr2L	1864000	1865000	31.89754607	28.43167272	73.24783708	8.452508802	31.89754607	28.43167272	73.24783708	0	32.4944575	Cluster III
chr2L	1865000	1866000	40.75933824	48.75350206	76.84046601	6.983896723	40.75933824	48.75350206	76.84046601	0	31.7760275	Cluster III
chr2L	1866000	1867000	44.44410958	51.65166359	75.8749117	7.564567819	44.44410958	51.65166359	75.8749117	0	39.2435925	Cluster III
chr2L	1867000	1868000	47.89732369	48.93319251	81.50762902	6.255891116	47.89732369	48.93319251	81.50762902	0	32.54213	Cluster III
chr2L	1868000	1869000	38.36261516	43.76555191	68.64026686	6.498418937	38.36261516	43.76555191	68.64026686	0	30.890518	Cluster III
chr2L	1869000	1870000	43.24851891	42.10971964	61.41685012	5.241275217	43.24851891	42.10971964	61.41685013	0	27.15816975	Cluster III
chr2L	1870000	1871000	45.85807141	42.74158225	75.55563276	8.798155552	45.85807141	42.74158225	75.55563276	0	44.5060825	Cluster III
chr2L	1871000	1872000	40.48188767	56.13377523	76.1796132	7.980204728	40.48188767	56.13377523	76.1796132	0	37.981855	Cluster III
chr2L	1872000	1873000	50.46447552	50.37484159	87.68587807	9.118830226	50.46447552	50.37484159	87.68587807	0	36.9726725	Cluster III
chr2L	1873000	1874000	38.38834443	45.44853534	61.76855031	6.825699174	38.38834443	45.44853535	61.76855031	0	31.73588	Cluster III
chr2L	1874000	1875000	32.44510509	30.86293427	64.11113605	5.357951222	32.44510509	30.86293427	64.11113605	0	30.52820625	Cluster III
chr2L	1875000	1876000	38.94801139	42.73742452	77.7734508	8.303206142	38.94801139	42.73742452	77.7734508	0	35.37416875	Cluster III
chr2L	1876000	1877000	22.91725115	27.20184807	58.73611698	7.273224676	22.91725115	27.20184807	58.73611698	0	24.6691034	Cluster III
chr2L	1877000	1878000	25.96382856	39.77484782	39.88091267	4.815657942	25.96382856	39.77484782	39.88091267	0	16.76143938	Cluster III
chr2L	1878000	1879000	32.24055259	41.51965635	66.12846802	5.699011175	32.24055259	41.51965635	66.12846802	0	23.41621575	Cluster III
chr2L	1879000	1880000	31.34139815	42.19000495	46.06910546	4.980053681	31.34139815	42.19000495	46.06910546	0	18.52390625	Cluster III
chr2L	1880000	1881000	47.53186807	42.43672317	75.84963383	7.538453729	47.53186807	42.43672317	75.84963383	0	31.5331175	Cluster III
chr2L	1881000	1882000	41.4610166	44.91205615	60.33952547	5.720067332	41.4610166	44.91205615	60.33952547	0	29.37453075	Cluster III
chr2L	1882000	1883000	51.15011041	52.35432569	108.6708365	8.246729318	51.15011041	52.35432569	108.6708365	0	44.263345	Cluster III
chr2L	1883000	1884000	41.87261125	52.40876051	43.14600764	2.056232882	41.87261125	52.40876051	43.14600764	0	11.88491125	Cluster III
chr2L	1884000	1885000	9.705611833	15.90425068	19.16313784	2.605219684	0	0	19.16313784	0	5.45069725	Cluster III
chr2L	1885000	1886000	12.48335069	33.05155702	120.6324478	6.041439431	0	33.05155702	120.6324478	0	14.1684705	Cluster III
chr2L	1886000	1887000	15.24083578	73.52601475	127.486202	5.200183893	0	73.52601475	127.486202	0	15.6330394	Cluster III
chr2L	1887000	1888000	38.49049979	87.54874025	234.3064892	7.174545924	38.49049979	87.54874025	234.3064892	0	32.25256575	Cluster II
chr2L	1888000	1889000	38.61237945	90.38732165	214.0851644	9.288397726	38.61237946	90.38732165	214.0851645	0	40.3479525	Cluster II
chr2L	1889000	1890000	37.10782162	125.0085019	128.4864736	4.68509624	37.10782162	125.0085019	128.4864736	0	17.8689315	Cluster II
chr2L	1890000	1891000	24.29317347	91.17661592	117.8923652	5.120921455	24.29317347	91.17661592	117.8923652	0	20.0059255	Cluster III
chr2L	1891000	1892000	28.45659092	94.83950434	184.9718899	8.977206811	28.45659092	94.83950434	184.9718899	0	28.9876135	Cluster II
chr2L	1892000	1893000	32.35030675	117.2720081	141.995408	7.145973387	32.35030675	117.2720081	141.995408	0	30.69064525	Cluster II
chr2L	1893000	1894000	9.828793578	27.60888553	40.08301923	1.325472583	0	27.60888553	40.08301923	0	6.576335925	Cluster III
chr2L	1894000	1895000	0	0	0	0	0	0	0	0	0	No H2AK118ubi
chr2L	1895000	1896000	0	0	0	0	0	0	0	0	0	No H2AK118ubi
chr2L	1896000	1897000	0	0	0	0	0	0	0	0	0	No H2AK118ubi
chr2L	1897000	1898000	0	0	0	0	0	0	0	0	0	No H2AK118ubi
chr2L	1898000	1899000	0	0	0	0	0	0	0	0	0	No H2AK118ubi
chr2L	1899000	1900000	0	0	0	0	0	0	0	0	0	No H2AK118ubi
chr2L	1900000	1901000	14.34911537	35.07039771	40.42437868	2.092356253	0	35.07039771	40.42437868	0	8.231358975	Cluster III
chr2L	1901000	1902000	45.16371644	136.3758397	239.6062761	9.853362787	45.16371644	136.3758397	239.6062761	0	39.466835	Cluster II
chr2L	1902000	1903000	47.35613297	144.8284853	201.9983901	9.622872861	47.35613297	144.8284853	201.9983901	0	34.58299	Cluster II
chr2L	1903000	1904000	32.27419187	93.11029355	159.2800702	6.784338963	32.27419187	93.11029355	159.2800702	0	20.01417838	Cluster II
chr2L	1904000	1905000	43.24664736	121.1366451	195.2719909	9.376287356	43.24664736	121.1366452	195.2719909	0	27.1976025	Cluster II
chr2L	1905000	1906000	28.98210805	106.3991071	235.3892878	8.896241853	28.98210806	106.3991071	235.3892878	0	25.769906	Cluster II
chr2L	1906000	1907000	28.67604086	111.1587227	163.6928538	8.882924003	28.67604086	111.1587227	163.6928538	0	19.4566825	Cluster II
chr2L	1907000	1908000	22.79808333	114.5594408	124.1880361	8.621563088	22.79808333	114.5594408	124.1880361	0	17.38520425	Cluster II
chr2L	1908000	1909000	17.75855064	75.92005151	216.1671406	8.257309212	0	75.92005151	216.1671406	0	19.242015	Cluster II
chr2L	1909000	1910000	18.27371808	77.52314133	127.2807593	7.036113333	0	77.52314133	127.2807593	0	13.86232723	Cluster III
chr2L	1910000	1911000	27.74543815	83.10641438	108.3369855	7.232862585	27.74543815	83.10641438	108.3369855	0	19.2324875	Cluster III
chr2L	1911000	1912000	25.04576771	41.36478691	56.83792575	5.462046328	25.04576771	41.36478691	56.83792575	0	13.48985075	Cluster III
chr2L	1912000	1913000	25.0335255	96.47526917	105.3610909	7.500617191	25.0335255	96.47526917	105.3610909	0	26.450615	Cluster III
chr2L	1913000	1914000	50.85107804	233.5233579	136.1133758	7.484143635	50.85107804	233.5233579	136.1133758	0	39.7292975	Cluster II
chr2L	1914000	1915000	61.99857713	345.0516903	221.5462624	9.405330569	61.99857713	345.0516903	221.5462624	0	55.4957525	Cluster II
chr2L	1915000	1916000	61.5589174	316.8317923	201.2109914	10.07383084	61.5589174	316.8317923	201.2109914	0	65.9379375	Cluster II
chr2L	1916000	1917000	60.74516891	267.4108579	159.5637738	10.09162167	60.74516891	267.4108579	159.5637738	0	50.3293575	Cluster II
chr2L	1917000	1918000	61.11338586	284.3396685	172.2885574	8.792566172	61.11338586	284.3396685	172.2885574	0	53.34466	Cluster II
chr2L	1918000	1919000	58.13426491	250.4904002	216.0603299	9.130953811	58.13426491	250.4904002	216.0603299	0	64.684115	Cluster II
chr2L	1919000	1920000	66.30739737	377.335939	196.6600519	8.936933009	66.30739737	377.335939	196.6600519	0	60.3785275	Cluster II
chr2L	1920000	1921000	55.33708341	202.7873735	161.2460979	9.107577727	55.33708341	202.7873736	161.2460979	0	40.844223	Cluster II
chr2L	1921000	1922000	49.70917632	253.377453	151.2768954	8.444943456	49.70917632	253.3774531	151.2768954	0	39.94167	Cluster II
chr2L	1922000	1923000	27.2779383	161.8883707	105.0970137	4.17589803	27.2779383	161.8883707	105.0970137	0	23.1281335	Cluster II
chr2L	1923000	1924000	35.28099606	173.6456378	141.5549659	8.258333367	35.28099606	173.6456378	141.5549659	0	32.11261775	Cluster II
chr2L	1924000	1925000	75.77674919	306.2241886	186.8447365	9.971671416	75.77674919	306.2241886	186.8447365	0	58.7781025	Cluster II
chr2L	1925000	1926000	63.74496402	302.9722617	189.2011695	7.915053364	63.74496402	302.9722617	189.2011695	0	53.7145375	Cluster II
chr2L	1926000	1927000	52.32099291	262.0621014	151.9671645	7.840592099	52.32099291	262.0621014	151.9671645	0	40.35059175	Cluster II
chr2L	1927000	1928000	52.79224742	253.3097142	139.6358838	8.28457978	52.79224742	253.3097142	139.6358838	0	30.87349075	Cluster II
chr2L	1928000	1929000	51.05559366	116.0073632	145.7471459	7.698477468	51.05559366	116.0073632	145.7471459	0	39.184965	Cluster II
chr2L	1929000	1930000	66.43219564	303.2821784	154.2513743	6.95718236	66.43219564	303.2821784	154.2513743	0	41.80504	Cluster II
chr2L	1930000	1931000	39.09781851	195.3416464	101.3070007	4.703141291	39.09781851	195.3416464	101.3070007	0	23.42154625	Cluster II
chr2L	1931000	1932000	54.88400604	243.0404015	163.1289052	8.681478285	54.88400604	243.0404015	163.1289052	0	41.7645075	Cluster II
chr2L	1932000	1933000	64.10475221	214.3649217	144.4228305	9.459769439	64.10475221	214.3649217	144.4228305	0	37.0500225	Cluster II
chr2L	1933000	1934000	69.92476815	210.0831681	132.0691274	6.468219816	69.92476815	210.0831681	132.0691274	0	33.8281475	Cluster II
chr2L	1934000	1935000	78.0830406	201.1166369	194.2109876	10.15461358	78.0830406	201.1166369	194.2109876	0	39.9983	Cluster II
chr2L	1935000	1936000	71.47048089	154.5576436	187.7480759	11.46224592	71.47048089	154.5576436	187.7480759	0	35.3950325	Cluster II
chr2L	1936000	1937000	68.4925906	138.8099788	144.579848	9.346557306	68.4925906	138.8099788	144.579848	0	31.4218325	Cluster II
chr2L	1937000	1938000	46.48494157	90.58882663	87.83989901	8.34323491	46.48494157	90.58882663	87.83989901	0	17.87893725	Cluster III
chr2L	1938000	1939000	59.45348964	30.06221287	73.31562771	6.750790505	59.45348964	30.06221287	73.31562771	0	26.1449105	Cluster III
chr2L	1939000	1940000	176.808197	65.2273134	218.9269864	9.183522919	176.808197	65.2273134	218.9269864	0	103.3123375	Cluster II
chr2L	1940000	1941000	188.3411254	65.08555287	223.7657931	9.452638158	188.3411254	65.08555287	223.7657932	0	106.1106025	Cluster II
chr2L	1941000	1942000	185.3780528	67.0419899	203.1088392	8.683005165	185.3780528	67.0419899	203.1088392	0	87.3424975	Cluster II
chr2L	1942000	1943000	133.2461355	48.54183883	147.4246397	7.756825215	133.2461355	48.54183883	147.4246397	0	68.1449275	Cluster III
chr2L	1943000	1944000	117.1820314	54.75584027	151.051623	7.027009352	117.1820314	54.75584027	151.051623	0	61.5752825	Cluster III
chr2L	1944000	1945000	222.4288176	57.15200826	175.1242576	7.293713637	222.4288177	57.15200826	175.1242576	0	99.169495	Cluster III
chr2L	1945000	1946000	216.8431842	39.3573886	240.0239971	8.086135012	216.8431842	39.3573886	240.0239971	0	169.5685725	Cluster II
chr2L	1946000	1947000	267.8767196	52.3060058	217.496318	6.914168416	267.8767196	52.3060058	217.496318	0	154.58302	Cluster II
chr2L	1947000	1948000	365.5847851	67.44218078	265.2978285	9.117231078	365.5847851	67.44218078	265.2978285	0	249.69885	Cluster I
chr2L	1948000	1949000	296.9057136	47.88095389	211.1632803	6.484660252	296.9057136	47.88095389	211.1632803	0	199.967725	Cluster I
chr2L	1949000	1950000	270.7803547	37.22562668	216.5967555	6.979200602	270.7803547	37.22562668	216.5967555	0	168.5086605	Cluster III
chr2L	1950000	1951000	178.377161	23.93002176	251.9923177	6.347086264	178.377161	23.93002176	251.9923178	0	205.0625825	Cluster III
chr2L	1951000	1952000	478.098955	71.74002754	412.7485636	7.642146443	478.098955	71.74002754	412.7485636	0	335.148875	Cluster I
chr2L	1952000	1953000	458.031848	69.76714664	328.823193	6.258800491	458.031848	69.76714664	328.823193	0	272.6275	Cluster I
chr2L	1953000	1954000	428.7648794	56.11991557	311.3469055	7.857228677	428.7648794	56.11991557	311.3469055	0	258.8886	Cluster I
chr2L	1954000	1955000	402.3101789	45.31399076	260.3358119	7.260614349	402.3101789	45.31399076	260.3358119	0	201.0513425	Cluster I
chr2L	1955000	1956000	370.4760856	52.61594376	210.2201162	6.544082234	370.4760856	52.61594376	210.2201162	0	194.5782275	Cluster I
chr2L	1956000	1957000	264.6248418	40.18980529	144.1016754	3.565853736	264.6248418	40.18980529	144.1016754	0	128.76738	Cluster III
chr2L	1957000	1958000	288.5795996	37.17099628	253.4727195	7.443940651	288.5795996	37.17099628	253.4727195	0	223.45085	Cluster I
chr2L	1958000	1959000	324.0402778	39.3869778	225.3999542	7.873233267	324.0402778	39.3869778	225.3999542	0	220.3100925	Cluster I
chr2L	1959000	1960000	286.570745	40.97144513	213.7163404	5.984472037	286.570745	40.97144514	213.7163404	0	230.004715	Cluster I
chr2L	1960000	1961000	353.2059106	54.24536281	263.030114	9.679025298	353.2059106	54.24536281	263.030114	0	245.5317	Cluster I
chr2L	1961000	1962000	371.5170765	52.6996308	271.2881812	9.779872924	371.5170765	52.6996308	271.2881812	0	229.3763	Cluster I
chr2L	1962000	1963000	327.7015066	33.85044813	256.2345402	8.976020819	327.7015066	33.85044813	256.2345402	0	250.198425	Cluster I
chr2L	1963000	1964000	330.8180822	39.32773019	240.1163581	6.591060339	330.8180822	39.32773019	240.1163581	0	176.396605	Cluster I
chr2L	1964000	1965000	329.354472	40.53087621	220.2106939	8.001262217	329.354472	40.53087621	220.2106939	0	193.3776825	Cluster I
chr2L	1965000	1966000	293.6290248	29.41938157	157.9095253	8.549529153	293.6290248	29.41938157	157.9095253	0	123.2051425	Cluster III
chr2L	1966000	1967000	554.1913204	61.65752448	287.9274297	9.523527419	554.1913204	61.65752448	287.9274297	0	238.460075	Cluster I
chr2L	1967000	1968000	601.7374485	49.68262572	289.0189653	9.102668265	601.7374485	49.68262572	289.0189653	0	285.402525	Cluster I
chr2L	1968000	1969000	618.9705792	39.81727479	319.4017884	8.909395359	618.9705792	39.81727479	319.4017884	0	278.10365	Cluster I
chr2L	1969000	1970000	657.4764104	42.6329025	369.8796097	9.229670086	657.4764104	42.6329025	369.8796097	0	258.619125	Cluster I
chr2L	1970000	1971000	474.0780982	28.42141233	225.9588928	8.902757127	474.0780982	28.42141233	225.9588928	0	170.691325	Cluster I
chr2L	1971000	1972000	638.0965585	20.7605985	297.5280097	9.70220429	638.0965585	20.7605985	297.5280097	0	178.106725	Cluster I
chr2L	1972000	1973000	433.91491	17.10537679	191.1226101	6.158625502	433.91491	0	191.1226101	0	91.38954	Cluster I
chr2L	1973000	1974000	279.167803	14.08011452	119.7496402	3.652174178	279.167803	0	119.7496402	0	56.85613525	Cluster III
chr2L	1974000	1975000	17.5865911	9.930350772	22.32019163	6.285500451	0	0	22.32019163	0	6.01164075	Cluster III
chr2L	1975000	1976000	14.5899827	14.26413105	22.06818103	5.697203989	0	0	22.06818103	0	5.52998425	Cluster III
chr2L	1976000	1977000	19.34453403	28.49051885	34.53288689	9.588325612	19.34453403	28.49051886	34.53288689	0	7.3300545	Cluster III
chr2L	1977000	1978000	21.19631458	40.54344461	65.05364048	9.389362763	21.19631458	40.54344461	65.05364048	0	12.125138	Cluster III
chr2L	1978000	1979000	20.60034735	33.125978	41.90813445	7.973498605	20.60034735	33.125978	41.90813445	0	9.29578575	Cluster III
chr2L	1979000	1980000	11.71461586	15.24168078	32.51039244	6.946098589	0	0	32.51039244	0	6.887583475	Cluster III
chr2L	1980000	1981000	9.907935712	8.486113553	13.66153257	6.0905971	0	0	0	0	4.948393	No H2AK118ubi
chr2L	1981000	1982000	11.39499536	5.88392195	7.457114753	5.627662126	0	0	0	0	4.75197155	No H2AK118ubi
chr2L	1982000	1983000	8.236529352	17.90530302	24.95512631	6.039517082	0	0	24.95512631	0	5.305065	Cluster III
chr2L	1983000	1984000	16.47264021	34.34391238	66.25789376	8.453166233	0	34.34391238	66.25789376	0	7.68024025	Cluster III
chr2L	1984000	1985000	14.15968333	53.07961848	83.79019384	8.246674496	0	53.07961848	83.79019384	0	4.57091445	Cluster III
chr2L	1985000	1986000	18.05268611	74.87311915	99.5437428	8.75477064	0	74.87311915	99.5437428	0	7.92911875	Cluster III
chr2L	1986000	1987000	11.79661355	38.99582932	51.08484798	7.425936034	0	38.99582932	51.08484798	0	4.36473225	Cluster III
chr2L	1987000	1988000	6.141614812	8.892304153	10.10154688	5.227801872	0	0	0	0	3.668629	No H2AK118ubi
chr2L	1988000	1989000	23.65903656	31.78784956	33.5898302	4.176339515	23.65903656	31.78784956	33.5898302	0	7.96917475	Cluster III
chr2L	1989000	1990000	29.59940937	58.54577983	52.40047207	3.37955909	29.59940937	58.54577983	52.40047207	0	13.5318205	Cluster III
chr2L	1990000	1991000	53.90251632	60.3880865	85.71403667	4.482589379	53.90251632	60.3880865	85.71403667	0	19.83991225	Cluster III
chr2L	1991000	1992000	68.095493	63.49695479	114.2764687	9.025280062	68.095493	63.49695479	114.2764687	0	39.4486505	Cluster III
chr2L	1992000	1993000	77.64113508	51.16638596	119.8081716	8.498673278	77.64113508	51.16638596	119.8081716	0	43.01487425	Cluster III
chr2L	1993000	1994000	51.67781481	63.67127586	95.01384703	7.116377332	51.67781481	63.67127586	95.01384703	0	27.993124	Cluster III
chr2L	1994000	1995000	52.88259053	55.28067115	101.0844028	9.49534805	52.88259053	55.28067115	101.0844028	0	39.92958	Cluster III
chr2L	1995000	1996000	57.24452373	40.77392083	114.094962	9.232958111	57.24452373	40.77392083	114.094962	0	37.98888	Cluster III
chr2L	1996000	1997000	56.13027953	42.00082904	61.52933227	6.734731784	56.13027953	42.00082904	61.52933227	0	26.573524	Cluster III
chr2L	1997000	1998000	58.58622973	48.40603887	127.1701896	7.541904192	58.58622973	48.40603887	127.1701896	0	39.7340625	Cluster III
chr2L	1998000	1999000	75.18254232	59.4814041	139.1898308	10.42155601	75.18254232	59.4814041	139.1898308	0	51.6046325	Cluster III
[truncated: 135,553 more rows]
