# Supplementary material for: Polycomb repression works without Siesta, the Drosophila ortholog of mammalian PCGF3
Source: Sci Adv. 2026 Mar 6;12(10):eaec0733. doi: 10.1126/sciadv.aec0733 (PMC12965321; doi:10.1126/sciadv.aec0733)
Supplement: Supplementary file 3 — Files S1 to S10 [file sciadv.aec0733_files_s1_to_s10.zip › Supplementary_file_6.gb]

LOCUS       phsp70-H1-   6791 bp    DNA   circular  SYN       11-JUL-2019
SOURCE      
  ORGANISM  
COMMENT     http://www.invitrogen.com/
COMMENT     This file is created by Vector NTI
            http://www.informaxinc.com/
COMMENT     ORIGDB|GenBank
COMMENT     VNTDATE|-12897796|
COMMENT     VNTDBDATE|-12897797|
COMMENT     VNTNAME|phsp70-H1-L1-pBac|
COMMENT     VNTAUTHORNAME|Lyubov Yarinich|
COMMENT     VNTAUTHOREML|l.yarinich@mcb.nsc.ru|
COMMENT     VNTOAUTHORNAME|Alexey Pindyurin|
COMMENT     Vector_NTI_Display_Data_(Do_Not_Edit!)
COMMENT     (SXF 
COMMENT      (CGexDoc "phsp70-H1-L1-pBac" 0 6791 
COMMENT       (CDBMol 0 0 1 1 1 0 0 0 0 "" "" 0 0 0 0 (CObList) (CObList) (CObList) 
COMMENT        (CObList)) 
COMMENT       (CDocSetData 1 1 0 0 0 0 "MAIN" 1 1 1 1 0 0 1 1 1 0 10 6 5000000 50 0 1 0 
COMMENT        (CHomObj 0 0 0 3 75) 
COMMENT        (CWordArray 47 49 50 48 51 52 81 0 1 3 4 82 5 83 2 6 8 7 9 61 10 11 12 
COMMENT         13 14 15 16 17 18 19 84 20 85 21 22 86 87 88 23 54 62 24 89 25 26 55 91 
COMMENT         27 28 29 30 31 92 32 34 35 33 53 58 93 56 94 37 57 38 36 39 40 41 42 43 
COMMENT         95 44 59 99 96 97 45 100 46) (CWordArray) 
COMMENT        (CStringList "BamHI" "MunI (MfeI)" "ApaI" "BcuI (SpeI)" "KpnI" "SgsI" 
COMMENT         "XbaI") (CStringList "atg") (CStringList "tga" "taa" "tag") (CObList) 1 
COMMENT        "{(0,1),2}" 0 0 "" 0 4294967295 0) 
COMMENT       (CMolPar 0 0 0 1908 1907 1 6791 0 0 0 0 0 0 0 0) (CStringList) 
COMMENT       (CStringList) (CObList) (COAPar 25 250 50 0 6 4 3 7) 
COMMENT       (COAPar 25 250 50 0 6 4 3 7) (COAPar 25 250 50 0 6 4 3 7) 
COMMENT       (CObList #0=(CRSite (CStringList) "BamHI" "ggatcc" 2 0 2 457 0 847 0) 
COMMENT        #1=(CRSite (CStringList) "MunI (MfeI)" "caattg" 2 0 1 2338 0) 
COMMENT        #2=(CRSite (CStringList) "ApaI" "gggccc" 6 0 0) 
COMMENT        #3=(CRSite (CStringList) "BcuI (SpeI)" "actagt" 2 0 1 463 0) 
COMMENT        #4=(CRSite (CStringList) "KpnI" "ggtacc" 6 0 1 1245 0) 
COMMENT        #5=(CRSite (CStringList) "SgsI" "ggcgcgcc" 3 0 1 1248 0) 
COMMENT        #6=(CRSite (CStringList) "XbaI" "tctaga" 2 0 0)) 
COMMENT       (CObList 
COMMENT        #7=(CFSignal (CObList) "start site" 21 0 0 252 256 0 (CStringList) 
COMMENT            (CStringList) 1 1 1 1 "252..256") 
COMMENT        #8=(CFSignal (CObList) "hsp70 promoter" 29 0 0 1 453 0 (CStringList) 
COMMENT            (CStringList) 1 1 1 1 "1..453") 
COMMENT        #9=(CFSignal (CObList) "Amp(R)" 4 0 0 4742 5602 0 (CStringList) 
COMMENT            (CStringList) 1 1 1 1 "5156..6016") 
COMMENT        #10=(CFSignal (CObList) "pUC origin" 33 0 0 5747 6420 0 (CStringList) 
COMMENT             (CStringList) 1 1 1 1 "6161..6834") 
COMMENT        #11=(CFSignal (CObList) "3'-TR (242 bp)" 19 0 0 3206 3447 0 
COMMENT             (CStringList) (CStringList) 1 1 1 1 "3620..3861") 
COMMENT        #12=(CFSignal (CObList) "piggyBac 3'UTR" 50 0 0 3085 3271 0 
COMMENT             (CStringList) (CStringList) 1 1 1 1 "3499..3685") 
COMMENT        #13=(CFSignal (CObList) "piggyBac transposase" 4 0 0 1300 3084 0 
COMMENT             (CStringList) (CStringList) 1 1 1 1 "1714..3498") 
COMMENT        #14=(CFSignal (CObList) "L1" 21 0 0 1255 1299 0 (CStringList) 
COMMENT             (CStringList) 1 1 1 1 "1669..1713") 
COMMENT        #15=(CFSignal (CObList) "H1" 4 0 0 472 1239 0 (CStringList) 
COMMENT             (CStringList) 1 1 1 1 "") 
COMMENT        #16=(CFSignal (CObList) "H1-L3-pBac" 4 0 0 472 3084 0 (CStringList) 
COMMENT             (CStringList) 1 1 1 1 "") 
COMMENT        #17=(CFSignal (CObList) "Drosophila Kozak's motif" 21 0 0 468 471 0 
COMMENT             (CStringList) (CStringList) 1 1 1 1 "")) (CObList) (CObList) 
COMMENT       (CObList) (CObList) (CObList) (CObList) 
COMMENT       (CTextView 0 
COMMENT        #18=(CGroupPar (CParagraph 0 (0 0) 1 2 0 0 180) 
COMMENT             (CObjectList 
COMMENT              #19=(CRefLinePar 
COMMENT                   (CLinePar (CParagraph 0 (0 0) 0 2 0 0 233) 
COMMENT                    "phsp70-H1-L1-pBac" 2) 5 "" 0 4) 
COMMENT              #20=(CFolderPar 
COMMENT                   (CGroupPar (CParagraph 1 (0 0) 1 1 0 0 178) 
COMMENT                    (CObjectList 
COMMENT                     #21=(CLinePar (CParagraph 0 (0 0) 1 2 1 0 180) 
COMMENT                          "DNA 'phsp70-H1-L1-pBac'" 1) 
COMMENT                     #22=(CLinePar (CParagraph 0 (0 0) 1 2 1 0 180) 
COMMENT                          "Currently local object. Original author: Alexey Pindyurin" 
COMMENT                          1) 
COMMENT                     #23=(CLinePar (CParagraph 0 (0 0) 1 2 1 0 180) 
COMMENT                          "Created: 07/11/19 05:31" 1) 
COMMENT                     #24=(CLinePar (CParagraph 0 (0 0) 1 2 1 0 180) 
COMMENT                          "Last Modified: 07/11/19 05:32" 1) 
COMMENT                     #25=(CLinePar (CParagraph 0 (0 0) 1 2 1 0 180) 
COMMENT                          "length: 6791 bp" 1) 
COMMENT                     #26=(CLinePar (CParagraph 0 (0 0) 1 2 1 0 180) 
COMMENT                          "storage type: Basic" 1) 
COMMENT                     #27=(CLinePar (CParagraph 0 (0 0) 1 2 1 0 180) 
COMMENT                          "form: Circular" 1))) "General Description") 
COMMENT              #28=(CFolderPar 
COMMENT                   (CGroupPar (CParagraph 2 (0 0) 1 1 0 0 178) 
COMMENT                    (CObjectList 
COMMENT                     #29=(CLinePar (CParagraph 0 (0 0) 1 2 1 0 180) 
COMMENT                          "Original Source Database: GenBank" 1) 
COMMENT                     #30=(CLinePar (CParagraph 0 (0 0) 1 2 1 0 180) 
COMMENT                          "Division: SYN" 1) 
COMMENT                     #31=(CLinePar (CParagraph 0 (0 0) 1 2 1 0 180) 
COMMENT                          "Modification Date in the Original DB: 11-JUL-2019" 1))) 
COMMENT                   "Standard Fields") 
COMMENT              #32=(CFolderPar 
COMMENT                   (CGroupPar (CParagraph 5 (0 0) 1 1 0 0 178) 
COMMENT                    (CObjectList 
COMMENT                     #33=(CLinePar (CParagraph 0 (0 0) 1 2 1 0 180) 
COMMENT                          "Alexey Pindyurin" 1))) "Original Author") 
COMMENT              #34=(CRefLinePar 
COMMENT                   (CLinePar (CParagraph 0 (0 0) 0 2 0 0 233) "Comments" 2) 1 "" 
COMMENT                   0 0) 
COMMENT              #35=(CFolderPar 
COMMENT                   (CGroupPar (CParagraph 12 (6 0) 1 1 0 0 178) 
COMMENT                    (CObjectList 
COMMENT                     #36=(CFolderPar 
COMMENT                          (CGroupPar (CParagraph 4 (7 4 0) 1 1 1 0 178) 
COMMENT                           (CObjectList 
COMMENT                            #37=(CFolderPar 
COMMENT                                 (CGroupPar 
COMMENT                                  (CParagraph 472 (3 #15# 0) 1 2 2 0 327) 
COMMENT                                  (CObjectList 
COMMENT                                   #38=(CLinePar 
COMMENT                                        (CParagraph 0 (0 0) 1 2 3 0 180) 
COMMENT                                        "Start: 472   End: 1239" 1))) "H1") 
COMMENT                            #39=(CFolderPar 
COMMENT                                 (CGroupPar 
COMMENT                                  (CParagraph 472 (3 #16# 0) 1 2 2 0 327) 
COMMENT                                  (CObjectList 
COMMENT                                   #40=(CLinePar 
COMMENT                                        (CParagraph 0 (0 0) 1 2 3 0 180) 
COMMENT                                        "Start: 472   End: 3084" 1))) 
COMMENT                                 "H1-L3-pBac") 
COMMENT                            #41=(CFolderPar 
COMMENT                                 (CGroupPar 
COMMENT                                  (CParagraph 1300 (3 #13# 0) 1 2 2 0 327) 
COMMENT                                  (CObjectList 
COMMENT                                   #42=(CLinePar 
COMMENT                                        (CParagraph 0 (0 0) 1 2 3 0 180) 
COMMENT                                        "Start: 1300  End: 3084" 1) 
COMMENT                                   #43=(CLinePar 
COMMENT                                        (CParagraph 0 (0 0) 1 2 3 0 180) 
COMMENT                                        "sequence is taken from J04364 (Trichoplusia ni transposon IFP2 unknown protein gene, complete cds)" 
COMMENT                                        1) 
COMMENT                                   #44=(CLinePar 
COMMENT                                        (CParagraph 0 (0 0) 1 2 3 0 180) 
COMMENT                                        "Original Location Description:" 1) 
COMMENT                                   #45=(CLinePar 
COMMENT                                        (CParagraph 0 (0 0) 1 2 3 0 180) 
COMMENT                                        "   1714..3498" 1))) 
COMMENT                                 "piggyBac transposase") 
COMMENT                            #46=(CFolderPar 
COMMENT                                 (CGroupPar 
COMMENT                                  (CParagraph 4742 (3 #9# 0) 1 2 2 0 327) 
COMMENT                                  (CObjectList 
COMMENT                                   #47=(CLinePar 
COMMENT                                        (CParagraph 0 (0 0) 1 2 3 0 180) 
COMMENT                                        "Start: 4742  End: 5602" 1) 
COMMENT                                   #48=(CLinePar 
COMMENT                                        (CParagraph 0 (0 0) 1 2 3 0 180) 
COMMENT                                        "Original Location Description:" 1) 
COMMENT                                   #49=(CLinePar 
COMMENT                                        (CParagraph 0 (0 0) 1 2 3 0 180) 
COMMENT                                        "   5156..6016" 1))) "Amp(R)"))) 
COMMENT                          "CDS (4 total)") 
COMMENT                     #50=(CFolderPar 
COMMENT                          (CGroupPar (CParagraph 19 (7 19 0) 1 1 1 0 178) 
COMMENT                           (CObjectList 
COMMENT                            #51=(CFolderPar 
COMMENT                                 (CGroupPar 
COMMENT                                  (CParagraph 3206 (3 #11# 0) 1 2 2 0 194) 
COMMENT                                  (CObjectList 
COMMENT                                   #52=(CLinePar 
COMMENT                                        (CParagraph 0 (0 0) 1 2 3 0 180) 
COMMENT                                        "Start: 3206  End: 3447" 1) 
COMMENT                                   #53=(CLinePar 
COMMENT                                        (CParagraph 0 (0 0) 1 2 3 0 180) 
COMMENT                                        "Original Location Description:" 1) 
COMMENT                                   #54=(CLinePar 
COMMENT                                        (CParagraph 0 (0 0) 1 2 3 0 180) 
COMMENT                                        "   3620..3861" 1))) "3'-TR (242 bp)"))) 
COMMENT                          "LTR (1 total)") 
COMMENT                     #55=(CFolderPar 
COMMENT                          (CGroupPar (CParagraph 21 (7 21 0) 1 1 1 0 178) 
COMMENT                           (CObjectList 
COMMENT                            #56=(CFolderPar 
COMMENT                                 (CGroupPar 
COMMENT                                  (CParagraph 252 (3 #7# 0) 1 2 2 0 194) 
COMMENT                                  (CObjectList 
COMMENT                                   #57=(CLinePar 
COMMENT                                        (CParagraph 0 (0 0) 1 2 3 0 180) 
COMMENT                                        "Start: 252   End: 256 " 1) 
COMMENT                                   #58=(CLinePar 
COMMENT                                        (CParagraph 0 (0 0) 1 2 3 0 180) 
COMMENT                                        "Original Location Description:" 1) 
COMMENT                                   #59=(CLinePar 
COMMENT                                        (CParagraph 0 (0 0) 1 2 3 0 180) 
COMMENT                                        "   252..256" 1))) "start site") 
COMMENT                            #60=(CFolderPar 
COMMENT                                 (CGroupPar 
COMMENT                                  (CParagraph 468 (3 #17# 0) 1 2 2 0 194) 
COMMENT                                  (CObjectList 
COMMENT                                   #61=(CLinePar 
COMMENT                                        (CParagraph 0 (0 0) 1 2 3 0 180) 
COMMENT                                        "Start: 468   End: 471 " 1))) 
COMMENT                                 "Drosophila Kozak's motif") 
COMMENT                            #62=(CFolderPar 
COMMENT                                 (CGroupPar 
COMMENT                                  (CParagraph 1255 (3 #14# 0) 1 2 2 0 194) 
COMMENT                                  (CObjectList 
COMMENT                                   #63=(CLinePar 
COMMENT                                        (CParagraph 0 (0 0) 1 2 3 0 180) 
COMMENT                                        "Start: 1255  End: 1299" 1) 
COMMENT                                   #64=(CLinePar 
COMMENT                                        (CParagraph 0 (0 0) 1 2 3 0 180) 
COMMENT                                        "Original Location Description:" 1) 
COMMENT                                   #65=(CLinePar 
COMMENT                                        (CParagraph 0 (0 0) 1 2 3 0 180) 
COMMENT                                        "   1669..1713" 1))) "L1"))) 
COMMENT                          "Misc. Feature (3 total)") 
COMMENT                     #66=(CFolderPar 
COMMENT                          (CGroupPar (CParagraph 29 (7 29 0) 1 1 1 0 178) 
COMMENT                           (CObjectList 
COMMENT                            #67=(CFolderPar 
COMMENT                                 (CGroupPar (CParagraph 1 (3 #8# 0) 1 2 2 0 194) 
COMMENT                                  (CObjectList 
COMMENT                                   #68=(CLinePar 
COMMENT                                        (CParagraph 0 (0 0) 1 2 3 0 180) 
COMMENT                                        "Start: 1     End: 453 " 1) 
COMMENT                                   #69=(CLinePar 
COMMENT                                        (CParagraph 0 (0 0) 1 2 3 0 180) 
COMMENT                                        "Original Location Description:" 1) 
COMMENT                                   #70=(CLinePar 
COMMENT                                        (CParagraph 0 (0 0) 1 2 3 0 180) 
COMMENT                                        "   1..453" 1))) "hsp70 promoter"))) 
COMMENT                          "Promoter Eukaryotic (1 total)") 
COMMENT                     #71=(CFolderPar 
COMMENT                          (CGroupPar (CParagraph 33 (7 33 0) 1 1 1 0 178) 
COMMENT                           (CObjectList 
COMMENT                            #72=(CFolderPar 
COMMENT                                 (CGroupPar 
COMMENT                                  (CParagraph 5747 (3 #10# 0) 1 2 2 0 194) 
COMMENT                                  (CObjectList 
COMMENT                                   #73=(CLinePar 
COMMENT                                        (CParagraph 0 (0 0) 1 2 3 0 180) 
COMMENT                                        "Start: 5747  End: 6420" 1) 
COMMENT                                   #74=(CLinePar 
COMMENT                                        (CParagraph 0 (0 0) 1 2 3 0 180) 
COMMENT                                        "Original Location Description:" 1) 
COMMENT                                   #75=(CLinePar 
COMMENT                                        (CParagraph 0 (0 0) 1 2 3 0 180) 
COMMENT                                        "   6161..6834" 1))) "pUC origin"))) 
COMMENT                          "Replication Origin (1 total)") 
COMMENT                     #76=(CFolderPar 
COMMENT                          (CGroupPar (CParagraph 50 (7 50 0) 1 1 1 0 178) 
COMMENT                           (CObjectList 
COMMENT                            #77=(CFolderPar 
COMMENT                                 (CGroupPar 
COMMENT                                  (CParagraph 3085 (3 #12# 0) 1 2 2 0 194) 
COMMENT                                  (CObjectList 
COMMENT                                   #78=(CLinePar 
COMMENT                                        (CParagraph 0 (0 0) 1 2 3 0 180) 
COMMENT                                        "Start: 3085  End: 3271" 1) 
COMMENT                                   #79=(CLinePar 
COMMENT                                        (CParagraph 0 (0 0) 1 2 3 0 180) 
COMMENT                                        "as annotated in J04364 (Trichoplusia ni transposon IFP2 unknown protein gene, complete cds)" 
COMMENT                                        1) 
COMMENT                                   #80=(CLinePar 
COMMENT                                        (CParagraph 0 (0 0) 1 2 3 0 180) 
COMMENT                                        "Original Location Description:" 1) 
COMMENT                                   #81=(CLinePar 
COMMENT                                        (CParagraph 0 (0 0) 1 2 3 0 180) 
COMMENT                                        "   3499..3685" 1))) "piggyBac 3'UTR"))) 
COMMENT                          "3' UTR (1 total)"))) "Feature Map") 
COMMENT              #82=(CFolderPar 
COMMENT                   (CGroupPar (CParagraph 13 (0 0) 1 1 0 0 178) 
COMMENT                    (CObjectList 
COMMENT                     #83=(CRSFolderPar 
COMMENT                          (CFolderPar 
COMMENT                           (CGroupPar (CParagraph 83205856 (8 0) 1 1 1 0 178) 
COMMENT                            (CObjectList)) "ApaI: 0 sites") 5 1 "GGGCCC" 
COMMENT                          "CCCGGG") 
COMMENT                     #84=(CRSFolderPar 
COMMENT                          (CFolderPar 
COMMENT                           (CGroupPar (CParagraph 83207136 (8 0) 1 1 1 0 178) 
COMMENT                            (CObjectList 
COMMENT                             #85=(CGroupPar 
COMMENT                                  (CParagraph 0 (10 #0# 0) 1 2 2 0 180) 
COMMENT                                  (CObjectList 
COMMENT                                   #86=(CLinePar 
COMMENT                                        (CParagraph 0 (1 #0# 1) 1 2 2 0 191) 
COMMENT                                        " N1: 457 " 1) 
COMMENT                                   #87=(CLinePar 
COMMENT                                        (CParagraph 0 (1 #0# 2) 1 2 2 0 191) 
COMMENT                                        " N2: 847 " 1))))) "BamHI: 2 sites") 1 5 
COMMENT                          "GGATCC" "CCTAGG") 
COMMENT                     #88=(CRSFolderPar 
COMMENT                          (CFolderPar 
COMMENT                           (CGroupPar (CParagraph 83206656 (8 0) 1 1 1 0 178) 
COMMENT                            (CObjectList 
COMMENT                             #89=(CGroupPar 
COMMENT                                  (CParagraph 0 (10 #3# 0) 1 2 2 0 180) 
COMMENT                                  (CObjectList 
COMMENT                                   #90=(CLinePar 
COMMENT                                        (CParagraph 0 (1 #3# 1) 1 2 2 0 191) 
COMMENT                                        " N1: 463 " 1))))) "BcuI (SpeI): 1 site") 
COMMENT                          1 5 "ACTAGT" "TGATCA") 
COMMENT                     #91=(CRSFolderPar 
COMMENT                          (CFolderPar 
COMMENT                           (CGroupPar (CParagraph 83206176 (8 0) 1 1 1 0 178) 
COMMENT                            (CObjectList 
COMMENT                             #92=(CGroupPar 
COMMENT                                  (CParagraph 0 (10 #4# 0) 1 2 2 0 180) 
COMMENT                                  (CObjectList 
COMMENT                                   #93=(CLinePar 
COMMENT                                        (CParagraph 0 (1 #4# 1) 1 2 2 0 191) 
COMMENT                                        " N1: 1245 " 1))))) "KpnI: 1 site") 5 1 
COMMENT                          "GGTACC" "CCATGG") 
COMMENT                     #94=(CRSFolderPar 
COMMENT                          (CFolderPar 
COMMENT                           (CGroupPar (CParagraph 83207056 (8 0) 1 1 1 0 178) 
COMMENT                            (CObjectList 
COMMENT                             #95=(CGroupPar 
COMMENT                                  (CParagraph 0 (10 #1# 0) 1 2 2 0 180) 
COMMENT                                  (CObjectList 
COMMENT                                   #96=(CLinePar 
COMMENT                                        (CParagraph 0 (1 #1# 1) 1 2 2 0 191) 
COMMENT                                        " N1: 2338 " 1))))) 
COMMENT                           "MunI (MfeI): 1 site") 1 5 "CAATTG" "GTTAAC") 
COMMENT                     #97=(CRSFolderPar 
COMMENT                          (CFolderPar 
COMMENT                           (CGroupPar (CParagraph 83838864 (8 0) 1 1 1 0 178) 
COMMENT                            (CObjectList 
COMMENT                             #98=(CGroupPar 
COMMENT                                  (CParagraph 0 (10 #5# 0) 1 2 2 0 180) 
COMMENT                                  (CObjectList 
COMMENT                                   #99=(CLinePar 
COMMENT                                        (CParagraph 0 (1 #5# 1) 1 2 2 0 191) 
COMMENT                                        " N1: 1248 " 1))))) "SgsI: 1 site") 2 6 
COMMENT                          "GGCGCGCC" "CCGCGCGG") 
COMMENT                     #100=(CRSFolderPar 
COMMENT                           (CFolderPar 
COMMENT                            (CGroupPar (CParagraph 83214464 (8 0) 1 1 1 0 178) 
COMMENT                             (CObjectList)) "XbaI: 0 sites") 1 5 "TCTAGA" 
COMMENT                           "AGATCT"))) "Restriction Map") 
COMMENT              #101=(CFolderPar 
COMMENT                    (CGroupPar (CParagraph 8 (0 0) 1 2 0 0 178) (CObjectList)) 
COMMENT                    "Annotations")))) 
COMMENT       (CGraphView 
COMMENT        (CWStyleSheet 
COMMENT         (CObjectList 
COMMENT          #102=(CWidgetStyle "RSite Label" 1 (LOGPEN 0 0 8437824) 1 0 1 
COMMENT                (LOGFONT 0 0 0 0 400 0 0 0 0 3 2 1 18 "Times New Roman") 
COMMENT                0.611111 0 1 5 "@N (@S)" 0) 
COMMENT          #103=(CWidgetStyle "Signal Label" 1 (LOGPEN 0 0 4227264) 1 0 1 
COMMENT                (LOGFONT 0 0 0 0 400 0 0 0 0 3 2 1 34 "Arial") 0.611111 0 1 1 
COMMENT                "@N" 0) 
COMMENT          #104=(CWidgetStyle "Molecule Label 2" 0 0 1 
COMMENT                (LOGFONT 0 0 0 0 400 0 0 0 0 3 2 1 49 "Courier New") 0.888889 0 
COMMENT                1 16 "@L bp" 0) 
COMMENT          #105=(CWidgetStyle "Molecule Label 1" 0 0 1 
COMMENT                (LOGFONT 0 0 0 0 700 0 0 0 0 3 2 1 34 "Arial") 0.833333 0 1 1 
COMMENT                "@N" 0) 
COMMENT          #106=(CWidgetStyle "Shape 3" 1 (LOGPEN 0 0 0) 1 1 (LOGBRUSH 0 26367 0) 
COMMENT                0 0 1 (LOGSHAPE 9 1 0.8 1.8 0)) 
COMMENT          #107=(CWidgetStyle "Shape 1" 1 (LOGPEN 0 0 0) 1 1 
COMMENT                (LOGBRUSH 0 16728256 0) 0 0 1 (LOGSHAPE 8 1 0 0 0)) 
COMMENT          #108=(CWidgetStyle "Axis" 1 (LOGPEN 0 0 0) 2 1 (LOGBRUSH 0 12632256 0) 
COMMENT                0 0 0) 
COMMENT          #109=(CWidgetStyle "Line 2" 1 (LOGPEN 0 0 16711680) 8 0 0 0 0) 
COMMENT          #110=(CWidgetStyle "RSite" 1 (LOGPEN 0 0 0) 8 0 0 0 0) 
COMMENT          #111=(CWidgetStyle "Short Signal" 1 (LOGPEN 0 0 8388608) 10 0 0 0 0) 
COMMENT          #112=(CWidgetStyle "Uniq RSite Label" 1 (LOGPEN 0 0 8421376) 1 0 1 
COMMENT                (LOGFONT 0 0 0 0 400 0 0 0 0 3 2 1 18 "Times New Roman") 
COMMENT                0.611111 128 1 5 "@N (@S)" 0) 
COMMENT          #113=(CWidgetStyle "Vanilla" 1 (LOGPEN 0 0 0) 1 1 
COMMENT                (LOGBRUSH 0 16777215 0) 1 
COMMENT                (LOGFONT 0 0 0 0 400 0 0 0 0 7 48 2 18 "Times New Roman") 0.8 0 
COMMENT                1 2 "?" 0) 
COMMENT          #114=(CWidgetStyle "Mark 1" 0 0 1 
COMMENT                (LOGFONT 0 0 0 0 400 0 0 0 2 7 48 2 2 "Windings") 0.7 0 1 2 "?" 
COMMENT                0) 
COMMENT          #115=(CWidgetStyle "Motif Label" 1 (LOGPEN 0 0 16744512) 1 0 1 
COMMENT                (LOGFONT 0 0 0 0 400 0 0 0 0 3 2 1 34 "Arial") 0.611111 8388608 
COMMENT                1 65535 "@N (@H)" 0) 
COMMENT          #116=(CWidgetStyle "Fragment Label 2" 1 (LOGPEN 0 0 0) 1 0 1 
COMMENT                (LOGFONT 0 0 0 0 400 0 0 0 0 3 2 1 49 "Courier New") 1.05 0 1 48 
COMMENT                "@F bp (molecule @L bp)" 0) 
COMMENT          #117=(CWidgetStyle "Fragment Label 1" 1 (LOGPEN 0 0 0) 1 0 1 
COMMENT                (LOGFONT 0 0 0 0 400 0 0 0 0 3 2 1 34 "Arial") 0.91 0 1 1 
COMMENT                "Fragment of @N" 0) 
COMMENT          #118=(CWidgetStyle "Shape 4" 1 (LOGPEN 0 0 0) 1 1 
COMMENT                (LOGBRUSH 2 8388608 5) 0 0 0) 
COMMENT          #119=(CWidgetStyle "Shape 2" 1 (LOGPEN 0 0 0) 1 1 (LOGBRUSH 0 128 0) 0 
COMMENT                0 0) 
COMMENT          #120=(CWidgetStyle "Shape 0" 1 (LOGPEN 0 0 0) 1 1 (LOGBRUSH 0 0 0) 0 0 
COMMENT                0) 
COMMENT          #121=(CWidgetStyle "ORF" 1 (LOGPEN 0 0 16384) 8 0 0 0 1 
COMMENT                (LOGSHAPE 7 0.2 3.41182 2.86186 0.609808)) 
COMMENT          #122=(CWidgetStyle "Line 4" 1 (LOGPEN 0 0 32768) 8 0 0 0 0) 
COMMENT          #123=(CWidgetStyle "Line 3" 1 (LOGPEN 0 0 16711680) 8 0 0 0 0) 
COMMENT          #124=(CWidgetStyle "Line 1" 1 (LOGPEN 0 0 16711680) 1 0 0 0 0) 
COMMENT          #125=(CWidgetStyle "Short Promoter" 1 (LOGPEN 0 0 128) 6 0 0 0 0) 
COMMENT          #126=(CWidgetStyle "Motif" 1 (LOGPEN 0 0 0) 1 0 0 0 0) 
COMMENT          #127=(CWidgetStyle "Line 0" 1 (LOGPEN 0 0 0) 8 0 0 0 0) 
COMMENT          #128=(CWidgetStyle "Void" 0 0 0 0 0) 
COMMENT          #129=(CWidgetStyle "General Label" 1 (LOGPEN 0 0 0) 1 0 1 
COMMENT                (LOGFONT 0 0 0 0 400 0 0 0 0 3 2 1 18 "Times New Roman") 0.91 0 
COMMENT                1 3 "@T @N " 0) 
COMMENT          #130=(CWidgetStyle "Position" 1 (LOGPEN 0 0 0) 1 0 0 0 0) 
COMMENT          #131=(CWidgetStyle "Annotation" 0 0 1 
COMMENT                (LOGFONT 0 0 0 0 400 0 0 0 0 3 2 1 18 "Times New Roman") 0.91 0 
COMMENT                0 0) 
COMMENT          #132=(CWidgetStyle "Position Label" 1 (LOGPEN 0 0 8388608) 1 0 1 
COMMENT                (LOGFONT 0 0 0 0 400 0 1 0 0 3 2 1 34 "Arial") 0.63 8388608 1 1 
COMMENT                "@N" 0) 
COMMENT          #133=(CWidgetStyle "Range" 1 (LOGPEN 0 0 0) 1 1 
COMMENT                (LOGBRUSH 0 16777215 0) 0 0 0) 
COMMENT          #134=(CWidgetStyle "Range Label" 1 (LOGPEN 0 0 8388608) 1 0 1 
COMMENT                (LOGFONT 0 0 0 0 400 0 1 0 0 3 2 1 34 "Arial") 0.63 8388608 1 1 
COMMENT                "@N" 0) 
COMMENT          #135=(CWidgetStyle "ORF Label" 1 (LOGPEN 0 0 49216) 1 0 1 
COMMENT                (LOGFONT 0 0 0 0 400 0 0 0 0 3 2 1 18 "Times New Roman") 
COMMENT                0.611111 0 1 65535 "@N" 0) 
COMMENT          #136=(CWidgetStyle "CDS Label" 1 (LOGPEN 0 0 4227264) 1 0 1 
COMMENT                (LOGFONT 0 0 0 0 400 0 0 0 0 3 2 1 34 "Arial") 0.555556 255 1 1 
COMMENT                "@N" 0) 
COMMENT          #137=(CWidgetStyle "Shape 5" 1 (LOGPEN 0 0 0) 3 1 
COMMENT                (LOGBRUSH 0 16777113 0) 1 
COMMENT                (LOGFONT 0 0 0 0 400 0 0 0 0 7 48 2 50 "Arial") 0.9 0 0 1 
COMMENT                (LOGSHAPE 9 1 0.8 1.8 0)) 
COMMENT          #138=(CWidgetStyle "CDS" 1 (LOGPEN 0 0 0) 1 1 (LOGBRUSH 2 39423 3) 0 0 
COMMENT                1 (LOGSHAPE 9 1 0.8 1.8 0)) 
COMMENT          #139=(CWidgetStyle "Label 2" 1 (LOGPEN 0 0 4227264) 1 0 1 
COMMENT                (LOGFONT 0 0 0 0 400 0 0 0 0 3 2 1 34 "Arial") 0.944444 8388608 
COMMENT                1 1 "@N" 0) 
COMMENT          #140=(CWidgetStyle "Label 3" 1 (LOGPEN 0 0 8421376) 1 0 1 
COMMENT                (LOGFONT 0 0 0 0 700 255 0 0 0 3 2 1 34 "Arial") 0.833333 255 1 
COMMENT                5 "@N (@S)" 0) 
COMMENT          #141=(CWidgetStyle "Label 4" 1 (LOGPEN 0 0 8437824) 1 0 1 
COMMENT                (LOGFONT 0 0 0 0 400 0 0 0 0 3 2 1 34 "Arial") 0.722222 0 1 5 
COMMENT                "@N (@S)" 0) 
COMMENT          #142=(CWidgetStyle "Label 0" 1 (LOGPEN 0 0 4227264) 1 0 1 
COMMENT                (LOGFONT 0 0 0 0 400 0 0 0 0 3 2 1 34 "Arial") 0.611111 0 1 1 
COMMENT                "@N" 0) 
COMMENT          #143=(CWidgetStyle "Shape 6" 1 (LOGPEN 0 0 39321) 1 1 
COMMENT                (LOGBRUSH 0 39321 0) 1 
COMMENT                (LOGFONT 0 0 0 0 400 0 0 0 0 7 48 2 50 "Arial") 0.9 0 0 1 
COMMENT                (LOGSHAPE 9 1 0.8 1.8 0)) 
COMMENT          #144=(CWidgetStyle "Shape 7" 1 (LOGPEN 0 0 0) 1 1 
COMMENT                (LOGBRUSH 0 16777215 0) 1 
COMMENT                (LOGFONT 0 0 0 0 400 0 0 0 0 7 48 2 50 "Arial") 0.9 0 0 0) 
COMMENT          #145=(CWidgetStyle "Label 1" 1 (LOGPEN 0 0 26163) 1 0 1 
COMMENT                (LOGFONT 0 0 0 0 400 0 0 0 0 3 2 1 18 "Georgia") 0.444444 32768 
COMMENT                1 5 "@N (@S)" 0) 
COMMENT          #146=(CWidgetStyle "Uniq RSite" 1 (LOGPEN 0 0 26163) 1 1 
COMMENT                (LOGBRUSH 0 16777215 0) 0 0 0) 
COMMENT          #147=(CWidgetStyle "Shape 8" 1 (LOGPEN 0 0 255) 1 1 (LOGBRUSH 2 255 5) 
COMMENT                1 (LOGFONT 0 0 0 0 400 0 0 0 0 7 48 2 50 "Arial") 0.9 0 0 1 
COMMENT                (LOGSHAPE 9 1 0.8 1.8 0))) 0.164644 1.74233 0.164644 2.53336 
COMMENT         (27 (CShapeMapEntry 0 "Shape 8" 1 "Label 0") 21 
COMMENT          (CShapeMapEntry 8 "Shape 4" 1 "Signal Label") 33 
COMMENT          (CShapeMapEntry 8 "Shape 6" 1 "Label 0") 70 
COMMENT          (CShapeMapEntry 0 "Unique RSite" 1 "Uniq RSite Label") 67 
COMMENT          (CShapeMapEntry 0 "ORF" 0 "ORF Label")) 42.4907 42.4907 46.6883 
COMMENT         46.6883 0.1 -4933) 1 1 0 1 1 
COMMENT        (mapper: 16.7218 -16.1335 42.4907 42.4907 0.01 10 -1 6791 6791 1 0 0) 
COMMENT        #148=(CGroupWidget (CWidget 0 (0 0) 1 2 0 0 Nil 0 100) 
COMMENT              (CObjectList 
COMMENT               #149=(CGroupWidget (CWidget 1 (0 0) 1 2 0 0 Nil -1226 100) 
COMMENT                     (CObjectList 
COMMENT                      #150=(CAxis 
COMMENT                            (CWideLine 
COMMENT                             (CWidget 0 (0 0) 1 2 0 0 #108# 82910436 0) 
COMMENT                             (LOGPEN 0 0 0) 2 (LOGBRUSH 0 12632256 0) 1 6.27511 
COMMENT                             6.27311 1 0.0214037) 0.092375) 
COMMENT                      #151=(CLabel (CWidget 1001 (0 0) 1 2 0 0 #105# 1 100) 
COMMENT                            (LOGPEN 0 0 4227264) 1 
COMMENT                            (LOGFONT 61 23 0 0 700 0 0 0 0 3 2 1 34 "Arial") 
COMMENT                            1.74233 0.833333 0 "phsp70-H1-L1-pBac" "@N" 1 0 
COMMENT                            0.871165 0 -10 11.3437 1.31794 Nil) 
COMMENT                      #152=(CLabel (CWidget 1002 (0 0) 1 2 0 0 #104# 57637 100) 
COMMENT                            (LOGPEN 0 0 4227264) 1 
COMMENT                            (LOGFONT 65 24 0 0 400 0 0 0 0 3 2 1 49 
COMMENT                             "Courier New") 1.74233 0.888889 0 "6791 bp" "@L bp" 
COMMENT                            16 0 -0.871165 0 -10.8 4.21269 1.48268 Nil))) 
COMMENT               #153=(CGroupWidget (CWidget 10 (6 0) 1 2 0 0 Nil 785 100) 
COMMENT                     (CObjectList 
COMMENT                      #154=(CGroupWidget 
COMMENT                            (CWidget 4 (7 4 0) 1 2 0 0 Nil -856 100) 
COMMENT                            (CObjectList 
COMMENT                             #155=(CWideArrow 
COMMENT                                   (CWideLine 
COMMENT                                    (CWidget 0 (3 #9# 0) 1 2 0 0 #106# 0 100) 
COMMENT                                    (LOGPEN 0 0 0) 1 (LOGBRUSH 0 26367 0) 1 
COMMENT                                    1.09834 1.89369 1 0.082322) 0.8 1.8 0) 
COMMENT                             #156=(CLabel (CWidget 0 (0 0) 1 2 0 0 #103# 2 100) 
COMMENT                                   (LOGPEN 0 0 4227264) 1 
COMMENT                                   (LOGFONT 45 16 0 0 400 0 0 0 0 3 2 1 34 
COMMENT                                    "Arial") 1.74233 0.611111 0 "Amp(R)" "@N" 1 
COMMENT                                   -13.5878 1.74233 0 -10 2.98889 1.08259 #155#) 
COMMENT                             #157=(CWideArrow 
COMMENT                                   (CWideLine 
COMMENT                                    (CWidget 0 (3 #13# 0) 1 2 0 0 #106# 0 100) 
COMMENT                                    (LOGPEN 0 0 0) 1 (LOGBRUSH 0 26367 0) 1 
COMMENT                                    3.42434 5.07323 1 0.082322) 0.8 1.8 0) 
COMMENT                             #158=(CLabel 
COMMENT                                   (CWidget 0 (0 0) 1 2 0 0 #103# 1050 100) 
COMMENT                                   (LOGPEN 0 0 4227264) 1 
COMMENT                                   (LOGFONT 45 16 0 0 400 0 0 0 0 3 2 1 34 
COMMENT                                    "Arial") 1.74233 0.611111 0 
COMMENT                                   "piggyBac transposase" "@N" 1 15.4956 
COMMENT                                   -5.22699 0 -10 8.47244 1.08259 #157#) 
COMMENT                             #159=(CWideArrow 
COMMENT                                   (CWideLine 
COMMENT                                    (CWidget 0 (3 #15# 0) 1 2 0 0 #106# 0 100) 
COMMENT                                    (LOGPEN 0 0 0) 1 (LOGBRUSH 0 26367 0) 1 
COMMENT                                    5.12866 5.8381 1 0.082322) 0.8 1.8 0) 
COMMENT                             #160=(CLabel (CWidget 0 (0 0) 1 2 0 0 #103# 8 100) 
COMMENT                                   (LOGPEN 0 0 4227264) 1 
COMMENT                                   (LOGFONT 45 16 0 0 400 0 0 0 0 3 2 1 34 
COMMENT                                    "Arial") 1.74233 0.611111 0 "H1" "@N" 1 
COMMENT                                   12.1648 3.48466 0 -10 1.17673 1.08259 #159#) 
COMMENT                             #161=(CWideArrow 
COMMENT                                   (CWideLine 
COMMENT                                    (CWidget 0 (3 #16# 0) 1 2 0 0 #106# 0 100) 
COMMENT                                    (LOGPEN 0 0 0) 1 (LOGBRUSH 0 26367 0) 
COMMENT                                    0.835356 3.42434 5.8381 1 0.082322) 0.8 1.8 
COMMENT                                   0) 
COMMENT                             #162=(CLabel 
COMMENT                                   (CWidget 0 (0 0) 1 2 0 0 #103# 933 100) 
COMMENT                                   (LOGPEN 0 0 4227264) 1 
COMMENT                                   (LOGFONT 45 16 0 0 400 0 0 0 0 3 2 1 34 
COMMENT                                    "Arial") 1.74233 0.611111 0 "H1-L3-pBac" 
COMMENT                                   "@N" 1 14.4817 -3.48466 0 -10 4.65984 1.08259 
COMMENT                                   #161#))) 
COMMENT                      #163=(CGroupWidget 
COMMENT                            (CWidget 19 (7 19 0) 1 2 0 0 Nil -679 100) 
COMMENT                            (CObjectList 
COMMENT                             #164=(CWideArrow 
COMMENT                                   (CWideLine 
COMMENT                                    (CWidget 0 (3 #11# 0) 1 2 0 0 #118# 0 100) 
COMMENT                                    (LOGPEN 0 0 0) 1 (LOGBRUSH 2 8388608 5) 1 
COMMENT                                    3.08902 3.31257 1 0.082322) 0.8 1.8 0) 
COMMENT                             #165=(CLabel 
COMMENT                                   (CWidget 0 (0 0) 1 2 0 0 #103# 47072264 100) 
COMMENT                                   (LOGPEN 0 0 4227264) 1 
COMMENT                                   (LOGFONT 45 16 0 0 400 0 0 0 0 3 2 1 34 
COMMENT                                    "Arial") 1.74233 0.611111 0 "3'-TR (242 bp)" 
COMMENT                                   "@N" 1 4.54346 -13.9386 0 -10 5.64829 1.08259 
COMMENT                                   #164#))) 
COMMENT                      #166=(CGroupWidget 
COMMENT                            (CWidget 21 (7 21 0) 1 2 0 0 Nil -782 100) 
COMMENT                            (CObjectList 
COMMENT                             #167=(CScratch 
COMMENT                                   (CWidget 0 (3 #7# 0) 1 2 0 0 #111# 767 100) 
COMMENT                                   (LOGPEN 0 8 8388608) 10 1 6.04132 1.9 
COMMENT                                   0.082322 1) 
COMMENT                             #168=(CLabel (CWidget 0 (0 0) 1 2 0 0 #103# 0 100) 
COMMENT                                   (LOGPEN 0 0 4227264) 1 
COMMENT                                   (LOGFONT 45 16 0 0 400 0 0 0 0 3 2 1 34 
COMMENT                                    "Arial") 1.74233 0.611111 0 "start site" 
COMMENT                                   "@N" 1 5.42014 12.1963 0 -10 3.24777 1.08259 
COMMENT                                   #167#) 
COMMENT                             #169=(CScratch 
COMMENT                                   (CWidget 0 (3 #14# 0) 1 2 0 0 #111# 0 100) 
COMMENT                                   (LOGPEN 0 8 8388608) 10 1 5.1148 1.9 0.082322 
COMMENT                                   1) 
COMMENT                             #170=(CLabel (CWidget 0 (0 0) 1 2 0 0 #103# 0 100) 
COMMENT                                   (LOGPEN 0 0 4227264) 1 
COMMENT                                   (LOGFONT 45 16 0 0 400 0 0 0 0 3 2 1 34 
COMMENT                                    "Arial") 1.74233 0.611111 0 "L1" "@N" 1 
COMMENT                                   12.4136 -1.74233 0 -10 1.08259 1.08259 #169#) 
COMMENT                             #171=(CScratch 
COMMENT                                   (CWidget 0 (3 #17# 0) 1 2 0 0 #111# 783 100) 
COMMENT                                   (LOGPEN 0 8 8388608) 10 1 5.84179 1.9 
COMMENT                                   0.082322 1) 
COMMENT                             #172=(CLabel 
COMMENT                                   (CWidget 0 (0 0) 1 2 0 0 #103# 1041 100) 
COMMENT                                   (LOGPEN 0 0 4227264) 1 
COMMENT                                   (LOGFONT 45 16 0 0 400 0 0 0 0 3 2 1 34 
COMMENT                                    "Arial") 1.74233 0.611111 0 
COMMENT                                   "Drosophila Kozak's motif" "@N" 1 15.119 
COMMENT                                   6.96932 0 -10 9.55503 1.08259 #171#))) 
COMMENT                      #173=(CGroupWidget 
COMMENT                            (CWidget 29 (7 29 0) 1 2 0 0 Nil -486 100) 
COMMENT                            (CObjectList 
COMMENT                             #174=(CWideArrow 
COMMENT                                   (CWideLine 
COMMENT                                    (CWidget 0 (3 #8# 0) 1 2 0 0 #107# 0 100) 
COMMENT                                    (LOGPEN 0 0 0) 1 (LOGBRUSH 0 16728256 0) 
COMMENT                                    0.835356 5.85473 6.27319 1 0.082322) 0.8 1.8 
COMMENT                                   0) 
COMMENT                             #175=(CLabel (CWidget 0 (0 0) 1 2 0 0 #103# 0 100) 
COMMENT                                   (LOGPEN 0 0 4227264) 1 
COMMENT                                   (LOGFONT 45 16 0 0 400 0 0 0 0 3 2 1 34 
COMMENT                                    "Arial") 1.74233 0.611111 0 "hsp70 promoter" 
COMMENT                                   "@N" 1 6.70942 13.9386 0 -10 6.16606 1.08259 
COMMENT                                   #174#))) 
COMMENT                      #176=(CGroupWidget 
COMMENT                            (CWidget 33 (7 33 0) 1 2 0 0 Nil -560 100) 
COMMENT                            (CObjectList 
COMMENT                             #177=(CWideLine 
COMMENT                                   (CWidget 0 (3 #10# 0) 1 2 0 0 #143# 0 100) 
COMMENT                                   (LOGPEN 0 0 39321) 1 (LOGBRUSH 0 39321 0) 1 
COMMENT                                   0.342711 0.965319 1 0.082322) 
COMMENT                             #178=(CLabel (CWidget 0 (0 0) 1 2 0 0 #142# 8 100) 
COMMENT                                   (LOGPEN 0 0 4227264) 1 
COMMENT                                   (LOGFONT 45 16 0 0 400 0 0 0 0 3 2 1 34 
COMMENT                                    "Arial") 1.74233 0.611111 0 "pUC origin" 
COMMENT                                   "@N" 1 -10.8535 8.71165 0 -10 4.23622 1.08259 
COMMENT                                   #177#))) 
COMMENT                      #179=(CGroupWidget 
COMMENT                            (CWidget 50 (7 50 0) 1 2 0 0 Nil -602 100) 
COMMENT                            (CObjectList 
COMMENT                             #180=(CLine 
COMMENT                                   (CWidget 0 (3 #12# 0) 1 2 0 0 #109# 956 100) 
COMMENT                                   (LOGPEN 0 6 16711680) 8 0.835356 3.2516 
COMMENT                                   3.42434) 
COMMENT                             #181=(CLabel (CWidget 0 (0 0) 1 2 0 0 #103# 0 100) 
COMMENT                                   (LOGPEN 0 0 4227264) 1 
COMMENT                                   (LOGFONT 45 16 0 0 400 0 0 0 0 3 2 1 34 
COMMENT                                    "Arial") 1.74233 0.611111 0 "piggyBac 3'UTR" 
COMMENT                                   "@N" 1 6.38691 -12.1963 0 -10 6.4014 1.08259 
COMMENT                                   #180#))))) 
COMMENT               #182=(CGroupWidget (CWidget 11 (8 0) 1 2 0 0 Nil 785 100) 
COMMENT                     (CObjectList 
COMMENT                      #183=(CGroupWidget 
COMMENT                            (CWidget 1 (10 #1# 0) 1 2 0 0 Nil -602 100) 
COMMENT                            (CObjectList 
COMMENT                             #184=(CScratch 
COMMENT                                   (CWidget 1 (1 #1# 1) 1 2 0 0 #110# 0 100) 
COMMENT                                   (LOGPEN 0 6 0) 8 1 4.11438 1.9 0.082322 1) 
COMMENT                             #185=(CLabel 
COMMENT                                   (CWidget 0 (0 0) 1 2 0 0 #112# 45843888 100) 
COMMENT                                   (LOGPEN 0 0 8421376) 1 
COMMENT                                   (LOGFONT 45 16 0 0 400 0 0 0 0 3 2 1 18 
COMMENT                                    "Times New Roman") 1.74233 0.611111 128 
COMMENT                                   "MunI (MfeI) (2338)" "@N (@S)" 5 14.1711 
COMMENT                                   -6.96932 0 -10 6.49554 0.988452 #184#))) 
COMMENT                      #186=(CGroupWidget 
COMMENT                            (CWidget 1 (10 #3# 0) 1 2 0 0 Nil -679 100) 
COMMENT                            (CObjectList 
COMMENT                             #187=(CScratch 
COMMENT                                   (CWidget 1 (1 #3# 1) 1 2 0 0 #110# 754 100) 
COMMENT                                   (LOGPEN 0 6 0) 8 1 5.84641 1.9 0.082322 1) 
COMMENT                             #188=(CLabel 
COMMENT                                   (CWidget 0 (0 0) 1 2 0 0 #112# 82631680 100) 
COMMENT                                   (LOGPEN 0 0 8421376) 1 
COMMENT                                   (LOGFONT 45 16 0 0 400 0 0 0 0 3 2 1 18 
COMMENT                                    "Times New Roman") 1.74233 0.611111 128 
COMMENT                                   "BcuI (SpeI) (463)" "@N (@S)" 5 12.1777 
COMMENT                                   8.71165 0 -10 5.64829 0.988452 #187#))) 
COMMENT                      #189=(CGroupWidget 
COMMENT                            (CWidget 1 (10 #4# 0) 1 2 0 0 Nil -856 100) 
COMMENT                            (CObjectList 
COMMENT                             #190=(CScratch 
COMMENT                                   (CWidget 1 (1 #4# 1) 1 2 0 0 #110# 783 100) 
COMMENT                                   (LOGPEN 0 6 0) 8 1 5.12404 1.9 0.082322 1) 
COMMENT                             #191=(CLabel 
COMMENT                                   (CWidget 0 (0 0) 1 2 0 0 #112# 47106808 100) 
COMMENT                                   (LOGPEN 0 0 8421376) 1 
COMMENT                                   (LOGFONT 45 16 0 0 400 0 0 0 0 3 2 1 18 
COMMENT                                    "Times New Roman") 1.74233 0.611111 128 
COMMENT                                   "{\\i Kpn}I (1245)" "@N (@S)" 5 14.2256 
COMMENT                                   1.74233 0 -10 4.25976 0.988452 #190#))) 
COMMENT                      #192=(CGroupWidget 
COMMENT                            (CWidget 1 (10 #5# 0) 1 2 0 0 Nil -560 100) 
COMMENT                            (CObjectList 
COMMENT                             #193=(CScratch 
COMMENT                                   (CWidget 1 (1 #5# 1) 1 2 0 0 #110# 767 100) 
COMMENT                                   (LOGPEN 0 6 0) 8 1 5.12127 1.9 0.082322 1) 
COMMENT                             #194=(CLabel 
COMMENT                                   (CWidget 0 (0 0) 1 2 0 0 #112# 81882768 100) 
COMMENT                                   (LOGPEN 0 0 8421376) 1 
COMMENT                                   (LOGFONT 45 16 0 0 400 0 0 0 0 3 2 1 18 
COMMENT                                    "Times New Roman") 1.74233 0.611111 128 
COMMENT                                   "{\\i Sgs}I (1248)" "@N (@S)" 5 14.2059 0 0 
COMMENT                                   -10 4.00088 0.988452 #193#))) 
COMMENT                      #195=(CGroupWidget 
COMMENT                            (CWidget 2 (10 #0# 0) 1 2 0 0 Nil -486 100) 
COMMENT                            (CObjectList 
COMMENT                             #196=(CScratch 
COMMENT                                   (CWidget 1 (1 #0# 1) 1 2 0 0 #110# 754 100) 
COMMENT                                   (LOGPEN 0 6 0) 8 1 5.85196 1.9 0.082322 1) 
COMMENT                             #197=(CLabel (CWidget 0 (0 0) 1 2 0 0 #102# 0 100) 
COMMENT                                   (LOGPEN 0 0 8437824) 1 
COMMENT                                   (LOGFONT 45 16 0 0 400 0 0 0 0 3 2 1 18 
COMMENT                                    "Times New Roman") 1.74233 0.611111 0 
COMMENT                                   "{\\i Bam}HI (457)" "@N (@S)" 5 8.98246 
COMMENT                                   10.454 0 -10 4.51864 0.988452 #196#) 
COMMENT                             #198=(CScratch 
COMMENT                                   (CWidget 2 (1 #0# 2) 1 2 0 0 #110# 754 100) 
COMMENT                                   (LOGPEN 0 6 0) 8 1 5.49169 1.9 0.082322 1) 
COMMENT                             #199=(CLabel 
COMMENT                                   (CWidget 0 (0 0) 1 2 0 0 #102# 39213440 100) 
COMMENT                                   (LOGPEN 0 0 8437824) 1 
COMMENT                                   (LOGFONT 45 16 0 0 400 0 0 0 0 3 2 1 18 
COMMENT                                    "Times New Roman") 1.74233 0.611111 0 
COMMENT                                   "{\\i Bam}HI (847)" "@N (@S)" 5 13.4832 
COMMENT                                   5.22699 0 -10 4.51864 0.988452 #198#))))) 
COMMENT               #200=(CGroupWidget (CWidget 14 (16 0) 1 2 0 0 Nil -1226 100) 
COMMENT                     (CObjectList)) 
COMMENT               #201=(CGroupWidget (CWidget 12 (0 0) 1 2 0 0 Nil -190 100) 
COMMENT                     (CObjectList))))) 
COMMENT       (CSeqView 10 6 (CObjectList #202=(XLATFRAGMENT 471 870 0 1 472 2612)) 
COMMENT        (CObList #203=(AnlzXLATItem 471 3083 1 471 3083)) 1 (CObList)) (CObList) 
COMMENT       32908248 (CStringList) 1114129 51118219 (CObList)))
FEATURES             Location/Qualifiers
     misc_feature    252..256
                     /vntifkey="21"
                     /label=start\site
     promoter        1..453
                     /vntifkey="29"
                     /label=hsp70\promoter
     CDS             4742..5602
                     /vntifkey="4"
                     /label=Amp(R)
     rep_origin      5747..6420
                     /vntifkey="33"
                     /label=pUC\origin
     LTR             3206..3447
                     /vntifkey="19"
                     /label=3'-TR\(242\bp)
     3'UTR           3085..3271
                     /vntifkey="50"
                     /label=piggyBac\3'UTR
                     /note="as annotated in J04364 (Trichoplusia ni transposon IFP2 unknown protein gene, complete cds)"
     CDS             1300..3084
                     /vntifkey="4"
                     /label=piggyBac\transposase
                     /note="sequence is taken from J04364 (Trichoplusia ni transposon IFP2 unknown protein gene, complete cds)"
     misc_feature    1255..1299
                     /vntifkey="21"
                     /label=L1
     CDS             472..1239
                     /vntifkey="4"
                     /label=H1
     CDS             472..3084
                     /vntifkey="4"
                     /label=H1-L3-pBac
     misc_feature    468..471
                     /vntifkey="21"
                     /label=Drosophila\Kozak's\motif
BASE COUNT     2000 a      1470 c      1518 g      1803 t 
ORIGIN
        1 ctagaatccc aaaacaaact ggttattgtg gtaggtcatt tgtttggcag aaagaaaact 
       61 cgagaaattt ctctggccgt tattcgttat tctctctttt ctttttgggt ctctccctct 
      121 ctgcactaat gctctctcac tctgtcacac agtaaacggc atactgctct cgttggttcg 
      181 agagagcgcg cctcgaatgt tcgcgaaaag agcgccggag tataaataga ggcgcttcgt 
      241 ctacggagcg acaattcaat tcaaacaagc aaagtgaaca cgtcgctaag cgaaagctaa 
      301 gcaaataaac aagcgcagct gaacaagcta aacaatctgc agtaaagtgc aagttaaagt 
      361 gaatcaatta aaagtaacca gcaaccaagt aaatcaactg caactactga aatctgccaa 
      421 gaagtaatta ttgaatacaa gaagagaact ctgggggatc cactagtcac catgtctgat 
      481 tctgcagttg caacgtccgc ttccccagtg gctgccccac cagcgacagt tgagaagaaa 
      541 gtggtccaaa aaaaggcatc tggatctgct ggcacaaagg caaagaaagc ctctgcgacg 
      601 ccgtcacatc cgccaactca gcaaatggtg gacgcttcca ttaaaaattt aaaggaacgt 
      661 ggcggttcat cacttctggc aatcaaaaaa tatatcactg ccacttataa atgcgacgcc 
      721 caaaagttag cgccattcat caagaagtac ttaaaatcgg ccgtggtcaa tggaaagctt 
      781 attcaaacta agggaaaggg tgcatctgga tctttcaaac tgtcggcctc tgccaagaag 
      841 gaaaaggatc cgaaggcaaa gtcgaaggtt ttgtctgctg agaaaaaagt tcaaagcaag 
      901 aaggtagcct ctaagaagat tggtgtctcc tccaaaaaaa ctgccgttgg ggctgctgac 
      961 aaaaagccca aagctaagaa ggctgtggct accaaaaaga ctgccgaaaa taagaaaact 
     1021 gagaaggcaa aagccaagga tgccaagaaa actggaatca taaagtcgaa gcccgccgca 
     1081 acaaaggcga aagtgactgc agcgaagcca aaggctgtag tagcgaaagc gtcaaaggca 
     1141 aagccagcgg tgtctgcaaa acccaaaaag acggtgaaga aagcatcggt ttctgctacc 
     1201 gccaagaagc cgaaagcgaa gactacggct gccaaaaagg gtaccggcgc gccaggcggc 
     1261 tcgggaggct cgggcggctc cggcggctcc ggcacctcca tgggtagttc tttagacgat 
     1321 gagcatatcc tctctgctct tctgcaaagc gatgacgagc ttgttggtga ggattctgac 
     1381 agtgaaatat cagatcacgt aagtgaagat gacgtccaga gcgatacaga agaagcgttt 
     1441 atagatgagg tacatgaagt gcagccaacg tcaagcggta gtgaaatatt agacgaacaa 
     1501 aatgttattg aacaaccagg ttcttcattg gcttctaaca gaatcttgac cttgccacag 
     1561 aggactatta gaggtaagaa taaacattgt tggtcaactt caaagtccac gaggcgtagc 
     1621 cgagtctctg cactgaacat tgtcagatct caaagaggtc cgacgcgtat gtgccgcaat 
     1681 atatatgacc cacttttatg cttcaaacta ttttttactg atgagataat ttcggaaatt 
     1741 gtaaaatgga caaatgctga gatatcattg aaacgtcggg aatctatgac aggtgctaca 
     1801 tttcgtgaca cgaatgaaga tgaaatctat gctttctttg gtattctggt aatgacagca 
     1861 gtgagaaaag ataaccacat gtccacagat gacctctttg atcgatcttt gtcaatggtg 
     1921 tacgtctctg taatgagtcg tgatcgtttt gattttttga tacgatgtct tagaatggat 
     1981 gacaaaagta tacggcccac acttcgagaa aacgatgtat ttactcctgt tagaaaaata 
     2041 tgggatctct ttatccatca gtgcatacaa aattacactc caggggctca tttgaccata 
     2101 gatgaacagt tacttggttt tagaggacgg tgtccgttta ggatgtatat cccaaacaag 
     2161 ccaagtaagt atggaataaa aatcctcatg atgtgtgaca gtggtacgaa gtatatgata 
     2221 aatggaatgc cttatttggg aagaggaaca cagaccaacg gagtaccact cggtgaatac 
     2281 tacgtgaagg agttatcaaa gcctgtgcac ggtagttgtc gtaatattac gtgtgacaat 
     2341 tggttcacct caatcccttt ggcaaaaaac ttactacaag aaccgtataa gttaaccatt 
     2401 gtgggaaccg tgcgatcaaa caaacgcgag ataccggaag tactgaaaaa cagtcgctcc 
     2461 aggccagtgg gaacatcgat gttttgtttt gacggacccc ttactctcgt ctcatataaa 
     2521 ccgaagccag ctaagatggt atacttatta tcatcttgtg atgaggatgc ttctatcaac 
     2581 gaaagtaccg gtaaaccgca aatggttatg tattataatc aaactaaagg cggagtggac 
     2641 acgctagacc aaatgtgttc tgtgatgacc tgcagtagga agacgaatag gtggcctatg 
     2701 gcattattgt acggaatgat aaacattgcc tgcataaatt cttttattat atacagccat 
     2761 aatgtcagta gcaagggaga aaaggttcaa agtcgcaaaa aatttatgag aaacctttac 
     2821 atgagcctga cgtcatcgtt tatgcgtaag cgtttagaag ctcctacttt gaagagatat 
     2881 ttgcgcgata atatctctaa tattttgcca aatgaagtgc ctggtacatc agatgacagt 
     2941 actgaagagc cagtaatgaa aaaacgtact tactgtactt actgcccctc taaaataagg 
     3001 cgaaaggcaa atgcatcgtg caaaaaatgc aaaaaagtta tttgtcgaga gcataatatt 
     3061 gatatgtgcc aaagttgttt ctgactgact aataagtata atttgtttct attatgtata 
     3121 agttaagcta attacttatt ttataataca acatgactgt ttttaaagta caaaataagt 
     3181 ttatttttgt aaaagagaga atgtttaaaa gttttgttac tttatagaag aaattttgag 
     3241 tttttgtttt tttttaataa ataaataaac ataaataaat tgtttgttga atttattatt 
     3301 agtatgtaag tgtaaatata ataaaactta atatctattc aaattaataa ataaacctcg 
     3361 atatacagac cgataaaaca catgcgtcaa ttttacgcat gattatcttt aacgtacgtc 
     3421 acaatatgat tatctttcta gggttaaata atagtttcta atttttttat tattcagcct 
     3481 gctgtcgtga ataccgtata tctcaacgct gtctgtgaga ttgtcgtatt ctagcctttt 
     3541 tagtttttcg ctcatcgact tgatattgtc cgacacattt tcgtcgattt gcgttttgat 
     3601 caaagacttg agcagagaca cgttaatcaa ctgttcaaat tgatccatat taacgatatc 
     3661 aacccgatgc gtatatggtg cgtaaaatat attttttaac cctcttatac tttgcactct 
     3721 gcgttaatac gcgttcgtgt acagacgtaa tcatgttttc ttttttggat aaaactccta 
     3781 ctgagtttga cctcatatta gaccctcaca agttgcaaaa cgtggcattt tttaccaatg 
     3841 aagaatttaa agttatttta aaaaatttca tcacagattt aaagaagaac caaaaattaa 
     3901 attatttcaa cagtttaatc gaccagttaa tcaacgtgta cacagacgcg tcggcaaaaa 
     3961 acacgcagcc cgacgtgttg gctaaaatta ttaaatcaac ttgtgttata gtcacggatt 
     4021 tgccgtccaa cgtgttcctc aaaaagttga agaccaacaa gtttacggac actattaatt 
     4081 atttgatttt gccccacttc attttgtggg atcacaattt tgttatattt ttaaacaaag 
     4141 cttggcactg gccgtcgttt tacaacgtcg tgactgggaa aaccctggcg ttacccaact 
     4201 taatcgcctt gcagcacatc cccctttcgc cagctggcgt aatagcgaag aggcccgcac 
     4261 cgatcgccct tcccaacagt tgcgcagcct gaatggcgaa tggcgcctga tgcggtattt 
     4321 tctccttacg catctgtgcg gtatttcaca ccgcatatgg tgcactctca gtacaatctg 
     4381 ctctgatgcc gcatagttaa gccagccccg acacccgcca acacccgctg acgcgccctg 
     4441 acgggcttgt ctgctcccgg catccgctta cagacaagct gtgaccgtct ccgggagctg 
     4501 catgtgtcag aggttttcac cgtcatcacc gaaacgcgcg agacgaaagg gcctcgtgat 
     4561 acgcctattt ttataggtta atgtcatgat aataatggtt tcttagacgt caggtggcac 
     4621 ttttcgggga aatgtgcgcg gaacccctat ttgtttattt ttctaaatac attcaaatat 
     4681 gtatccgctc atgagacaat aaccctgata aatgcttcaa taatattgaa aaaggaagag 
     4741 tatgagtatt caacatttcc gtgtcgccct tattcccttt tttgcggcat tttgccttcc 
     4801 tgtttttgct cacccagaaa cgctggtgaa agtaaaagat gctgaagatc agttgggtgc 
     4861 acgagtgggt tacatcgaac tggatctcaa cagcggtaag atccttgaga gttttcgccc 
     4921 cgaagaacgt tttccaatga tgagcacttt taaagttctg ctatgtggcg cggtattatc 
     4981 ccgtattgac gccgggcaag agcaactcgg tcgccgcata cactattctc agaatgactt 
     5041 ggttgagtac tcaccagtca cagaaaagca tcttacggat ggcatgacag taagagaatt 
     5101 atgcagtgct gccataacca tgagtgataa cactgcggcc aacttacttc tgacaacgat 
     5161 cggaggaccg aaggagctaa ccgctttttt gcacaacatg ggggatcatg taactcgcct 
     5221 tgatcgttgg gaaccggagc tgaatgaagc cataccaaac gacgagcgtg acaccacgat 
     5281 gcctgtagca atggcaacaa cgttgcgcaa actattaact ggcgaactac ttactctagc 
     5341 ttcccggcaa caattaatag actggatgga ggcggataaa gttgcaggac cacttctgcg 
     5401 ctcggccctt ccggctggct ggtttattgc tgataaatct ggagccggtg agcgtgggtc 
     5461 tcgcggtatc attgcagcac tggggccaga tggtaagccc tcccgtatcg tagttatcta 
     5521 cacgacgggg agtcaggcaa ctatggatga acgaaataga cagatcgctg agataggtgc 
     5581 ctcactgatt aagcattggt aactgtcaga ccaagtttac tcatatatac tttagattga 
     5641 tttaaaactt catttttaat ttaaaaggat ctaggtgaag atcctttttg ataatctcat 
     5701 gaccaaaatc ccttaacgtg agttttcgtt ccactgagcg tcagaccccg tagaaaagat 
     5761 caaaggatct tcttgagatc ctttttttct gcgcgtaatc tgctgcttgc aaacaaaaaa 
     5821 accaccgcta ccagcggtgg tttgtttgcc ggatcaagag ctaccaactc tttttccgaa 
     5881 ggtaactggc ttcagcagag cgcagatacc aaatactgtt cttctagtgt agccgtagtt 
     5941 aggccaccac ttcaagaact ctgtagcacc gcctacatac ctcgctctgc taatcctgtt 
     6001 accagtggct gctgccagtg gcgataagtc gtgtcttacc gggttggact caagacgata 
     6061 gttaccggat aaggcgcagc ggtcgggctg aacggggggt tcgtgcacac agcccagctt 
     6121 ggagcgaacg acctacaccg aactgagata cctacagcgt gagctatgag aaagcgccac 
     6181 gcttcccgaa gggagaaagg cggacaggta tccggtaagc ggcagggtcg gaacaggaga 
     6241 gcgcacgagg gagcttccag ggggaaacgc ctggtatctt tatagtcctg tcgggtttcg 
     6301 ccacctctga cttgagcgtc gatttttgtg atgctcgtca ggggggcgga gcctatggaa 
     6361 aaacgccagc aacgcggcct ttttacggtt cctggccttt tgctggcctt ttgctcacat 
     6421 gttctttcct gcgttatccc ctgattctgt ggataaccgt attaccgcct ttgagtgagc 
     6481 tgataccgct cgccgcagcc gaacgaccga gcgcagcgag tcagtgagcg aggaagcgga 
     6541 agagcgccca atacgcaaac cgcctctccc cgcgcgttgg ccgattcatt aatgcagctg 
     6601 gcacgacagg tttcccgact ggaaagcggg cagtgagcgc aacgcaatta atgtgagtta 
     6661 gctcactcat taggcacccc aggctttaca ctttatgctt ccggctcgta tgttgtgtgg 
     6721 aattgtgagc ggataacaat ttcacacagg aaacagctat gacatgatta cgaattcgaa 
     6781 ttcccatccc c 
//
