# Supplementary material for: Polycomb repression works without Siesta, the Drosophila ortholog of mammalian PCGF3
Source: Sci Adv. 2026 Mar 6;12(10):eaec0733. doi: 10.1126/sciadv.aec0733 (PMC12965321; doi:10.1126/sciadv.aec0733)
Supplement: Supplementary file 3 — Files S1 to S10 [file sciadv.aec0733_files_s1_to_s10.zip › Supplementary_file_9.txt]

# To run the TASK software on a single dataset, use the following command in the terminal. In this example, the control dataset with index 11 is used:

perl trip0.5.pl -n ./Ras17-N1_1_11.fastq -e ./R17-T1_1.fastq -f ./Ras17-M1_1.fastq -r ./Ras17-M1_2.fastq -c config11.txt -o output -m r -v -d --out_dir ./index11/Ras_M1_N1_T1
