# Supplementary material for: Polycomb repression works without Siesta, the Drosophila ortholog of mammalian PCGF3
Source: Sci Adv. 2026 Mar 6;12(10):eaec0733. doi: 10.1126/sciadv.aec0733 (PMC12965321; doi:10.1126/sciadv.aec0733)
Supplement: Supplementary file 3 — Files S1 to S10 [file sciadv.aec0733_files_s1_to_s10.zip › Supplementary_file_10.csv]

promoter_index	dataset_id	barcode	chr_r	pos_r	TRIPsignal_before_induction_mean	TRIPsignal_after2hours_induction_mean	Cluster
index3	L10	AAACCGTCATCTTGGTT	chr3L	22037503	0.404226514401267	0.0928400129477564	Cluster III
index3	L10	AACACCGGCGGGAAGCAG	chr3L	15208564	3.93248042801006	0.784960054701069	Cluster II
index3	L10	AACCACAAATTAATCCTT	chr3R	16215983	5.38196060558014	0.919886029328104	Cluster II
index3	L10	AACCCAACCGTGTATACG	chr2R	16518239	1.2983698534202	0.253043293434877	Cluster II
index3	L10	AACCGCGAAACGCGCCAG	chr3L	19697587	3.89405279858043	0.0615230748646161	Cluster III
index3	L10	AACGCCGCGGCGTGTAAC	chr3R	4474467	4.16356185483994	0.675619690889045	Cluster III
index3	L10	AAGCCAATACGAGGGAAC	chr2L	7230663	0.0348489357269432	1.00E-10	Cluster II
index3	L10	AAGGCGTATCGTACCCCC	chr3R	21834014	1.50776620702052	0.547725016442813	Cluster III
index3	L10	AATCTGGCACCGTACCAG	chr2R	25039669	0.200292473964625	0.0529038586369361	Cluster I
index3	L10	AATTCGGATTAATAAGCG	chr3L	351198	1.42282799669888	0.211193640497477	Cluster III
index3	L10	ACAAAGTCCCTGAATAAC	chr3R	5344705	0.118942873201087	0.0295824149962382	Cluster III
index3	L10	ACAATCCCCAGCGAAGAC	chr3L	11055323	0.0858509281891318	0.0729489410721046	Cluster III
index3	L10	ACACATGCCACAAAACGC	chr3L	22175324	3.11774941360278	0.570852164952159	Cluster II
index3	L10	ACATGACCCAAGTTGGCT	chr2R	23207414	1.16114780365385	0.183377005164249	Cluster II
index3	L10	ACATTCACCTCCCACTCG	chrX	2320375	0.441267436570435	0.111052940990859	Cluster II
index3	L10	ACCATATCTACGTGTGAC	chr2L	1749436	0.981066310155947	0.098258603148822	Cluster III
index3	L10	ACCGCCCAATTCGCGAGG	chr2R	8596090	1.04475361058788	0.163451618575101	Cluster III
index3	L10	ACCGGTAGGAATGTGGTA	chr3R	11230774	1.56053345169825	0.321023957281466	No H2AK118ubi
index3	L10	ACCTTGAGCATAGTCCTC	chr3L	23078722	0.254089645446067	0.0121089973771158	No H2AK118ubi
index3	L10	ACGACTGTCTCGGACTGA	chr2L	5258131	1.76453108683415	0.309912206677133	Cluster II
index3	L10	ACGATTATCCGTCGCTTT	chr3L	16485282	0.423613329412102	0.10666324032142	Cluster II
index3	L10	ACGCCTTCCGGGAGACGA	chr2R	17268569	2.61932418882468	0.585858863203649	Cluster III
index3	L10	ACGGCCTTGGACTGAATG	chr3L	7210269	0.177475515609812	0.0270945852927748	Cluster III
index3	L10	ACTCCAGCCCGCACCTCA	chr3R	23636560	4.53919523775806	1.64030117666455	Cluster III
index3	L10	ACTCTCCCGTTGGCGAAG	chr3L	22000370	1.931288228605	0.425586907079703	Cluster III
index3	L10	ACTGACATGCCCTCGGTC	chr3L	19902632	5.56019161827985	1.14140306640347	Cluster II
index3	L10	ACTGCTCTCTGTCCGCCT	chr2L	16605187	2.48002212879617	0.519243499742564	Cluster II
index3	L10	ACTGGGACGCACCAGGCG	chr3L	12419589	0.297117946361522	0.0472510542785667	Cluster II
index3	L10	ACTGGGTAAGGTGCCCCT	chr2R	6939450	2.06939233907706	1.00E-10	Cluster II
index3	L10	ACTGTACTAAGGAGCCCC	chr2L	21299511	0.8140278826189	0.779744102321575	Cluster III
index3	L10	ACTGTAGTTACGAACCC	chr2R	24670948	4.89464711756627	0.650078034003024	Cluster III
index3	L10	ACTTCCGCGAGGTCCTTG	chr3L	22419661	0.99633022423901	0.87217492187111	Cluster II
index3	L10	ACTTCGTGTGGACGAGTC	chr4	773504	0.0773837415282025	1.00E-10	Cluster III
index3	L10	ACTTGCCCTGGACCCAGC	chr3L	22188297	2.4093156361591	0.461692643933486	Cluster II
index3	L10	AGAGCCAACCCCGAGACC	chr3L	11649925	0.929488880410955	0.150253340634588	Cluster III
index3	L10	AGATTTCATCGCCTCCCT	chrX	2091773	3.26403226941882	0.690544430734763	Cluster II
index3	L10	AGCACCCCGCGGCACTCC	chrX	15546905	4.14562441545162	1.64881648499959	Cluster III
index3	L10	AGCACCGGAAATCAGATG	chrX	11480813	0.275535725362615	0.0405454232682393	Cluster III
index3	L10	AGCCCGTTCCTGACGTTC	chrX	21176115	1.00E-10	0.0868110802121201	Cluster III
index3	L10	AGGATGCCTGCGATTAGT	chr3L	19277498	2.05000872448957	0.335050876215093	Cluster III
index3	L10	AGGCCTTGACCCTTGTCC	chr3L	12492031	0.298871065291152	0.0743361553102915	Cluster III
index3	L10	AGGGGTTTCTGACTGCGT	chr3R	26359796	0.0535265939434164	0.0183710602694939	Cluster III
index3	L10	AGTAAACGTCTGCGTGCC	chr3R	25442295	2.39306805994146	0.576458005326176	Cluster II
index3	L10	AGTCAGCCCCATTCCTCA	chr3L	12060703	0.378867794091461	0.0610456510737626	Cluster III
index3	L10	AGTCCGCTGAAACATAAG	chr3L	6327551	1.04109199543828	0.219026602663077	Cluster II
index3	L10	AGTCCTTATAATGGAACA	chrX	1323523	1.12500159594405	0.228521460053337	Cluster III
index3	L10	AGTCGCTTATCCTTCGCC	chr3R	27868374	0.506385413299969	0.15751667899869	Cluster III
index3	L10	AGTGTCCCCGTCAATACC	chr2R	21725251	1.15907126881677	0.549259608277755	Cluster III
index3	L10	ATAAATTCTCGCAAACCA	chr3L	8399038	4.59890875712372	0.942286799777499	Cluster III
index3	L10	ATATGTGCGTGGCAGGTG	chr2R	22471835	0.873599876099915	0.139668312130457	Cluster III
index3	L10	ATATTTTACTACAGGACC	chr2L	11180370	11.1856002450641	3.67103124176106	Cluster III
index3	L10	ATCCGCGGGGGACCGCAG	chr3R	30530436	1.15498708443306	1.09642341215656	Cluster III
index3	L10	ATCGCTTAGCCCAGGAAG	chr3L	6454532	1.44490591569103	0.271403174006489	Cluster II
index3	L10	ATCGGTCGGATGCATAGC	chrX	8991734	0.133659737958928	1.00E-10	Cluster III
index3	L10	ATGGACACCTGGCCGAA	chr2L	3120852	0.0134825454427288	0.782893883215161	Cluster II
index3	L10	ATGGTAAATGACTATTGT	chr2R	15506100	0.951539908072857	0.172900106873626	Cluster III
index3	L10	ATGTCAATGGCATCTGTC	chr3R	4392740	0.851817274196823	0.137069275490152	Cluster III
index3	L10	ATGTCCATGAGCGTTTCA	chr3L	21329531	0.246101041750326	0.116306376874095	Cluster III
index3	L10	ATGTGCCACCACCGCACT	chr2L	6824	2.15679881588537	1.33936372287537	Cluster I
index3	L10	ATTCGACCTTCTGCTCAC	chr3R	19995223	0.427542936085611	0.0948256818749547	Cluster II
index3	L10	ATTGAATATTGGTTTCCT	chr3R	21766643	0.328053769218689	0.0543215167101138	No H2AK118ubi
index3	L10	ATTTCTCCACTAAGTCCT	chr3L	5386785	1.00E-10	1.00E-10	Cluster II
index3	L10	ATTTGACCGCGGCTACCT	chr2L	6386842	0.539361032820298	0.0431262071899874	Cluster III
index3	L10	CAACTACTGTGAGCACAG	chr2L	3216402	0.623423253921536	0.00116994701019532	Cluster III
index3	L10	CAACTCCTCCTCAACGTT	chr2L	18919256	0.539874831783173	0.121408129991293	Cluster I
index3	L10	CAATGCGCTACACCCACC	chr3L	8948612	1.97930783967019	0.403424408097163	Cluster III
index3	L10	CAATGCGCTACGCCCACC	chr3R	9408319	2.32817307289491	0.342120795197963	Cluster III
index3	L10	CAATTAACCCTGACCCTA	chr2R	7665125	0.764010908421301	0.125590633050641	Cluster III
index3	L10	CACCCGTGTTTCGGACCA	chr2L	8482266	1.63860843744232	0.313921709841737	Cluster III
index3	L10	CACCTAATCGCAATCCGC	chr3R	5246539	0.379710624966232	0.0750517767074422	Cluster II
index3	L10	CACCTATGCCCGACATGG	chr2R	19112938	0.240910756230189	0.0710077385920067	Cluster III
index3	L10	CACCTGTACTACAGCGTC	chr2R	10846806	12.7975306417635	1.48104592071287	Cluster III
index3	L10	CACTCGAATTCTACGAAG	chr2R	20006033	0.369959260343471	0.0877605125601553	Cluster II
index3	L10	CAGGTGGGGGGTCCGGTA	chr2L	13413752	1.18407834614725	0.531493807033204	Cluster III
index3	L10	CATAGCACAGGTCCGGTA	chrX	17592808	0.789500413843253	0.136597410840595	Cluster III
index3	L10	CATGCTTACACCGTCCCT	chr2L	7163936	1.03757922578821	0.162240683723231	Cluster II
index3	L10	CATTACATACACCACTTT	chr3R	8231724	0.113805135886224	0.024382094192821	Cluster III
index3	L10	CATTATGCAGTTGTGCAT	chr2R	12272944	24.3255047107702	2.85617082726955	Cluster III
index3	L10	CATTGTCCTCTGGACGAA	chr2R	11500356	0.355084630931375	0.0592445456929774	Cluster II
index3	L10	CCAAAACACCCGTATAGG	chr3R	9392607	0.529531085015603	0.0757503579709982	Cluster II
index3	L10	CCAACCCAGAGGGGCTGT	chr3R	5767671	0.0208228561173818	7.2381935650216e-4	Cluster III
index3	L10	CCAACGCACCCATCTCCG	chr3R	20826514	3.7074182220208	0.337036336005297	Cluster III
index3	L10	CCACCAGGACCGGGGGCTA	chr3L	2583081	22.9759532952418	2.78870742319029	Cluster II
index3	L10	CCACTACCTTGGTGGCGA	chr2R	21047799	36.7205329720391	6.76355271279504	Cluster II
index3	L10	CCATCGCTACGAAAAACC	chr3L	255737	0.819465056384537	0.176847536640347	Cluster III
index3	L10	CCCAGAAACATTCCCAAT	chr3R	19682120	55.51488034468	9.49679827882591	Cluster III
index3	L10	CCCATCATGTACCGTTCT	chr2R	19586269	2.6109439387604	0.833074160096111	Cluster III
index3	L10	CCCATGTCCACGGAACCG	chr2R	23613044	0.803125965545169	0.0934397435477553	Cluster III
index3	L10	CCCCCGCCAGTAGTGGGG	chr2L	5258140	0.599115401077516	0.101734898292035	Cluster II
index3	L10	CCCCCGGCTTGCCTCGCA	chr3R	4677163	1.8885663824567	0.371996392806856	Cluster II
index3	L10	CCCGAAACCCTGAGACAC	chr2R	9213906	0.246112046975889	0.15348456323032	Cluster III
index3	L10	CCCTAACCTTGAGCTCAG	chr2R	21334191	1.89225383335693	0.254660356669313	Cluster III
index3	L10	CCCTCAGCGGCGAAAGCT	chr3R	8882179	1.54358678667382	0.164963612372535	Cluster II
index3	L10	CCCTGGCTCTGTACATGG	chr2R	8452573	0.191167617051222	0.0421209119433748	Cluster III
index3	L10	CCGAACGCGCCTAAGCTT	chr2L	8167154	1.22874014357283	0.206173280480916	Cluster II
index3	L10	CCGACCATCGCGTAGGGT	chrX	9594651	0.704105089270648	0.206041934503486	Cluster III
index3	L10	CCGACCTCGATACACCAA	chr2R	13324895	2.70793869948214	0.408514832481328	Cluster III
index3	L10	CCGAGTTAGCTTGACGCA	chrX	2035593	1.34729304392975	0.150852752898431	Cluster III
index3	L10	CCGCCTTTCCCACCCAAA	chr3R	10285721	0.645755850795404	0.203575222884781	Cluster II
index3	L10	CCGCGAGTGACTAGTTCT	chrX	7070941	0.425890807221571	0.0729716651234169	Cluster III
index3	L10	CCGGACTGCTTTAGGTAA	chr3R	25854049	0.901011188072209	0.141824248532423	Cluster III
index3	L10	CCGGCACTCATGGTGTCG	chr3L	22634016	0.700748411432426	0.389726119027878	Cluster III
index3	L10	CCGGCGGCACCGCAGACG	chr3L	3441719	33.3145438039655	6.87353392248234	Cluster II
index3	L10	CCGGGTATTGACATACAC	chr3L	20074685	0.148557676637475	1.00E-10	Cluster III
index3	L10	CCGTCTACACCTATGCCGT	chr2L	9772635	0.624033256883261	0.72702094223875	Cluster II
index3	L10	CCGTGTTTAACACGTACA	chr2R	13670385	0.221462371843573	0.0595773492322743	Cluster III
index3	L10	CCTACGAATGATATTAAT	chr3L	7414942	0.751506669677148	0.14892664796326	Cluster III
index3	L10	CCTATGCAGTGCCTTTGC	chr2L	8285683	2.57636987005184	0.386736223670749	Cluster II
index3	L10	CCTCCCTGTACTAGCGTC	chr2L	9839907	0.429403261597897	0.024880340857048	Cluster III
index3	L10	CCTCCTGATTTGGTCTAC	chr2R	25081704	0.344081857534636	0.0263960296319946	Cluster II
index3	L10	CCTCTAACCCTTGCATGC	chr2L	2243427	0.593921487963523	0.539468855603889	Cluster III
index3	L10	CCTCTCCCTATATCAGGG	chr3L	4392452	0.805837521716395	2.09483163308145	Cluster II
index3	L10	CCTGAAGTACCACACACA	chr2L	21632710	9.26754756974247	1.30967832361935	Cluster III
index3	L10	CCTGGGCGGGTAGGCTCT	chr2R	21244073	0.43540308065668	0.451768478137658	Cluster III
index3	L10	CCTTAAGGTTCCGTGTGC	chr2L	15957789	5.70495985745518	0.307185857176386	Cluster III
index3	L10	CCTTCATCTTATATCCAC	chr3R	21364559	1.7435135598261	0.210382689864255	Cluster III
index3	L10	CGAGCGGCGCGGTGACCC	chr3L	22637214	0.120192577042722	0.011861038966511	Cluster III
index3	L10	CGAGTCCACGCCGGCGGC	chr3L	18252559	0.203771939070339	0.168530802933762	Cluster II
index3	L10	CGATACCGAGGCCAAGTC	chr3R	31956716	1.9368173076416	0.37883536568082	Cluster II
index3	L10	CGCATTACGTTAATAGGA	chr3R	4744483	23.6956921149645	4.32971040829739	Cluster III
index3	L10	CGCCGAGTGAAGATGCCT	chr3L	10260778	0.268659523428542	0.0619790372653665	Cluster III
index3	L10	CGCCTCACACATGTGCCT	chr2R	16640496	0.191002727105325	0.787497621765297	Cluster III
index3	L10	CGCTCTCCCCTTCATGCC	chr2L	10194328	0.884938763539079	0.0251623385960849	Cluster III
index3	L10	CGGAACCCTGTTAACTCC	chr3L	4175344	1.19913892508041	0.207736603437661	Cluster III
index3	L10	CGGACATGCATATGCCTC	chr3R	7115973	0.140863948424462	0.0315371821556757	Cluster II
index3	L10	CGGGAGGTTGGCATTCCT	chr2L	22141828	1.2176031673853	1.39532639285925	Cluster III
index3	L10	CGGGATATGGCACACCGA	chr3L	14647432	0.0477506817763313	0.0221320556145185	Cluster II
index3	L10	CGGGCAATGAGTGACACC	chr3R	9608743	0.997351765514156	0.187600447190737	Cluster II
index3	L10	CGGGGACCCTGACTCGCA	chr3R	24577033	11.3431774590783	1.61046732806175	Cluster II
index3	L10	CGGTCCCTAGCACTTCCG	chr3R	23673686	0.301346938537488	0.0759318035018938	Cluster II
index3	L10	CGTATTATTCCGCGCCTC	chr2L	6292778	1.63271297306533	0.50786842594955	Cluster II
index3	L10	CGTCTCGCTCCGGACTGA	chr2L	9545058	0.202128002437134	0.0465510167909789	Cluster III
index3	L10	CGTTCACTACGTGAGGAC	chr2R	21218067	0.447059366666986	0.113560864272795	Cluster III
index3	L10	CGTTCCATCGGTCTAGTT	chr2L	8445260	1.57887889170732	0.229046948790786	Cluster III
index3	L10	CGTTCTGTGAGCGCCCTC	chr3L	12828831	2.23585604626167	0.587881103568156	Cluster III
index3	L10	CTAAACGCGTCCCTTGCG	chr2R	9775551	0.358241710000902	0.090560931362468	Cluster III
index3	L10	CTAATACGCGCTCCTGCC	chrX	19192213	0.772039955917848	0.110649943537993	Cluster III
index3	L10	CTAGTTTGGTCGTTTACT	chr3R	4735155	1.17446641992616	0.249403472656152	Cluster III
index3	L10	CTCAGCCCGGGAACGACG	chr3L	6216673	0.37387421027876	0.138992823014516	Cluster III
index3	L10	CTCATAGATAATCAGCG	chr3L	9778623	1.00E-10	0.0888103001416655	Cluster II
index3	L10	CTCCAAGGCCCCTGTAGC	chr3R	28285077	9.40953426723043	1.16135592747208	Cluster III
index3	L10	CTCCCGCCCACGTGGTCA	chr3R	20051982	4.1462241773949e-4	1.00E-10	Cluster III
index3	L10	CTCCGCGAACACCGCCAA	chr3L	11481896	2.54956063693765	0.449182816971651	Cluster II
index3	L10	CTCGCAGGGGTAGGAATA	chrX	2509065	5.71957908935945	1.13970358628205	Cluster III
index3	L10	CTCTTGTATCGACCCAGT	chr2L	21647768	6.60731583963396	1.05237678894906	Cluster III
index3	L10	CTGCATGCCCCCTCCTCA	chr2R	6055264	1.94202088338922	0.121147062965786	Cluster II
index3	L10	CTGCCGACCCGTTACGGC	chr4	391364	3.12784872331292	1.88503120123235	Cluster III
index3	L10	CTGCTGTTTGCTGCTCTC	chr2R	21348544	0.625099834162882	0.0327710887528969	Cluster III
index3	L10	CTGGGCAGCAATTAGAG	chr3L	4174953	0.885051170611954	0.199282081543125	Cluster III
index3	L10	CTGGGCGACTGATACTAA	chr2L	21857418	1.81191765110405	0.0904788486233628	Cluster I
index3	L10	CTTCACCAGACTAACCCT	chr3R	9066352	1.04522119621821	0.177710315535646	No H2AK118ubi
index3	L10	CTTTCAAAGGAGCACAGT	chr3R	9991794	0.367658376818297	0.0750347549357482	Cluster III
index3	L10	GAAACGGAATGCGCCTCC	chr3L	21767974	0.756183565999177	0.106228445899694	Cluster II
index3	L10	GAAAGGGTTGCTTCAAAT	chr2R	18347163	1.5737983097162	0.181351788223652	Cluster II
index3	L10	GAAATCCTTTACATCCAG	chrX	7380130	0.653635944925191	0.133419581271409	Cluster III
index3	L10	GAAATGCCCCATGCTAAA	chr3L	22355533	0.486813324325415	0.109469671075536	Cluster II
index3	L10	GAACATATTCCGTATAGG	chr3L	14681240	0.173246530216569	0.00707218631896937	Cluster III
index3	L10	GAACCGGATATAAAACGT	chr2L	14229198	3.96211677224966	0.763413328074544	Cluster II
index3	L10	GAAGAATAGGCCAGGCAC	chr2L	20073055	0.624797500629694	0.128305832258643	Cluster III
index3	L10	GAAGACCAGTATCCCTTA	chr2R	5775567	0.163192024263472	0.0310247160510399	Cluster III
index3	L10	GAATCCCCGTCAGGCATG	chr3L	20823528	1.54550233546985	0.258102907212367	No H2AK118ubi
index3	L10	GAATTCGCTAGACGGTTG	chr2L	5086371	0.43496761242277	0.142158553893564	Cluster II
index3	L10	GACGCGCGGCGAGTCTGGT	chr2R	9743238	5.61647163740209	0.776581613212824	Cluster III
index3	L10	GACGCTATCCAAAGAACG	chr2L	2259787	0.198964112499166	0.0516043931827432	Cluster III
index3	L10	GACTCAGTGCTTTATGCT	chr3L	5547940	3.32802095599829	0.929440106802535	Cluster III
index3	L10	GACTCGGCCTCGATTCA	chr3L	1580956	2.24179369413341	0.348617206779932	Cluster II
index3	L10	GAGACCCGGAGGGCCATT	chr2R	11260519	0.95028155199406	0.689816132487796	Cluster III
index3	L10	GAGACGGTTATGACACTTC	chr3L	17933836	1.52814871305568	0.205964942910827	Cluster III
index3	L10	GAGCGATGCCCAGGGGGA	chr3L	13971486	0.748405337614497	0.13422685837156	Cluster III
index3	L10	GAGGGTAGTCCAGGGTCA	chr3R	17065122	6.0101457800597	1.62116155593502	Cluster II
index3	L10	GAGGTACGCTGGTAGTCA	chr3R	20434147	0.139367711705078	0.0423174995917217	Cluster III
index3	L10	GATAATCATTGCTGTGGT	chr3R	19022409	0.960697437202777	0.155085741689841	Cluster III
index3	L10	GATGTGCGCCGGGAAGCT	chr3R	11946470	0.904349269332293	0.165090928000421	Cluster II
index3	L10	GCAAAAACACCAATCGGC	chr2R	12738182	2.29601575648455	0.410759775962041	Cluster II
index3	L10	GCACCGGTCTCTTCAGTC	chr3R	10118126	0.316515548383822	0.0701899400679487	Cluster II
index3	L10	GCAGCCACTTCCCATACA	chrX	1528351	2.67439792467563	0.0935224700249858	Cluster III
index3	L10	GCATAGCGAGGACTGCTC	chr2R	16421996	0.187337328590491	1.00E-10	Cluster III
index3	L10	GCATGACTTAAAGCACCT	chr2L	20080123	16.8280506132347	1.47336268075541	Cluster III
index3	L10	GCCCATCCCAGGCAATCC	chr3R	4809661	1.12269567770039	0.319395910426239	Cluster III
index3	L10	GCCCGCTTATATCCCCCT	chr3L	24290161	0.0216025338573011	0.00458316523289947	Cluster III
index3	L10	GCCCTGGGCTATATCGTG	chr2R	7685647	7.42038781297804	1.55884476269642	Cluster II
index3	L10	GCCGCTCTCGTCACCCAT	chr2L	15283648	0.26375435573494	0.0747938717710565	Cluster III
index3	L10	GCCGGCCATCCTGCCGAG	chrX	7879195	0.249894425281682	0.0416028289270709	Cluster III
index3	L10	GCCGTACAGCTCATCTCA	chr3L	15772591	2.2920327252639	1.42419777879427	Cluster III
index3	L10	GCCTGTGACGTAGGTACA	chr2R	6969405	1.0655042372456	0.998324169403436	Cluster II
index3	L10	GCGATTACTGTCCGCACG	chr2L	6182344	8.62223519803348	1.48159661183547	Cluster II
index3	L10	GCGCACCCTGGCATGGCG	chr2R	19933893	0.52009915645259	0.0878158962156862	Cluster II
index3	L10	GCGCCCCAGGCTTTTGGA	chr2L	3843695	0.149969394549114	0.0253020786662398	Cluster I
index3	L10	GCGCGATTTGTCCACACC	chr2L	19838003	0.917941140290824	0.157511960857626	Cluster III
index3	L10	GCGCTTTCGAGGTTGCGT	chr2L	6056280	0.967347704637912	0.188542928384346	Cluster III
index3	L10	GCGGGACGTGAATTGCTA	chr3L	16220474	2.65308158627675	0.281899438237557	Cluster III
index3	L10	GCGGGTCCGTCACCGGTG	chr2L	2140328	2.52487531789781	0.195773570294709	Cluster III
index3	L10	GCTCATTGTATGCAACTC	chr3L	14220331	6.7998894279405	1.79462707468228	Cluster III
index3	L10	GCTCTATTTTATACTGGC	chr3L	11086423	2.7833065177537	0.412611649568566	Cluster III
index3	L10	GCTTAAAGCTCCTATTCG	chr2R	6525227	1.0949264482651	0.206800501425726	Cluster II
index3	L10	GCTTCCCCCCCACCCCGT	chr2R	16053948	1.11183515007583	0.837440338201779	Cluster III
index3	L10	GCTTCGTCCCAGACCGGG	chr3R	9641263	0.941333906436225	0.16813172197634	Cluster III
index3	L10	GCTTGTCCGCAGCCCACG	chr2R	6884511	4.24370199246419	2.71793312654724	Cluster III
index3	L10	GGAACGCCCGCCCCCTGG	chrX	15511340	44.757452616141	9.70475747170036	Cluster III
index3	L10	GGAACTATTTACTCGGTT	chrX	1780273	0.452125194106194	0.096998675748644	Cluster III
index3	L10	GGACCCTCCCCCTAGCAC	chr3R	9182093	0.43315952604423	0.103354372715243	Cluster III
index3	L10	GGACTACTTGGACCCGAA	chr3L	87185	0.194361476299126	0.0328617466659585	Cluster II
index3	L10	GGATATATAATACGTAGG	chr3L	12167036	0.326425346548021	0.0747648012794745	Cluster II
index3	L10	GGATTGTGTACTCGGTGC	chr2R	14268621	1.92490177631532	0.405411540433768	No H2AK118ubi
index3	L10	GGCGTTTCGTCGACGCGC	chrX	9201845	0.305256908149519	0.0347066204571083	Cluster III
index3	L10	GGCTAGGACCCAGCGCTG	chrX	7839346	0.168886621861551	0.3884175760348	Cluster III
index3	L10	GGCTCTTCCCCTCTCGAG	chr3R	3759960	1.51164467159353	0.205707440642573	No H2AK118ubi
index3	L10	GGCTGAATCTTACGCTCC	chr2L	8567345	0.091048175689472	0.0265391379574614	Cluster III
index3	L10	GGGGCAACTTAAGAGCGG	chr2L	5007858	24.2461232835872	5.47256716960173	Cluster III
index3	L10	GGGGTGGCGGGAATCGAG	chr3R	28374709	0.430695910345301	0.0244764519559888	Cluster II
index3	L10	GGGGTGGCTGAACCTGGT	chr3L	2001288	0.146159146007624	0.0348741098909692	Cluster III
index3	L10	GGTATGGGTGCAACGCTC	chrX	12317573	2.71543918764164	0.498282920242747	Cluster III
index3	L10	GTACCTGGACCCACCGTG	chr3L	5876238	0.498094010824158	0.0219772324446817	Cluster III
index3	L10	GTAGGTCGGGGTGAGGGC	chrX	15822373	12.4084296528705	1.72634168791913	Cluster III
index3	L10	GTATGATACTAGATGGTT	chrX	8101725	1.69264346002461	0.303782295225592	Cluster III
index3	L10	GTCGACTACCCGGGCCAG	chr2R	16982968	0.381995166018996	0.00315940764628925	Cluster III
index3	L10	GTCTGCCCGATGGAATGT	chr3R	14440646	7.88857605899746	1.18679773804304	Cluster II
index3	L10	GTGCTCCCGGATATCCCA	chr3R	13032569	0.496238836578466	0.103759668854237	Cluster III
index3	L10	GTGGAACGAATCTCCGCA	chr2L	22345111	1.00E-10	0.00679041290643624	Cluster III
index3	L10	GTGTCATGTTGACACCAC	chr3L	14308493	1.14157331127102	0.913576902179776	Cluster II
index3	L10	GTTACCGACTATGAACCC	chr3R	30883077	0.884673751026814	0.0791795528711147	Cluster III
index3	L10	GTTACGAAAACTTCGCTT	chr2R	13952584	0.680463897737017	0.133458202703932	Cluster III
index3	L10	GTTCTCTGTCCGAATCAG	chr2R	20156427	4.82535132654354	0.943854769777277	Cluster II
index3	L10	GTTGAACACTTAGTGTTA	chr3L	19250046	0.280116222774778	0.0356395476704632	Cluster III
index3	L10	GTTGGCGCCCCGGTTCCG	chr2R	9178772	2.73242619083116	0.286412022338486	Cluster III
index3	L10	GTTTAGGTGCCAATTCCT	chr3R	5105910	112.731867364377	21.189037249341	Cluster II
index3	L10	TAAGCAATCACTCACGTC	chr3R	14786894	0.715465868796546	0.106035620617006	Cluster II
index3	L10	TACCTCTAACACTTCGCC	chrX	13678182	0.521888550090107	0.285715642124764	Cluster III
index3	L10	TACGCGAATTCCGCGAGT	chr3L	7771472	0.419363526025178	0.349074897409214	Cluster III
index3	L10	TACTGGACCGAACACACC	chr3R	27135952	0.844084542686906	0.871906427676319	Cluster II
index3	L10	TAGATACCGTTTGGCCAG	chr3L	17657893	0.442800383333532	0.084359351242723	Cluster III
index3	L10	TAGGCCAACTGGCCGGCG	chr3R	14925902	0.294105846166312	0.0426270468120429	Cluster III
index3	L10	TAGGGTTAGAACAGTCGA	chr3L	1735875	12.4368898794017	2.96266991125001	Cluster III
index3	L10	TAGTGAAAAGCATCTACC	chr3R	19441938	1.37960295052715	0.562985229599046	Cluster III
index3	L10	TATTCCACGGCGTGTTGG	chr2L	5264128	0.41695280706228	0.0887026663805862	Cluster II
index3	L10	TATTCCTCATGTAGATGA	chr2R	7690995	7.46034408919677	1.40224338117053	Cluster II
index3	L10	TATTGACTCGTGCTACAC	chrX	19280107	0.254582612038063	0.0564291699520501	Cluster III
index3	L10	TATTTCTGGCGGGGTACG	chr2R	15141951	2.09029881938674	0.502231374384011	Cluster III
index3	L10	TCAAGTGTGGGCCATGCC	chrX	7189073	0.57861864546004	0.0981197236223799	Cluster III
index3	L10	TCAATACCCTATGCCCGA	chr3R	1149882	1.00E-10	0.0211556413962309	No H2AK118ubi
index3	L10	TCACGTATGCGACGGCCC	chr2R	22361577	0.336691627740924	0.0708251886431647	Cluster III
index3	L10	TCAGCACGGACTTCTGTG	chr3L	155014	0.121255121907056	0.102819266681926	Cluster II
index3	L10	TCCACCAAGCTCCGGAGC	chrX	12976691	1.04515787611888	0.0952664190091594	Cluster III
index3	L10	TCCACTGGTAGCCCTTTG	chr2R	17638491	8.8839056173454	1.44892426566041	Cluster III
index3	L10	TCCCCGAGTACGACCTTG	chr2L	5255728	0.45904446063022	0.0894937726180067	Cluster II
index3	L10	TCCTAATTGCACGAAATA	chrX	13367354	0.370442938739651	0.0759710762998845	Cluster III
index3	L10	TCCTCGTTTCTGAACACC	chr2L	19316730	0.405992144544783	0.0814804151141169	Cluster II
index3	L10	TCCTGGACATCTCATCAG	chr2L	310716	0.843305041151467	0.21174097950744	Cluster II
index3	L10	TCCTGTCACCCCGAGCAA	chrX	13039071	0.0198158448870078	0.0306674801635286	Cluster III
index3	L10	TCGATGGTAACATTCCGT	chr3R	19683417	1.19284693821723	1.03419661419323	Cluster III
index3	L10	TCGCCCAGACTAAGGTCC	chr3R	15479569	23.2582981124446	2.40420985281835	Cluster II
index3	L10	TCGGAGCGGCACACCCAT	chr3L	12451902	0.257923279284258	0.0480626478645051	Cluster II
index3	L10	TCGGAGGATTGTCTTCCC	chr3L	1463232	6.54871149214348	1.60817520665037	Cluster III
index3	L10	TCGGTTCTTCGCTAGACG	chrX	18407072	1.33930339649886	0.322085481645736	Cluster III
index3	L10	TCTAATTACAACTCCGCC	chr2L	520054	0.783294904278778	0.113496892440011	Cluster II
index3	L10	TCTCATCATTGGGGTAGC	chr3R	28859745	1.14834136661079	0.917121280861153	Cluster III
index3	L10	TCTCTTGGCGTAACCGCT	chr4	1244514	0.0353041180651233	0.00826041828368735	Cluster III
index3	L10	TCTTCCTTTGGATTTTGG	chr3L	1282713	0.0804456740612615	0.0626404950112523	Cluster III
index3	L10	TCTTTCCTCACCCTGGTC	chr3R	7660930	0.348563341738699	0.0924896930692433	Cluster III
index3	L10	TGAAGTCTTTGCCGTTGC	chr2L	3480030	4.72533836164246	1.10957911271627	Cluster III
index3	L10	TGAATGTACATGCACAG	chr2L	10938599	5.06659119826103	1.1083427498436	Cluster III
index3	L10	TGACTAAATGCCCTGATT	chrX	15817037	4.99864628249461	0.918627878272985	Cluster III
index3	L10	TGACTGAGCCCCCCTCT	chr2R	25097602	0.19276278194085	0.0345674272436381	Cluster II
index3	L10	TGATAGACTCCCGTACCT	chr3R	2086576	15.9209093425892	3.21078328323544	No H2AK118ubi
index3	L10	TGCACATTGTAGAGCATT	chr3R	9893632	0.351958143308158	0.0624500411436135	Cluster II
index3	L10	TGCCGCAGGTAGGTCTCC	chr3R	17046816	0.191002727105325	0.765791960124761	Cluster III
index3	L10	TGCCTGACAAATATTTGA	chr2L	9231479	4.35008087021593	1.45782222070186	Cluster II
index3	L10	TGCGCTCTGAGAAGCACG	chr3R	21970269	4.08426281309571	0.572317933982502	Cluster III
index3	L10	TGCTCTATGACTTCCATC	chr3L	11301648	7.86836281207385	1.65916209117077	Cluster II
index3	L10	TGGTATCGAGTCGGAGCT	chr3R	15197815	0.523309976578133	0.316296505958413	Cluster III
index3	L10	TGGTCTGGCATACCTGGA	chr3R	13187525	0.144568428712746	0.0209976580801896	Cluster III
index3	L10	TGTAGCTGTACGCTTCATG	chrX	3532518	1.27015001628702	1.19443479799759	Cluster III
index3	L10	TGTGTCCATCACCTAAAC	chr3L	11496425	1.266956288282	0.17603511674704	Cluster III
index3	L10	TGTTGACCTATATATGCC	chr3L	10946075	0.0344104129771996	1.00E-10	Cluster II
index3	L10	TGTTGAGGAGTCATCTGG	chr2L	22754633	19.8033066944375	2.57989688614702	Cluster III
index3	L10	TGTTTCAGTGTTTACAGTC	chr2L	610861	1.19235300065512	0.314306475891637	Cluster II
index3	L10	TTACCTGCCGTGTACTTC	chrX	4603124	0.061483479461107	0.0557258030809236	Cluster I
index3	L10	TTACTAATCACCCCCACG	chr3L	15124198	2.23407533553025	0.628933080482059	Cluster III
index3	L10	TTAGGACGAACTGAATCC	chr3R	28913732	0.123351963684418	0.0177459769231565	Cluster III
index3	L10	TTATCGTGACTCATGGAC	chr3R	29821207	1.62543082718687	0.606245084154584	Cluster III
index3	L10	TTATCTACCGATATAGGC	chr3R	19763921	0.965006108496673	0.318628122232905	Cluster III
index3	L10	TTCAGCGACACTAAGGTT	chrX	16204385	0.351005267715855	0.0716210389415871	Cluster III
index3	L10	TTCATGCCCGCTTACTCT	chr2L	20317042	3.80172421286907	0.569141285728646	Cluster II
index3	L10	TTCCCGCTAGACATGCCT	chrX	14921740	6.09767196721151	2.65503299522698	Cluster III
index3	L10	TTCTGGATGCTCCATTTA	chr3R	7189696	0.586131182242376	0.126244253838293	Cluster III
index3	L10	TTGCAATTACCGACGAAC	chr4	1093055	0.119296452071752	0.0391565214491193	Cluster I
index3	L10	TTGCCTTGGCGCAAGCAT	chr2R	10000024	0.230583933315447	0.0328915191434524	Cluster II
index3	L10	TTGCGACATGGACGGGCT	chr3L	23143992	0.102472465768512	1.00E-10	Cluster III
index3	L10	TTGGTCCGGAGTTATCCC	chrX	20496149	1.75948969435202	0.293824387022092	Cluster II
index3	L10	TTGTTACACTCGCGTCCG	chr3R	30249984	11.8160816117374	1.54711564679966	Cluster III
index3	L10	TTTCAACGCGCACCCCTG	chr3R	15096778	7.19419625563418	1.14329374858664	Cluster III
index3	L10	TTTCCCCACCGCCAACGG	chr2R	20029533	2.09357504238087	0.501356989108077	Cluster II
index3	L10	TTTCGGATGATATTTTCG	chr2L	4767201	0.0298288320607931	7.1730684301178e-4	Cluster III
index3	L10	TTTGACTTGAATCTGTGC	chr2L	10463700	0.642957193456017	0.164944556111893	Cluster III
index3	L10	TTTTGCCTTTACCCTTCC	chr2L	460306	0.346829025630439	0.0908780888563285	Cluster II
index3	L10	TTTTTAACCCGTCTCCCC	chr3L	4267643	0.361691460962119	0.0697587338764062	Cluster III
index3	Psc	AAACCAGCCCCGCGGATT	chr3L	20489172	2.96554474859706	0.113332917170131	Cluster II
index3	Psc	AACACCGGCGGGAAGCAG	chr3L	15208564	0.904247534266185	0.977368485328041	Cluster II
index3	Psc	AACTTTCAATCCTTGGAG	chr3R	16828879	0.572355401550888	0.0200640041542679	Cluster II
index3	Psc	AAGAGCGGCATGTCGACC	chrX	16236927	0.693665219640245	0.410910107079604	Cluster III
index3	Psc	AAGCCTATCCCCCAGCGA	chrX	5621926	7.75222100224542	0.320766556377031	No H2AK118ubi
index3	Psc	AATAGTGATATCCGGCTT	chr2R	7158703	2.14363252822249	1.07208154425026	Cluster II
index3	Psc	AATATGAGGGCGGCAATC	chr3R	6646236	1.32193981692054	0.0298175438212946	Cluster III
index3	Psc	AATCTGTGGACACCTACG	chr3R	4834548	0.693072083976842	0.0578107574613084	Cluster I
index3	Psc	AATTGCCGCATCGTACCT	chr3R	31975276	4.75632443959205	0.310120668965265	Cluster II
index3	Psc	AATTGGTGTTCGCAACT	chr2L	1473853	7.21765922042042	0.289576402113053	Cluster II
index3	Psc	ACAGCTACCTTCTGATTG	chr2L	8827805	0.802442448966425	0.0460775561905149	Cluster I
index3	Psc	ACCAACCTTCACAGCATG	chrX	7205353	2.2173017919722	0.103868230953537	Cluster I
index3	Psc	ACCCCTTCAACCCATACC	chr2R	11274265	1.52198882922442	0.191068017347825	Cluster III
index3	Psc	ACCTTACCTCGCGCAAAC	chr3R	25543485	1.20842671540055	0.936191429027017	Cluster II
index3	Psc	ACGACCTTTAGTGAATCA	chr3R	5058959	1.40078974460503	1.7190483100936	Cluster II
index3	Psc	ACTGCTCTTCGAGGCGGG	chr2L	9931198	1.85408713193606	1.29830090049266	No H2AK118ubi
index3	Psc	ACTTCAGACGAACACAAC	chr2R	6936179	37.5914833880428	0.922036462448608	Cluster II
index3	Psc	ACTTCCGCGAGGTCCTTG	chr3L	22419661	1.35162840639341	1.3882888195114	Cluster II
index3	Psc	ACTTGCGGCAATCCTTGA	chr2L	18328575	5.12760788844356	0.351770965201602	Cluster II
index3	Psc	AGATTTCATCGCCTCCCT	chrX	2091773	1178.55431171182	64.1775307472919	Cluster II
index3	Psc	AGGCTGTATTTCTGTCCT	chr2R	8310259	1.23241356724887	0.177741109853502	Cluster III
index3	Psc	ATAAAGGGGCGCGGGTTC	chr2R	25198697	5.57123251692978	0.299020561093152	Cluster II
index3	Psc	ATCCCCAGTAGCGTGATA	chr3R	13929128	1.4470484697852	0.0571383674689517	Cluster II
index3	Psc	ATGGGTGGTTCTACACGC	chr2R	19928177	3.01654094497634	0.154494362724993	Cluster II
index3	Psc	ATGTGCCACCACCGCACT	chr2L	6824	4.30821285954727	0.203592763871457	Cluster I
index3	Psc	ATTGGCGCACACCGTCCT	chr2R	16822434	1.92765527502636	0.161491698499978	Cluster II
index3	Psc	CAACCTCCGCGAAGAGGC	chrX	16196034	4.25062623364683	0.131182651186843	Cluster II
index3	Psc	CAACGCGATGTATGCGTG	chr3L	18199460	3.86491034825495	0.146874532495264	Cluster III
index3	Psc	CAATTGAAACTGTCTGCT	chr3L	14596675	0.5594689744543	0.0257344031525977	Cluster II
index3	Psc	CAATTTATATGGCGTGAC	chr3R	29577566	1.03269686801114	0.0587440665909464	Cluster I
index3	Psc	CACACATTTTATCATAAA	chr3L	14705796	0.615239216353469	0.39342347552307	Cluster II
index3	Psc	CACACGGAACACACCAAA	chr3L	16479354	0.9576720021718	0.911432767261709	Cluster III
index3	Psc	CACCCTACGAACGTAAGC	chr3R	5099992	1.14626968429842	1.0300801627202	Cluster II
index3	Psc	CAGCTCAGACACTTTGTG	chr3L	15208774	3.31338204873993	0.110145679080494	Cluster II
index3	Psc	CAGGAGTACCGCATCGTA	chrX	13223013	1.69902772697842	0.0920479951186744	Cluster II
index3	Psc	CAGGCAGCTTATGGATTC	chr2L	22283358	0.714672088496455	0.0280511923618884	No H2AK118ubi
index3	Psc	CAGGTGGGGGGTCCGGTA	chr2L	13413752	0.531772933387743	0.792460387320852	Cluster III
index3	Psc	CAGTGGGCGGCTGACGCA	chr2R	20139524	7.51868930932169	0.380299318492921	Cluster II
index3	Psc	CATCAATGCCGCCGTTGA	chr3R	18090119	1.16553242081082	0.0869166481586906	Cluster III
index3	Psc	CATGCTTACACCGTCCCT	chr2L	7163936	1.12470365364314	1.36518254820493	Cluster II
index3	Psc	CCAATAAGTTTCCGACCT	chr3L	65022	1.34972816309265	0.0650819946338021	Cluster II
index3	Psc	CCACACCCCCGTTTTATC	chr3L	21276276	19.7288823607951	0.69383590205542	Cluster III
index3	Psc	CCAGGATAGCTACGTAGC	chr3R	16020879	6.06264030001884	0.345311394213873	Cluster I
index3	Psc	CCAGTTGGAAGCTGGCCT	chrX	3720260	3.60639122099057	0.194650583807907	No H2AK118ubi
index3	Psc	CCATCAACTTGGTCTCTA	chr3L	20489231	1.2962366428935	0.0801429437593907	Cluster II
index3	Psc	CCATCCGCGACTTCCACA	chr3R	9378140	1.04888379371249	0.800796630921916	Cluster II
index3	Psc	CCATGAAGCAACCCACTG	chr3L	22535997	3.30911397737399	0.194283806150688	Cluster III
index3	Psc	CCCAGAAACATTCCCAAT	chr3R	19682120	0.13045058507365	0.183598602272631	Cluster III
index3	Psc	CCCATACTGTCGTACGGTC	chr3L	9767688	0.683634850244749	0.0309467686737791	Cluster II
index3	Psc	CCCCCGCCAGTAGTGGGG	chr2L	5258140	1.12470365364314	1.13765212350411	Cluster II
index3	Psc	CCCCCGGCTTGCCTCGCA	chr3R	4677163	0.725415058163633	0.599972883441645	Cluster II
index3	Psc	CCCGGAGCGGCCTCAACGA	chr3L	21561654	1.19988579710733	1.59828930293721	Cluster III
index3	Psc	CCCTCAGTTGCCTCGCCA	chr3L	11485459	875.477521413657	28.2060750969436	Cluster II
index3	Psc	CCCTGGGGTCCAGTTTTT	chr2L	12826359	8.2617993015873	0.481910366505385	Cluster II
index3	Psc	CCGAACGCGCCTAAGCTT	chr2L	8167154	0.638448001447867	1.9485410483989	Cluster II
index3	Psc	CCGACCGTAGTTGTTTCA	chr3L	8092903	3.46904221898309	0.0640932309118819	Cluster II
index3	Psc	CCGGCGGCACCGCAGACG	chr3L	3441719	0.922025339896362	0.96980850041332	Cluster II
index3	Psc	CCGTCTACACCTATGCCGT	chr2L	9772635	1.08284032660644	0.835520313035674	Cluster II
index3	Psc	CCTACGAATGATATTAAT	chr3L	7414942	1.92371348721925	1.72232741093405	Cluster III
index3	Psc	CCTCGCTCCAGGGCAGCG	chr2L	7867088	0.775110261742601	0.667033335497378	Cluster III
index3	Psc	CCTCTAACCCTTGCATGC	chr2L	2243427	0.68498660338296	0.0348289376620763	Cluster III
index3	Psc	CCTCTTCAGGTTCGCAGG	chr3L	521951	2.81363301746818	0.127363367725356	Cluster II
index3	Psc	CCTGGTTTGTGCGCCTAG	chr3L	11218638	8.10306375693733	0.311351653206122	Cluster III
index3	Psc	CCTTCCTCCAACCCCATT	chr3L	9665055	0.228288523878887	0.26228231701538	Cluster III
index3	Psc	CGAGTGACCACCTCTTTC	chr3R	14156558	1.83093971471578	0.0746492951630473	Cluster III
index3	Psc	CGCCGAGTGAAGATGCCT	chr3L	10260778	1.61841475755195	0.907063682822471	Cluster III
index3	Psc	CGCGCGGGAGCACCCAAT	chr3R	14275981	0.554932175712196	0.69723439794364	Cluster III
index3	Psc	CGCGTTTACGTGAGAGC	chr2L	596157	2.36398448904425	0.13405195305767	Cluster I
index3	Psc	CGGACCCGTCGACGCGTC	chr2R	10276925	7.61631745269686	0.219494628148556	Cluster II
index3	Psc	CGGGAGGTTGGCATTCCT	chr2L	22141828	1.20983071449997	1.22617252804203	Cluster III
index3	Psc	CGGGTCCGATGTTCGCTC	chr3L	17063646	0.668152363617847	0.0194408606867707	Cluster III
index3	Psc	CGGTATTTCGCGCATGGT	chr3R	7214352	55.5744204100273	2.9628174635323	Cluster III
index3	Psc	CGTACTAACAACTCTCCT	chr3L	1735945	2.19105846239208	1.31040721856293	Cluster III
index3	Psc	CGTCTCGCTCCGGACTGA	chr2L	9545058	1.26578442653375	0.692865313504402	Cluster III
index3	Psc	CGTGCAAACGACGACCAA	chr3L	12914371	3.73607060392293	0.184182549168091	Cluster III
index3	Psc	CGTTGAGAACGACGTGCT	chr2L	8690475	0.417858856940359	0.127347488795441	Cluster III
index3	Psc	CTAACCTACCCGAGACCA	chr2L	23287192	0.38690665936136	0.022305288798329	No H2AK118ubi
index3	Psc	CTCCTTGTAAACGGATGG	chr2L	3583533	1.38239085255284	0.0656318399488938	Cluster I
index3	Psc	CTCTATCCTTGATTACAC	chr2R	5746147	1.41960258957815	0.0392835790271348	Cluster I
index3	Psc	CTTAAACGGCCGGACCCT	chr3R	25077720	0.820295743995284	0.0479273654696604	Cluster I
index3	Psc	CTTACTACTCCCCGTTAG	chr3L	425162	7.18219414089072	0.218578827115426	Cluster I
index3	Psc	CTTACTTGTACACACCGC	chr3R	25080187	5.55603185633976	0.249863878995409	Cluster I
index3	Psc	GAACCGGATATAAAACGT	chr2L	14229198	0.476247652926257	1.17934583461534	Cluster II
index3	Psc	GAATGAAGGGCGGTAGAA	chr2R	22593772	34.2095154811475	2.09978907962142	Cluster III
index3	Psc	GACTGTGCGCCGCCTCCT	chr2L	5970997	1.51074031495561	1.35075736389573	Cluster III
index3	Psc	GAGACCCCTGTAGGGCCC	chr2L	14529291	5.31862646354037	0.216586884156972	Cluster II
index3	Psc	GAGCGCTCACCAAACGAC	chr2L	10511043	0.277466087856098	0.419653422857872	Cluster III
index3	Psc	GATGTGCGCCGGGAAGCT	chr3R	11946470	1.51332824269285	0.839960664311692	Cluster II
index3	Psc	GCAGGCCTGCCGCCGTGT	chr3R	9967490	0.595483726643624	0.0338413456925473	Cluster II
index3	Psc	GCGCACCCTGGCATGGCG	chr2R	19933893	0.250547477207013	1.75073961297745	Cluster II
index3	Psc	GCTACGACGCTGGGTCGT	chr2R	18681987	1.12518414821147	1.08107462759812	Cluster II
index3	Psc	GCTCACGGTCGCCGTTT	chr3R	29297234	0.42965843710869	0.732207661056709	Cluster II
index3	Psc	GCTTCCCCCCCACCCCGT	chr2R	16053948	1.11788844093049	0.826414764751507	Cluster III
index3	Psc	GCTTGCCTCTAGGCGCAC	chr3R	6672276	1.44585387826106	0.0659095933909335	Cluster II
index3	Psc	GGAAAGACTAAGCGTCT	chr2L	13517294	1.40803617350163	1.54455294743125	Cluster II
index3	Psc	GGACAATCAGAGCGCGAC	chr2R	23335266	1.02807414117877	1.28518653955142	Cluster III
index3	Psc	GGACCCATTCAAAAATAG	chr2R	24372242	0.95238534827655	0.0511215459636042	Cluster I
index3	Psc	GGACTACTTGGACCCGAA	chr3L	87185	0.721963827183538	0.774462731568508	Cluster II
index3	Psc	GGCGCTCAAGGGTGCCGC	chr3R	6342995	0.506519566738694	0.0470347165243769	Cluster III
index3	Psc	GGGGTGGCTGAACCTGGT	chr3L	2001288	1.16370157272256	0.357360514750087	Cluster III
index3	Psc	GGTAGTCGACGCAGCACA	chr3L	685769	3.42781837397687	0.20367477940023	Cluster III
index3	Psc	GGTATCGTTATCAAGACAA	chr2R	10568353	4.31727005970732	0.19866007133321	No H2AK118ubi
index3	Psc	GTAGCGAGTCACCAGACC	chrX	10582293	2.43641081259565	0.114647676278741	Cluster II
index3	Psc	GTATGATACTAGATGGTT	chrX	8101725	0.214363252822249	0.239333472093166	Cluster III
index3	Psc	GTCCTCACCTCATGCCAG	chr3L	14432041	0.403456270400116	0.0283660431086334	Cluster II
index3	Psc	GTCCTTCTTAAATCTTTC	chr2L	6535167	0.146552699114402	0.00323453913399769	Cluster I
index3	Psc	GTGGAACTCGCGGAATGC	chr3R	16021348	5.27066465811735	0.237686823538185	Cluster I
index3	Psc	GTTCGGGCGCGTCGTCGG	chr3L	15208917	1.35235895634451	1.34565838308336	Cluster II
index3	Psc	GTTCTCTGTCCGAATCAG	chr2R	20156427	0.326643651833309	0.0535495923295174	Cluster II
index3	Psc	GTTGCCCGTTGAATATCA	chr3R	7020301	1.08018574698689	1.45239433518909	Cluster III
index3	Psc	TAAACCTCGCAGCCGCAC	chr3R	29698948	0.525396976556068	0.53052590771443	Cluster I
index3	Psc	TAATCCTACCTCGATACC	chr2R	8240071	4.55277473949246	0.219683490498055	Cluster II
index3	Psc	TACCCTGTCAAACATCTT	chr2L	6808361	0.899725047429654	0.0298971034436043	Cluster III
index3	Psc	TACGGTTTCCTTGCCCTT	chr3R	12373833	7.52460841591036	0.349910754825279	Cluster III
index3	Psc	TACTGGACCGAACACACC	chr3R	27135952	1.25628022124805	1.09900039890972	Cluster II
index3	Psc	TAGGCCAACTGGCCGGCG	chr3R	14925902	0.402739826459604	1.51905461210285	Cluster III
index3	Psc	TATTGACTCGTGCTACAC	chrX	19280107	1.44392765436708	0.893946135705175	Cluster III
index3	Psc	TCAAGTGTGGGCCATGCC	chrX	7189073	1.21567493109235	0.489594802184218	Cluster III
index3	Psc	TCATATTGACAGCGGGCA	chrX	10576578	0.171562284612012	0.014081979030703	Cluster II
index3	Psc	TCATGCCCGGTTCTCGCC	chr2L	4565033	0.581551462446333	0.0248290489204818	Cluster III
index3	Psc	TCCAACCTAACCGCACGC	chr2L	7153	11.197476754429	0.65667226995507	Cluster I
index3	Psc	TCCGAGCTTCGCTCCTAA	chr3R	16194614	6.89569245766058	0.428947522169657	Cluster II
index3	Psc	TCCTCCCAGCGGTCGCTC	chr3L	14466762	0.871862092239275	0.0407404333304647	Cluster II
index3	Psc	TCGCCAAGTTTATCTGAA	chr2R	25137509	2.3644536070119	0.0691372190746279	Cluster II
index3	Psc	TCGCCATTGGCGCTCTGC	chr3R	25748885	0.441040350871197	0.0296320402999816	Cluster III
index3	Psc	TCGCCCCGCGCTCCGCCC	chr2L	10576461	0.610532451597032	0.0195147738121863	Cluster II
index3	Psc	TCGGCGCGGACCTCGATG	chr2L	20861661	2.93822163375834	0.102394798061131	Cluster III
index3	Psc	TCGTTTCCACGAGACCCA	chr3L	1581653	2.02593754832241	0.241372025808346	Cluster II
index3	Psc	TCTCAAGGGCTCAGCTCC	chr3R	13703838	3.56702682988915	0.138539632369359	Cluster II
index3	Psc	TCTTCATTAGCAGGCTCA	chrX	17804184	1.34627123577323	0.0877706619804283	Cluster I
index3	Psc	TCTTTCCTCACCCTGGTC	chr3R	7660930	0.100218990882805	0.796685111384112	Cluster III
index3	Psc	TGACTGAGCCCCCCTCT	chr2R	25097602	1.55160209696342	1.85783879763649	Cluster II
index3	Psc	TGCAAATAGCTGCTTGCA	chr3R	31628785	1.75466709469293	0.0605023493543739	Cluster III
index3	Psc	TGCAGAACCCTCAGGTGG	chr2R	9842935	9.13970618979234	0.379027907145908	No H2AK118ubi
index3	Psc	TGCCAGCGCAAGCCCCCA	chr3R	16524797	2.13091566469806	0.120176468431139	Cluster II
index3	Psc	TGCCGAGGTTCTGACAAC	chr3L	22801706	7.29813742261519	0.311351097306934	Cluster III
index3	Psc	TGCCGGTTGTTACTCTTC	chr3L	14594797	0.144045896608435	0.00540904973025428	Cluster III
index3	Psc	TGCGCTTGATTCTCAGAG	chr3L	11929086	1.98623950225413	0.0854291607328644	Cluster III
index3	Psc	TGCTCTATGACTTCCATC	chr3L	11301648	1.0384122005954	0.980548766339493	Cluster II
index3	Psc	TGGACGTGGTCAAGCAAC	chr3R	26439035	1.28897531132607	1.20978233413323	Cluster III
index3	Psc	TGGTCGATGTTGTCGTAT	chr2L	7321276	11.4640239098384	0.638542747798821	Cluster II
index3	Psc	TTACCCCGGCTCGCGCAG	chr2L	952002	1.06690552198366	0.00713154336295595	Cluster III
index3	Psc	TTACTAATCACCCCCACG	chr3L	15124198	7.45114923630653	0.354397666078077	Cluster III
index3	Psc	TTAGGACGAACTGAATCC	chr3R	28913732	1.3863985078163	0.721279803058822	Cluster III
index3	Psc	TTATCTTCTGCATTAGCA	chr3R	14308536	1.36330768751521	0.0847911114057396	No H2AK118ubi
index3	Psc	TTCAGCGCGCTTCGGCCC	chr3L	21768069	5.84919612584733	0.247354277134116	Cluster II
index3	Psc	TTCAGTCAATCATTCCTT	chrX	11443228	1.87172005953982	0.107312870008364	Cluster II
index3	Psc	TTCATGACATCTGGACCT	chr3R	10563107	1.7623244850019	0.0668865469542251	Cluster II
index3	Psc	TTCGCCCCCCCCGCCAAC	chr2R	12974233	0.699359480485859	0.6609733103234	Cluster I
index3	Psc	TTGTCCCTCTTTCTGCTC	chrX	18932154	2.33933337709528	0.117042152839141	Cluster II
index3	Psc	TTTCCCACGACCGAATGC	chr2L	12491622	1.2100833423072	1.02509072547939	Cluster II
index3	Psc	TTTTTAACCCGTCTCCCC	chr3L	4267643	1.30010478799013	1.03601858347728	Cluster III
index3	Ras	AAACTTGAGGCGCTGCCG	chrX	19767615	2.82557411656006	0.96327591436469	Cluster III
index3	Ras	AAATTACCCCCAAACCGA	chr3L	18037004	0.151039212311439	0.0366994540504847	Cluster III
index3	Ras	AACCAAGATTATGGGCTA	chr3R	11066921	0.0985079786635264	0.0994071058205944	No H2AK118ubi
index3	Ras	AACCCAACCGTGTATACG	chr2R	16518239	0.79123569970587	1.12939216903863	Cluster II
index3	Ras	AACGCCTTAACCACTGTG	chrX	1734443	0.140586923477075	0.0499526623781668	Cluster III
index3	Ras	AACGGCAAAGCGACCCGT	chrX	19071987	0.630016610048022	0.442816021741648	Cluster III
index3	Ras	AACTTAGTATTCTACACC	chrX	6187754	1.43677636146746	0.313162719139992	Cluster III
index3	Ras	AAGAGCGGCATGTCGACC	chrX	16236927	0.0497868158933865	0.0142091960988818	Cluster III
index3	Ras	AATAGTGATATCCGGCTT	chr2R	7158703	0.22055096696195	0.0955265713739894	Cluster II
index3	Ras	AATCTGGCACCGTACCAG	chr2R	25039669	0.348109274874287	1.00E-10	Cluster I
index3	Ras	AATTAGTACGTTACCCTT	chr3R	22542922	7.40106372401044	1.52811635771261	Cluster III
index3	Ras	ACAACCCCGCTACGCGGA	chr2R	6934408	0.553651664336235	0.165876457794938	Cluster III
index3	Ras	ACACGGGGCATGCTCGGG	chr3L	8639077	0.344919563590639	0.155786747083261	Cluster III
index3	Ras	ACACGTGTCGGGAAGTCC	chr2R	13541990	0.805880242062392	0.32705227162867	Cluster II
index3	Ras	ACCACCATTCCAGCATCC	chrX	845513	0.290207913219785	0.105930437503482	Cluster III
index3	Ras	ACCCATAGCACTGCGGCG	chr2L	1126551	1.46703282347888	0.568938601802964	Cluster II
index3	Ras	ACCCGCGGACTTGTCCAG	chrX	3456492	0.991745118997753	0.423433372390593	Cluster III
index3	Ras	ACCCGGTACCCTCCTTCC	chrX	2929842	6.21743908841947	1.69664034605293	Cluster III
index3	Ras	ACCGTGGAGCAGCCGCGG	chr3R	30251559	16.2465651085187	5.4799704986889	Cluster II
index3	Ras	ACCTGCACGCTCCGGTTT	chr3R	13410780	1.00E-10	1.00E-10	Cluster III
index3	Ras	ACCTTACCTCGCGCAAAC	chr3R	25543485	0.887372763557244	0.674359734279361	Cluster II
index3	Ras	ACCTTCTCACACGCCGTT	chrX	19281003	1.54135781893127	0.369970720036531	No H2AK118ubi
index3	Ras	ACGACATAAGCGCAACCC	chr2L	11618537	0.164735027162322	0.111261455635913	Cluster III
index3	Ras	ACGACCGGTCCGATGGGG	chr2L	11253461	3.66544266492481	1.39499731302725	Cluster III
index3	Ras	ACGATAGTAACTCCTACG	chr2L	5222077	3.93233220521554	1.30292774818482	Cluster II
index3	Ras	ACGCAGCGAATTGCGTTC	chr2R	17856289	0.646747387600007	0.320223486386194	Cluster III
index3	Ras	ACGCTTATGTTATTCCAA	chr3R	14634256	0.247757432439354	0.0719888605317641	Cluster III
index3	Ras	ACGCTTCCCAACCTTAGC	chr2R	17989464	0.257551962852083	0.124369186852316	Cluster III
index3	Ras	ACGTCGCTTGACGCGATT	chr2R	6324204	4.00212193727209	1.06788161939734	Cluster III
index3	Ras	ACTATCTAGCCGCCATTC	chr3R	14764479	0.772188732771483	0.390302429013617	Cluster III
index3	Ras	ACTCTGCACCGGGAACGC	chr2R	24999768	3.57046775801246	1.22767681629198	Cluster III
index3	Ras	ACTCTGGGAGCGCGCTTG	chrX	17712614	0.120065332500359	0.127577003308461	Cluster III
index3	Ras	ACTGTACTAAGGAGCCCC	chr2L	21299511	0.184216141785794	0.0847448595983801	Cluster III
index3	Ras	ACTGTGGTTGCGGTCACG	chr3R	24745767	0.19820909020313	0.0661306439838709	Cluster III
index3	Ras	ACTTCCAACCCGATTCGT	chr2L	14707822	0.790023466059815	0.272710798134805	Cluster III
index3	Ras	ACTTCCGCGAGGTCCTTG	chr3L	22419661	0.854986441730591	0.743170445629793	Cluster II
index3	Ras	ACTTCGGTGGGCAGGGAG	chr2R	23671175	1.37927510117152	0.636099145914593	Cluster III
index3	Ras	AGAAATTAAGGTTAACCC	chr2R	14951320	0.00485150543451796	0.00462769359996711	Cluster III
index3	Ras	AGCACCCCGCGGCACTCC	chrX	15546905	0.598121636582563	0.922465558909428	Cluster III
index3	Ras	AGCCGAACATATCTGTGT	chr3R	20564990	0.588837354631961	0.288203367956185	Cluster II
index3	Ras	AGCCTTGTTCTATTGCCA	chr3R	14672773	2.64964200072605	1.27000839298478	Cluster III
index3	Ras	AGCTTGGTAATGACGGTT	chr3R	16448884	2.18061580117741	0.805051382099465	Cluster III
index3	Ras	AGGCGATTCGAGCACAGG	chrX	15769703	0.786897326237759	0.38650248996719	No H2AK118ubi
index3	Ras	AGGGACCCGGAACCTCAG	chr2L	19055609	1.22050985404897	0.54830382846953	Cluster III
index3	Ras	AGGGTTCACGACTAACTT	chr3R	23050773	1.60925614627562	0.733679190885538	Cluster III
index3	Ras	AGGTCGTGCACCTTAACC	chrX	16070079	2.79501521332206	1.63172575053101	Cluster III
index3	Ras	AGTCGTGCAGGTAAAGGC	chr2R	8690010	0.424054235594664	0.161472651588168	Cluster III
index3	Ras	AGTCTAGAGCTCGGAGGT	chr2L	12481860	8.71278832316464	2.28403660282592	Cluster II
index3	Ras	AGTGTAACAGCGGTCCTC	chr2R	10680054	0.21935792982586	0.0338936722930502	Cluster III
index3	Ras	AGTGTTGTTAGGCATCTC	chr2R	1987993	0.0256901232362185	0.0106758348461099	No H2AK118ubi
index3	Ras	ATAAAGGGGCGCGGGTTC	chr2R	25198697	1.06997718918015	2.10458794679898	Cluster II
index3	Ras	ATAAGACCGCCCTCTGCC	chrX	16782278	4.84599557152766	1.54317243410234	Cluster III
index3	Ras	ATACCACAGCAGCCCCT	chr2L	12477686	3.17903183182176	0.876695184460775	Cluster II
index3	Ras	ATACCAGACATTTGAGTT	chr3R	23795779	0.269631744341479	0.150978503698927	Cluster III
index3	Ras	ATACCGTCACGTCATCGG	chr3L	20980743	2.4346771668411	0.421147544590498	Cluster II
index3	Ras	ATAGAGTTCAATGAGTAC	chr3R	20402857	0.0595661197840164	0.0462160390890852	Cluster III
index3	Ras	ATCAGCAGTGCTGTCCGC	chr3R	5253724	2.15666764788776	0.599860114613146	Cluster III
index3	Ras	ATCATTGTACAATTTGTC	chr2L	9685631	0.699943966083822	0.248602798111776	Cluster II
index3	Ras	ATCCGCGGCCTTGGCGAG	chr3L	785779	1.73259155163414	0.558811649722004	Cluster II
index3	Ras	ATCCGCGTTACACTTCCC	chr3L	4734135	0.0733199096320161	0.0296153734102658	Cluster III
index3	Ras	ATCCGGTCCGCGTTTTAC	chr3R	5236253	1.36846334317864	0.437307473301927	Cluster III
index3	Ras	ATCTATGAAATGGTTAAT	chr3L	1014289	0.697672138483576	0.0615308618848457	Cluster II
index3	Ras	ATCTCCAGCCGTATGGCT	chr3L	6895195	1.48567766121601	0.730904833130695	Cluster III
index3	Ras	ATCTCGGCGCCTGAAAAC	chr3L	14276525	0.920376963202291	0.3929602459864	Cluster II
index3	Ras	ATCTTCACCCCAGCCCGT	chr2L	20837024	1.29970679766737	0.341939324050105	Cluster II
index3	Ras	ATGCAACTGCTGCCCAGG	chr2R	21202962	1.63486396184936	0.902685853876351	Cluster III
index3	Ras	ATGCTATGACCCACGCAA	chrX	17281638	0.192974163157858	0.140868713355402	Cluster III
index3	Ras	ATGGCGATATGACACCGC	chr2R	9286842	1.31968562816529	0.714989171865046	No H2AK118ubi
index3	Ras	ATGTACTGCTGCTCCCGT	chr3L	1736209	0.621882140852796	0.264500648346609	Cluster III
index3	Ras	ATGTGTCCTTATCCTAAG	chr3L	18213529	5.57397116054788	0.923633443343312	Cluster II
index3	Ras	ATTCATTACCGTTGAATA	chr2L	11972342	0.222231825981444	0.0590337727980303	Cluster II
index3	Ras	ATTCCCCCGCGCTCCGTA	chr3L	6295241	0.464828731655452	0.187593331137988	Cluster II
index3	Ras	CAAACTCGCAGAATCCGC	chr3R	10255144	0.503852213979654	0.207682713402364	Cluster III
index3	Ras	CAAAGCTGAACCTATATA	chr2R	9106788	0.925387883755077	0.449587884339746	Cluster III
index3	Ras	CAACGTAGTCCGTTTTTG	chr3R	19089908	2.87072007041849	0.966193157538998	Cluster II
index3	Ras	CAATAGAACCGGGATTTC	chr3R	30250296	21.0426711355423	5.49358291916305	Cluster II
index3	Ras	CAATGCGCTACACCCACC	chr3L	8948612	1.30056623733814	1.22451367735714	Cluster III
index3	Ras	CACACATTTTATCATAAA	chr3L	14705796	0.102722261210274	0.0259739080614351	Cluster II
index3	Ras	CACCAACGCCCCTCCACA	chr3R	5844180	0.203475729358931	0.0878988577296964	Cluster III
index3	Ras	CACCCCCTTGACACGGGC	chr2R	19725283	0.337068821020927	0.1482517370242	Cluster III
index3	Ras	CACCCTACGAACGTAAGC	chr3R	9501496	0.964483704997454	0.897318568361177	Cluster II
index3	Ras	CACCGCCTCTATCCCTAG	chr2L	10167328	0.145427373165507	0.052300469795829	Cluster III
index3	Ras	CACCGCGACCCAATTCAC	chrX	11524428	1.64352840461138	0.714151934164554	Cluster II
index3	Ras	CACCGGTACCCTTCCGCA	chr2R	12185686	0.681020387894045	0.572059758062269	Cluster III
index3	Ras	CACCTAGTTCGGGCTATC	chr3L	2204600	0.0809420322632027	0.073485217888625	Cluster III
index3	Ras	CACCTGTACTACAGCGTC	chr2R	10846806	0.957497645668751	1.11845771746929	Cluster III
index3	Ras	CACTTGGATTTGCGTTTT	chr2L	20703802	0.247404037818704	0.0504871019153384	Cluster III
index3	Ras	CAGACGTTCAGACACAGA	chr2R	1573413	0.00754469989665762	0.00214707145711435	No H2AK118ubi
index3	Ras	CAGAGGCCTACGCAACAT	chr2R	12990109	0.624716865189719	0.364807245149262	Cluster III
index3	Ras	CAGCCACAATGTGCGCAA	chr3R	24258172	1.92037732594762	0.686485211517041	Cluster III
index3	Ras	CAGCGGGCTCCTTTCCGTA	chr2L	17521399	3.03471146306655	0.958333073233731	Cluster III
index3	Ras	CAGGCGACAAACACTCTC	chr3R	4691584	0.758018888513043	0.224794231422108	Cluster II
index3	Ras	CAGTATTGTTTGGACCGT	chr2R	11778430	3.19854386096432	0.672913103547664	Cluster II
index3	Ras	CAGTCGCTTTTGTCCGGA	chr3L	14259861	0.264690434018464	0.00736505612022262	Cluster II
index3	Ras	CATACGCGGGAGGCGGGT	chrX	9883817	4.53566332346036	1.93132535407368	Cluster II
index3	Ras	CATCAAGCAGTTCTACCC	chr2R	12303660	0.161463404156103	0.138360859670144	Cluster III
index3	Ras	CATGACACTTTAAGCGTC	chr3R	9017270	1.04938868465644	0.367055879202483	Cluster III
index3	Ras	CATGAGGACCATCTATTT	chr2R	14544372	0.294837658085852	0.264026541500121	Cluster II
index3	Ras	CATGCATACCGACGGCGT	chrX	9879653	4.07679791235053	1.3468470083266	Cluster II
index3	Ras	CATGTAAATTGTAGGAAC	chrX	2417062	0.13294637483709	0.0442437433224829	Cluster III
index3	Ras	CATTACATGTCGGTCCCA	chr2L	6597336	0.196899308600769	0.0481648957054668	Cluster III
index3	Ras	CCAACCGTTACACTATCA	chr3L	3401478	15.3313472587762	4.53362608295714	Cluster II
index3	Ras	CCAACGGAACCCATCCAA	chr2L	5955422	0.580248955898623	0.396859022587754	Cluster III
index3	Ras	CCAAGGTCGACTGGCTT	chr2L	17741604	0.75265032053629	0.208277403637384	Cluster III
index3	Ras	CCAATCACTCACCCCCCA	chr2R	9908806	0.180627445105926	0.161578460706427	Cluster III
index3	Ras	CCAATTCGTGGTGCATCC	chr3R	4693042	1.57282484211041	0.33473210916143	Cluster II
index3	Ras	CCACAGGCTCATAGCAAC	chr2L	7986876	0.458472038529485	0.227225090736756	Cluster III
index3	Ras	CCACGCCTTCCTTTTTAG	chr3R	9410116	0.384860647852033	0.145416644712563	Cluster III
index3	Ras	CCAGCCGTGAGCTGAGTC	chr2R	10395353	0.0828216382002067	0.0103592910406288	Cluster III
index3	Ras	CCATCTGTAAGTCCCAGA	chr3R	7961950	0.0835616630779081	0.0328117199028955	Cluster I
index3	Ras	CCATTTAGACCTGGTCTC	chr2R	2874256	1.5405488853170901	0.350245666208026	Cluster III
index3	Ras	CCCAAACTGCTCCTTACA	chrX	333486	3.96177806165607	0.688153819713558	Cluster III
index3	Ras	CCCAATCGTTCCCACCT	chr2L	227193	0.98307847886477	0.382270816902226	Cluster III
index3	Ras	CCCACTCAAGCCACGGTG	chr2R	10545951	0.985331748914645	0.411400722744243	Cluster III
index3	Ras	CCCAGCTTCAGCCCAGTT	chr2R	13543509	3.22480418430864	1.13216178384499	Cluster II
index3	Ras	CCCAGTAGGAACTCCGAC	chr3R	5682625	0.225457343998778	0.0882333486629202	Cluster III
index3	Ras	CCCATTCCCGCATCTAAC	chr2R	22130161	0.414497249570496	0.12514523100384	Cluster III
index3	Ras	CCCCAATCGCAGCTGGC	chr2L	18065192	0.19988439608849	0.0738608884943508	Cluster III
index3	Ras	CCCCACCGACCAGGTTCG	chr3R	5068035	17.5012656468693	6.24213660697243	No H2AK118ubi
index3	Ras	CCCCCGCCAGTAGTGGGG	chr2L	5258140	0.997709329724831	0.704430711156982	Cluster II
index3	Ras	CCCCCGGCTTGCCTCGCA	chr3R	4677163	0.450712307691383	0.638204501380479	Cluster II
index3	Ras	CCCCGTCCACCGCTCGCT	chr2L	19402461	2.07737219529733	0.815564981694322	Cluster III
index3	Ras	CCCCGTCTTTTCACCAAG	chr2R	1514527	0.0108286333833465	1.00E-10	No H2AK118ubi
index3	Ras	CCCCTCCATTAGGGGCCA	chr2R	19596713	0.340850035704808	0.152204013960861	Cluster III
index3	Ras	CCCCTGGCGATAGACTCC	chr3L	568925	1.07564790363927	0.352237924606769	Cluster II
index3	Ras	CCCGGAGCGGCCTCAACGA	chr3L	21561654	0.92661152882364906	1.08180915068529	Cluster III
index3	Ras	CCCTACTAACCTGTGTGG	chr2L	2358861	3.87651775690747	1.39799286462255	Cluster III
index3	Ras	CCCTGACAGCAAGCCTCT	chrX	10969567	0.00978796265978323	0.0156194323933713	Cluster III
index3	Ras	CCCTGTGCATAGTAGTTT	chr2L	11076872	0.835201717799154	0.39821975195246	Cluster II
index3	Ras	CCGAACGCGCCTAAGCTT	chr2L	8167154	0.300874669350443	0.247024816302266	Cluster II
index3	Ras	CCGAGCTGCTGGCTCAAC	chr3R	31321568	0.470447709779868	0.131899198631554	Cluster II
index3	Ras	CCGAGGCGACCCGCAATA	chrX	11142030	0.487473592083695	0.307057222967527	Cluster III
index3	Ras	CCGCCGTTTACCGCGTAC	chr3R	21239697	0.0380397571912352	1.00E-10	Cluster III
index3	Ras	CCGCTATCCCGGCCTCAC	chrX	17478938	1.05812135069111	0.628291068281631	Cluster III
index3	Ras	CCGGACCTCAAACTGCAG	chr3R	13135070	0.464071467797585	0.140764845575987	Cluster III
index3	Ras	CCGGCGGCACCGCAGACG	chr3L	3441719	0.807966583547882	0.892420323294919	Cluster II
index3	Ras	CCGGTTGGAAGTTTTATT	chr3R	5053093	77.2979810348392	24.7105209122551	Cluster II
index3	Ras	CCGTACTATAATCTCCGA	chr3R	12505911	0.0062374528774403	0.34548147692469	No H2AK118ubi
index3	Ras	CCGTATAATGAGCATCTT	chrX	1839202	2.70318725018484	0.74299998472403	Cluster II
index3	Ras	CCGTCTACACCTATGCCGT	chr2L	9772635	1.31804693404106	0.463830674295229	Cluster II
index3	Ras	CCGTGATAGTGTCGACCA	chr2L	9415860	0.112072581367777	0.0667900390396851	Cluster III
index3	Ras	CCGTTCTCCACCGAAACC	chr2R	23246459	4.77201280089889	1.35401689605738	Cluster III
index3	Ras	CCGTTTCTCTACCAGGCA	chr3L	17504807	1.47182255130272	1.12408728691362	Cluster II
index3	Ras	CCTACTGCTTCCGCTTAA	chr2L	19541474	0.331188198514712	0.216244556493985	Cluster III
index3	Ras	CCTAGCGCTCCCGTCTAT	chr3R	25575627	0.262067277228054	0.13646413062354	Cluster III
index3	Ras	CCTAGTTGGCGGCTCATG	chr2R	6851347	0.0378254340292825	0.0988988107853598	Cluster III
index3	Ras	CCTATCCCATGTTCATCC	chr2R	5854321	0.051803669686934	0.0900211436223919	Cluster III
index3	Ras	CCTCGCTCCAGGGCAGCG	chr2L	7867088	5.36591606380507	1.79329013149039	Cluster III
index3	Ras	CCTCGGCACCGCTTGCCG	chrX	13788322	0.345239307506277	0.210911897208693	Cluster III
index3	Ras	CCTCTCATATGCCAGTCT	chr2L	2656215	0.0519190874261798	0.0331959723675813	Cluster III
index3	Ras	CCTCTCCCTATATCAGGG	chr3L	4392452	1.67990516666488	0.575802770528228	Cluster II
index3	Ras	CCTCTTTCTCTGAGTCGT	chr3R	10848540	1.30580493675532	0.415839072924093	Cluster III
index3	Ras	CCTGACATTCTCGACTTC	chrX	15118209	0.673317613118193	0.300952276747746	Cluster III
index3	Ras	CCTGCAGTGAATCCCCCG	chr3L	6866108	7.49340878211155	2.74031803251317	Cluster II
index3	Ras	CCTGCCGTTAAGCCAGCG	chr3L	2968518	0.265935189328612	0.0882692007070617	No H2AK118ubi
index3	Ras	CCTGCCTCGGTCATTCTG	chr3R	4647275	0.221324401638597	0.0969465264957797	Cluster III
index3	Ras	CCTGGGCGGGTAGGCTCT	chr2R	21244073	0.107933831802018	0.0321156463944826	Cluster III
index3	Ras	CCTTGCCTCTCTCGTGGC	chr3L	285759	0.117513451865523	0.044350773188241	Cluster III
index3	Ras	CCTTGGTCCACTCGCGGG	chr2L	4718435	0.0751325012539957	0.0168383936219737	Cluster III
index3	Ras	CCTTGTATTCCTCCCTGG	chr3L	22233856	0.265079094890879	0.104337960977657	Cluster III
index3	Ras	CGAAACGTCCCCCTCCTG	chr3R	21372122	0.355038451294341	0.217497047594298	Cluster III
index3	Ras	CGACACCAGCAACTGTAC	chr2L	7137941	2.43179853254187	0.231471617960206	Cluster II
index3	Ras	CGACTCTCACGGGGCATG	chr2R	14626203	0.141593160498078	1.00E-10	Cluster III
index3	Ras	CGACTCTCACGGGGCGTG	chr2L	11969923	0.18228802147028	0.0612301904186199	Cluster III
index3	Ras	CGAGCCCAGGTTCCGCCT	chr3R	30590398	0.30353211609407	0.0816919519423786	Cluster III
index3	Ras	CGAGGGACCAAGCCGCCT	chr2R	14323536	0.0262723981037198	1.00E-10	Cluster III
index3	Ras	CGAGGTCATGCTAAAAGG	chr2R	21362571	0.36239378191870403	0.0994602057114318	Cluster II
index3	Ras	CGATACCGAGGCCAAGTC	chr3R	31956716	0.758020459187121	0.823649800026283	Cluster II
index3	Ras	CGCCCCCGTGTAAGCCGC	chr3R	15907566	0.218301090958167	0.340827146379006	No H2AK118ubi
index3	Ras	CGCCGGGACGATAGTACC	chr3L	706789	1.8691611106367	0.477498259530641	Cluster III
index3	Ras	CGCGTAGCTCGCTCTTTC	chr3L	20322659	9.21622310942842	2.77140418214235	Cluster II
index3	Ras	CGCTAACTTAGTGAGCA	chr2L	1345584	0.115156345719348	0.0513415831216911	Cluster III
index3	Ras	CGCTCCCTTTTGATGGCC	chr3R	7698285	1.41275454199856	0.737448539010189	Cluster III
index3	Ras	CGCTCTCTAAATGTGCGC	chr2L	12054973	2.54088407488585	0.94961844559405	Cluster III
index3	Ras	CGGAATCACTTAACCCGT	chrX	7611975	9.12725778957905	2.50430644942998	Cluster III
index3	Ras	CGGAGTAAGGAGCGTTT	chr3L	25874074	0.410826164338636	0.127495113169726	No H2AK118ubi
index3	Ras	CGGCAGTTCCCATTCGCT	chr2R	7337618	0.279845746976214	0.0971724052429188	Cluster III
index3	Ras	CGGCCTTGTCACGATTAG	chr3R	17228241	4.4187163985131	1.61145603949427	Cluster III
index3	Ras	CGGCGACTTATTTATTTG	chr2R	8688872	1.45861238440316	0.416783720840575	Cluster III
index3	Ras	CGGGAGGGGGGGAGGGTC	chr3R	19283937	0.847997034691681	0.698633927291893	Cluster II
index3	Ras	CGGGCAATGAGTGACACC	chr3R	9608743	1.0984522473713	1.24271724852614	Cluster II
index3	Ras	CGGGCGTGTAGACGGAGA	chr2R	10292959	3.59622992655414	1.43646422210202	Cluster II
index3	Ras	CGGGGCTATACGCGTCAC	chr3L	10755541	9.45507826240794	3.19651460078011	Cluster II
index3	Ras	CGGGTGGTTACTTTGTTG	chr2R	16008345	1.28093352535917	0.278243205505828	Cluster III
index3	Ras	CGTACACCTAAACCCCTG	chr3R	6014245	2.37249912161722	0.754542366764087	Cluster III
index3	Ras	CGTACTAACAACTCTCCT	chr3L	1735945	0.462194447967292	0.217444870175083	Cluster III
index3	Ras	CGTCTGCCTCTCGCGTTT	chr2R	7371726	0.495720207536514	0.13149936022951	Cluster II
index3	Ras	CGTCTTCACCTTCTTACT	chr2R	9500809	0.323296502922082	0.113992993301907	Cluster III
index3	Ras	CGTCTTTGGACATTGTCG	chrX	10342661	0.176796560236053	0.076535587696226	Cluster III
index3	Ras	CGTGGAATGAACGGAATT	chr3L	8219414	0.0228412448785885	0.063585025367323	Cluster III
index3	Ras	CGTGGTCTGGATAGTAAA	chr3R	22175262	0.836603451306791	0.22220998244124	Cluster II
index3	Ras	CGTTTCTACAGAAAAGCC	chr3L	8609237	0.624621019068094	0.185885021940318	Cluster III
index3	Ras	CTACGCTTTATGAGGCAA	chr3L	17481439	0.791795656652909	0.956061550655193	Cluster II
index3	Ras	CTACGTGGAGAGTCCGTA	chr2R	12571089	0.18761911327421	0.156085802556318	No H2AK118ubi
index3	Ras	CTAGACACTTCTTCCTCT	chrX	19171091	0.507005764209183	0.184580818650094	Cluster III
index3	Ras	CTAGGGCTCCTATCTATG	chr2R	22308286	1.30204946985952	0.47198678653677	Cluster II
index3	Ras	CTATGTCATGGACATTCA	chr3R	14412756	0.56052160905739	0.176009935430431	Cluster II
index3	Ras	CTATTAGGGAGCCGAGGT	chrX	704677	4.38622792554196	0.0783911334862932	Cluster II
index3	Ras	CTCACCAATTGAGCTCTA	chr3R	10750959	0.124908218585611	0.0391869490823877	Cluster III
index3	Ras	CTCACGTTCATTCTCCGT	chr3L	21924017	0.994684410478208	0.454022974950372	Cluster III
index3	Ras	CTCAGATTCCCGATTGC	chr2L	7602262	0.112247524566627	0.0677249549505628	Cluster III
index3	Ras	CTCATGTCGAGGCCATCG	chrX	8686279	0.741337641694443	0.183583761700634	Cluster II
index3	Ras	CTCATTCGTACTCCCCGA	chr3L	3141831	0.297521966456595	0.186191340530091	Cluster II
index3	Ras	CTCCAAATGCGGCATCCC	chr2L	12958168	2.56830082323699	1.31601755369166	Cluster III
index3	Ras	CTCCAGTCTCATAGCGTC	chr3L	20916971	4.76699743911709	2.22061995839362	Cluster II
index3	Ras	CTCCCTGAGAAGCATTCA	chr3L	19659368	1.00E-10	0.054107903059731	Cluster I
index3	Ras	CTCGGAACCGATAGCTGC	chr2L	4377617	0.386253151477794	0.272373663936918	Cluster II
index3	Ras	CTCTACCTCATTTTAAGG	chr2L	16316596	1.14065478908999	0.483956640464181	Cluster III
index3	Ras	CTGAAGACCGCGTCCACGA	chr2R	18500820	0.34259863242821	0.0477295855942804	Cluster III
index3	Ras	CTGAATTAGACGTAATTT	chr3L	4737260	0.053009338260054203	0.0785005497107544	Cluster III
index3	Ras	CTGACACCAAAAGCTGGC	chr3L	5240852	1.17914140660267	0.459115598394282	Cluster III
index3	Ras	CTGACAGTTAGGACCCCT	chr3L	21291297	0.505195958027664	0.13610155642776	Cluster III
index3	Ras	CTGCCCGTGAGTGCCGTT	chr3L	8545385	2.69857601981319	2.90453674987456	Cluster III
index3	Ras	CTGCCGACCCGTTACGGC	chr4	391364	0.738507199579086	0.264977113947906	Cluster III
index3	Ras	CTGCGTCAGAGGAGCCGC	chrX	17416069	0.18636128411594	0.0501385204190909	Cluster III
index3	Ras	CTGGCCGCGCGGAGTTCT	chr3L	22070591	0.426370173219262	0.272307540254215	Cluster III
index3	Ras	CTGGCGATTTCGAGCACC	chr2R	20593206	4.33580898763542	1.57897095206396	Cluster III
index3	Ras	CTGGGGGTGTTTCGACTC	chr2R	7301760	1.02354177747524	0.266090393746893	Cluster III
index3	Ras	CTGTAACCGGTAGGGTTC	chr3R	28856449	3.01722753467399	1.06202303988647	Cluster II
index3	Ras	CTGTACCTGCCGCTATA	chr3R	16087689	1.35728337867057	0.652171043757417	Cluster III
index3	Ras	CTGTGGTCTACGTGGTGC	chr3R	30167819	0.0874467327810562	0.0465272011659845	Cluster III
index3	Ras	CTTCCACCTCGGCCAGGC	chr3L	4607335	1.83701755559629	0.475872817023935	Cluster II
index3	Ras	CTTCCGCTTCTGATAGGT	chrX	13030955	0.183219287312962	0.0750277630919845	Cluster III
index3	Ras	CTTCGTATCCCACACGCC	chr3R	27035094	0.381555128744701	0.25121033438526	Cluster II
index3	Ras	CTTCTACTCCCGTATGGC	chr3L	12066029	0.160967446036635	0.0196035514962527	Cluster III
index3	Ras	CTTGGACTATGCCAGTCT	chrX	13328071	1.67843129265578	0.613848384873851	Cluster III
index3	Ras	CTTTCGTTCGTGGCACCG	chr4	300558	0.045113466840701603	0.0184900510675171	Cluster III
index3	Ras	GAAGCACGGGTGAGACAA	chrX	6721551	4.23142502031139	1.39349612196467	Cluster III
index3	Ras	GAAGGGACGTGCTGCAAC	chr3L	12064206	0.113957025168377	0.118729765050891	Cluster III
index3	Ras	GACCGCTCATAGGTTCGT	chr2L	1434105	12.3275973062237	4.15727953746451	Cluster II
index3	Ras	GACGAATGCCGTGCCCCT	chrX	19669079	5.45480298835706	1.80873006975147	Cluster III
index3	Ras	GACGCCGTAAGTCTCTAG	chr2L	9524547	0.647823407395815	0.154154296949035	Cluster II
index3	Ras	GACGGGATATCCACGCG	chr2R	8504611	0.0783958610512734	0.0451633025600798	Cluster III
index3	Ras	GACTCGCCCCACGTGTAC	chr3L	630606	25.5770272740121	10.201931713625	Cluster III
index3	Ras	GACTGTGGCAGGTACCGT	chr2L	11786990	0.283018984094734	0.0470409184909176	Cluster III
index3	Ras	GACTTTCAAGCGATTACC	chr3R	30896395	0.190524471819019	0.102973432906577	Cluster II
index3	Ras	GAGACGGTCAATGCCCTT	chr3R	20645237	0.255263274456114	0.084496838655017	Cluster III
index3	Ras	GAGAGCCTTGCAACTCTA	chr3L	1079620	0.596655511854676	0.111073335525083	Cluster II
index3	Ras	GAGCGATGCCCAGGGGGA	chr3L	13971486	0.538052040100545	0.778490610673188	Cluster III
index3	Ras	GAGCGCTCACCAAACGAC	chr2L	10511043	0.802704119738278	0.322444095171733	Cluster III
index3	Ras	GAGGCTCGCGTCACCACA	chr2R	22362412	0.48620318967801	0.154336037648385	Cluster III
index3	Ras	GATAGGGCTACGTCATCT	chr2R	11077142	1.88062010071543	0.331336746046358	Cluster II
index3	Ras	GATGCTTTCCAGCCTTTC	chr2L	12179694	0.373524407835981	0.253997318551941	Cluster III
index3	Ras	GATGGACGCGTAACAGGC	chrX	17109215	0.584596709175435	0.239181772882203	Cluster III
index3	Ras	GATGTGCGCCGGGAAGCT	chr3R	11946470	0.593426774779403	0.830246130906087	Cluster II
index3	Ras	GATTGCTCACGCAGTGGA	chr3L	21971317	3.9417718987812	0.843721729559993	Cluster III
index3	Ras	GCAACTTCCATGATACTC	chr3R	14275610	0.28006310495043	0.0498485110969496	Cluster III
index3	Ras	GCAATGTGGGCCAGGTTA	chr2R	8240071	1.1949609429744	0.528530456477277	Cluster II
index3	Ras	GCAGCAAGTTTCGATTAT	chr2L	15916083	0.203119090129477	0.0711041017053901	Cluster II
index3	Ras	GCATACCCCGATGACTAC	chr3L	19025597	0.215918643764177	0.0917839532051292	Cluster II
index3	Ras	GCATATCATTGGACGTTA	chr4	1151469	0.115245641175423	0.123309349164933	Cluster III
index3	Ras	GCATCCGCGCCCGTGTTC	chr3R	27028331	0.234047308406059	0.0795279064647357	Cluster III
index3	Ras	GCCACGTCGGACCCATAT	chrX	15670087	0.0560272706005156	0.0337350574130345	Cluster III
index3	Ras	GCCATATTGATGAAGCCC	chr2L	17389887	0.28034375204244	0.0201842919383592	Cluster II
index3	Ras	GCCCAAAACCAGGTCTCC	chr3R	7219861	0.641012717002354	0.214765536200775	Cluster III
index3	Ras	GCCCACTTTTGTCTCCTA	chr3L	11044262	0.474933462516766	0.0553020457387779	Cluster III
index3	Ras	GCCCCCTCCATTCTGGCG	chr2L	9257948	0.0459606377584633	0.133942196456793	Cluster III
index3	Ras	GCCCCTTATGAACCACCC	chr3R	19405405	0.329595714252955	0.182975313764464	Cluster III
index3	Ras	GCCCGAATAGGCGCAAAT	chr2R	15811245	3.86182433484084	1.31960203119898	Cluster II
index3	Ras	GCCGCGCTTTTATGAGGT	chr2L	17971448	0.976905000145431	0.347829270443547	Cluster III
index3	Ras	GCGAAACCACGCTCGCCT	chr3L	6914302	0.534173639360516	0.267215327714233	Cluster II
index3	Ras	GCGACCGCCTGACGCTCG	chr3R	3307327	0.359508992455305	1.00E-10	No H2AK118ubi
index3	Ras	GCGAGACCCTTGTACTTT	chr2L	8946638	0.184990159986926	0.112868651236003	Cluster III
index3	Ras	GCGCCGTGTTCTCAGAAC	chr3R	22136125	0.424043439078605	0.132682292772125	Cluster II
index3	Ras	GCGCTAATTTCCCCCTGG	chr2L	6635162	1.91882200434986	0.641735673786338	Cluster III
index3	Ras	GCGCTACATCTGTCGGCG	chrX	19407406	0.861899034383723	0.373498296333523	Cluster II
index3	Ras	GCGCTCTTCGTATTCGCC	chr3L	5746964	0.196093295750811	0.0273637629710691	Cluster III
index3	Ras	GCGTAGTGTACTTTACTC	chr2L	17463250	0.614773961222072	0.442834635997513	Cluster III
index3	Ras	GCGTATCCTGTGCTTGCC	chr3R	31287333	4.24082630609838	1.98072902284575	Cluster II
index3	Ras	GCGTTTGCCCCGAATTAA	chr2R	21999694	0.134886610855668	0.0340633490489135	Cluster III
index3	Ras	GCTAATCACCCGGACCTG	chr3R	25635287	3.56976790944382	1.38464787728663	Cluster II
index3	Ras	GCTACGACGCTGGGTCGT	chr2R	18681987	14.4483675541335	5.29766814271427	Cluster II
index3	Ras	GCTCACCTCCCGATGTTC	chr2R	6271196	0.0172141949113658	0.0338983731848259	Cluster III
index3	Ras	GCTCCTTTTACAACTCGG	chr2L	21184344	0.555767934904861	0.227422066226973	Cluster III
index3	Ras	GCTGCACCCCGGACGCCG	chr3R	4430080	0.305221880970941	0.141120927334586	Cluster III
index3	Ras	GCTGGGTTCTACCCATCG	chr3R	10081197	0.829709243028856	0.241989853123455	Cluster III
index3	Ras	GCTTCCCCCCCACCCCGT	chr2R	16053948	0.767711428697915	0.28132031747027	Cluster III
index3	Ras	GCTTCGGATGCAACGCGT	chr2R	6001621	0.14009316741562	0.130166541266443	Cluster III
index3	Ras	GCTTGAAGAGCTACTTAG	chr2L	3054911	2.04278194995499	0.720243263431208	Cluster II
index3	Ras	GCTTGCCACAAATTCCAT	chr2L	795074	0.0948563734663963	0.0479224688690095	Cluster III
index3	Ras	GCTTGCCACACCCCCACA	chr2L	6203072	2.6721360502633	0.650263211916042	Cluster II
index3	Ras	GGAAGCTCTGCCAACTAA	chr3L	11193767	0.0618638751999052	0.0291219897866263	Cluster III
index3	Ras	GGACCCATTCAAAAATAG	chr2R	24372242	0.886110436850267	0.636697529891015	Cluster I
index3	Ras	GGACTACTTGGACCCGAA	chr3L	87185	0.903740218000253	1.09368304131862	Cluster II
index3	Ras	GGACTTCCCTCCGCTTGG	chr2L	18646262	0.662942674395435	0.123896057690936	Cluster II
index3	Ras	GGATTTTCGCCCCTAAGG	chr2R	22314683	1.35521815064719	0.642981240265651	Cluster II
index3	Ras	GGATTTTCGCCCCTAGGG	chr2R	17709090	1.13301965907698	0.391130285435689	Cluster III
index3	Ras	GGCACCGGCGTTCGTGAC	chr3L	16435867	6.13111764155181	1.5486830355277	Cluster III
index3	Ras	GGCACCGGTGTTCGTGAC	chr3R	30250855	5.70167842688817	1.71130503229459	Cluster II
index3	Ras	GGCAGAATGCCCCGAAGT	chr2L	4368436	0.663590387115922	0.298891696867263	Cluster II
index3	Ras	GGCAGCCGTCCAGGTAGT	chr2L	3775084	0.697130977220646	0.486862994555298	Cluster II
index3	Ras	GGCGTCCAAAGGCGTTAA	chr3L	12386332	0.277103684842502	0.19358064713189	Cluster II
index3	Ras	GGGAGCATGAACTTGGACC	chr3L	7910486	0.940317710121665	0.531278309482042	Cluster III
index3	Ras	GGGATTTGCCGGGACCTG	chr2R	10372202	0.121561969003719	0.669478721786373	Cluster III
index3	Ras	GGGCTCGCGCCCCGCGCG	chr2R	21858554	0.944994166237314	0.324253257418539	Cluster II
index3	Ras	GGGCTTGGAGGAGAGACA	chr3R	16399687	0.0998767210701315	0.109503430173109	Cluster I
index3	Ras	GGGGGACGCGAACCGCCA	chr3R	10033456	0.579605185938286	0.442608566817629	Cluster II
index3	Ras	GGTAATATGACGTTCAAT	chr3L	15604181	0.95672404866155	0.419823084967601	Cluster III
index3	Ras	GGTCACCAATCACCTTCG	chrX	19730010	0.183139336603843	0.0926490316385563	No H2AK118ubi
index3	Ras	GGTCCACTACCCGCTCTG	chrX	19687029	0.347062901924007	0.141766569675141	Cluster III
index3	Ras	GGTCTGCCTTGCTGGATA	chr2R	21500774	2.76714968275699	0.650765983877559	Cluster III
index3	Ras	GGTCTGCCTTGCTGGCTA	chr2R	21500776	2.32540873337846	0.620508551511574	Cluster III
index3	Ras	GGTGCAGCAAGTCCCTCA	chr3R	5027684	35.585227936252	12.6464621395724	Cluster II
index3	Ras	GGTTCGGCCAGGCCGTCT	chr3R	4342089	0.0998996345886093	0.0340587902198592	Cluster III
index3	Ras	GGTTGCCCTAACGCTCCA	chrX	11462538	0.104647216178039	0.0514922946787617	Cluster III
index3	Ras	GGTTTAAAGTCCTGGCGC	chr3L	14043888	0.121415000920339	0.132932684608129	Cluster III
index3	Ras	GTAAAGACCACAAGTGAC	chr3R	18193774	1.81396868655449	0.656884933509351	Cluster III
index3	Ras	GTAATAACTCGTCCTTGG	chr2R	13836648	0.291042128705771	0.0721258221803732	Cluster III
index3	Ras	GTACTGTTCGACTGAGTA	chrX	3348457	1.53310413591427	0.566734877426529	Cluster II
index3	Ras	GTAGTCCACATGCGCACC	chr3R	18877140	0.280106532805822	0.0646507899621843	Cluster III
index3	Ras	GTAGTTTAATGTTTTCTA	chr2R	9041968	0.683237039360345	0.319118776822921	Cluster III
index3	Ras	GTATGGTCTTTGCTAGCG	chrX	18900594	2.15322815924063	0.588852918775309	Cluster III
index3	Ras	GTATTGTGTAGCAGGGGT	chr3L	4285152	0.254503163425729	0.237335488803365	Cluster III
index3	Ras	GTCACGTGTCCACTTTGT	chr2L	18546473	0.21309536616366	0.104350008131472	Cluster II
index3	Ras	GTCAGCCAGTGTCACTCT	chr3L	5571817	0.10582651373812	0.0415380382051428	Cluster III
index3	Ras	GTCAGTTCCCTACAACCT	chr3L	8835851	1.27305873316395	0.473064688037285	Cluster II
index3	Ras	GTCCAACACGATGAACGC	chr3L	6370578	0.174968018638313	0.112162608639695	Cluster II
index3	Ras	GTCCATTATATACAAACG	chr3L	13925876	1.17404817470143	0.315428005259994	Cluster III
index3	Ras	GTCCGTGTACCCTCATCC	chr2R	12661268	0.187562949453476	0.0755597033804966	Cluster III
index3	Ras	GTCCGTGTACTCTCATCC	chr2R	12644538	0.168239258487986	0.0662744295479844	Cluster III
index3	Ras	GTCCTCTGGAATATCGGG	chrX	17530588	13.6002974018041	3.47839856073539	Cluster III
index3	Ras	GTCGGAGCCTGCAGTTGC	chr2R	10944959	0.606506872330404	0.634021155475338	Cluster III
index3	Ras	GTCGGAGCTAGGCGTCACT	chr3R	9103635	0.191172194776491	0.0493115410349458	Cluster III
index3	Ras	GTCTCGCCCGATGTATCC	chr3R	7500772	0.22345460608286	0.0889544521558829	Cluster II
index3	Ras	GTCTTAGTTCGATGGTTG	chr3R	31396321	1.20431960601843	0.330493192316895	Cluster III
index3	Ras	GTGAAAGCCAACGGGAGC	chr3L	803303	10.338529827446	2.71042212679853	Cluster II
index3	Ras	GTGACTCCTCCTGAGATT	chr3R	25104755	0.0658876834576831	0.0396543432986047	Cluster III
index3	Ras	GTGATTCCCCCCTTAGGA	chr2R	10127875	0.29451461435794	0.129670050788774	Cluster III
index3	Ras	GTGCAGCAGGCCAGATTA	chr2R	10599173	7.32142245204876	1.91320448139235	Cluster III
index3	Ras	GTGGCGCTCAACCCGTAT	chrX	3823827	3.30715845128872	1.33608591612173	Cluster II
index3	Ras	GTGGGGCGAGAGACCTGT	chr2L	3985257	0.523205579640923	0.0355721694047526	Cluster III
index3	Ras	GTGGTGAGCGGATGAGA	chr2R	9403432	0.118577999322297	0.0662338227694308	Cluster III
index3	Ras	GTGTCATGTTGACACCAC	chr3L	14308493	2.04543366233618	0.76710258628863	Cluster II
index3	Ras	GTGTCTCCTCACATTACC	chr3R	5662480	0.114832479479145	0.110567641411587	Cluster III
index3	Ras	GTTCACACTGCTATCCAT	chr3L	472432	8.51152550964814	2.62663789116458	Cluster II
index3	Ras	GTTCGGGCGCGTCGTCGG	chr3L	15208917	13.2231005617144	4.00271422094721	Cluster II
index3	Ras	GTTGCCCGTTGAATATCA	chr3R	7020301	0.264380339449237	0.139675420033355	Cluster III
index3	Ras	TAAAACACTTCATAACGA	chr3R	10837003	0.288380841402138	0.137381139187384	Cluster III
index3	Ras	TAAACATTATATACACCG	chr3R	15304694	0.353824914290352	0.0794897518180488	Cluster III
index3	Ras	TACAAGGCCCCCGCACTT	chr2L	17950112	8.04644211851244	2.52227500555697	Cluster III
index3	Ras	TACACACGATGGTCCCCA	chrX	9894668	0.207232877125493	0.0625207562841122	Cluster III
index3	Ras	TACACTTTCCCTTGGACT	chrX	18316623	0.100363077638778	0.0365690789756238	Cluster I
index3	Ras	TACATATCCGTTCCAAGG	chr3L	21392896	2.88059033787772	0.899718551566607	Cluster II
index3	Ras	TACCAAAAAACATAAAGG	chr2R	6803703	0.184592791723999	0.0498378304884276	Cluster III
index3	Ras	TACCCTGTCCGCTACTAT	chr2R	11862144	0.313643062415415	0.166488044514596	Cluster III
index3	Ras	TACCTCAATAGGTCTCGA	chr2R	12555588	0.295790921185748	0.257162351736834	Cluster III
index3	Ras	TACTCTCGCCTACCTTAG	chr2L	16594436	0.654602001848205	0.20731867276819	Cluster II
index3	Ras	TACTGGACCGAACACACC	chr3R	27135952	0.50366711229232	0.21919517790432	Cluster II
index3	Ras	TACTTCCCGATGACACCT	chr2L	3643597	0.638479969444481	0.273685340500274	Cluster III
index3	Ras	TAGCATAATGCTGGTTTG	chr3R	12227911	0.0891018533802324	0.03930835414166	Cluster I
index3	Ras	TAGCCCCCCCAGTTAACG	chr3L	10558186	4.06925769300829	1.45860117584942	Cluster II
index3	Ras	TAGGTCTCTTAAGCTAGG	chr3L	12959235	3.43035950269865	2.33174046847348	No H2AK118ubi
index3	Ras	TAGGTTCACCTGCCACAA	chr3L	7437209	0.256912561240813	0.180772171530916	Cluster III
index3	Ras	TAGTGCCATAGGAGTTCC	chrX	21069185	1.35625051799948	1.07707309665488	Cluster II
index3	Ras	TAGTGGGGGCTGCACGAC	chr3R	29081446	0.598470139078141	0.310469999547427	Cluster II
index3	Ras	TAGTTATCTCCACGCGCG	chr3L	8459583	2.187691993198	1.27255817120631	Cluster II
index3	Ras	TATAGTTCGACGCATAAT	chr3L	10717346	4.96055935986553	1.32376379072803	Cluster III
index3	Ras	TATCAGCAAGACCAGGTT	chr2L	11638701	0.363174613780443	0.179133117556001	Cluster III
index3	Ras	TATGCCGTCCGTCCCCCC	chr3L	14305172	4.78066559252906	2.01951515424953	Cluster II
index3	Ras	TATGGGTGCAAAACCTAA	chr3L	2751247	0.730056720202316	0.274079784266238	Cluster III
index3	Ras	TATGTTGTCTATCACGCA	chr2L	18800140	0.174583921527839	0.0745941516432926	Cluster I
index3	Ras	TATTCCACGGCGTGTTGG	chr2L	5264128	1.02646352982087	0.310254275755787	Cluster II
index3	Ras	TATTCGCCGTGGTGTAAA	chr2R	7703456	0.765811851522143	0.251296148807951	Cluster III
index3	Ras	TATTCGTAAAGACCTGGT	chr3R	17968401	0.805895384900074	0.226016742698523	Cluster III
index3	Ras	TATTCTTGCAACTCCTGT	chr2L	2825916	0.597000115804883	0.29544928764128	Cluster II
index3	Ras	TCAACGCAGGCACGTGCT	chr3R	9648704	0.018377377895129	0.0566457624027858	Cluster III
index3	Ras	TCACGTATGCGACGGCCC	chr2R	22361577	0.713318126120101	1.06791255036973	Cluster III
index3	Ras	TCAGCGGACGAAGCGTAT	chr3R	5854391	0.877438771041829	0.221216132462383	Cluster III
index3	Ras	TCATCATAAACTCAGAGG	chr3L	6787213	2.92323139889725	1.11060408255422	Cluster I
index3	Ras	TCATTATCAAAGACATTC	chr3R	7254702	0.218754030328726	0.00542844058243333	Cluster III
index3	Ras	TCCATCGGGCTAACTCGG	chr3L	18483477	0.0535552730575826	0.0254421805409982	Cluster III
index3	Ras	TCCCAGTTCGCCTCCATG	chr3R	5099031	2.97878637763018	1.15921712993055	Cluster II
index3	Ras	TCCCTCCCTGAACACTTC	chr2L	7440777	0.188025578234774	0.0492782155527285	Cluster II
index3	Ras	TCCCTGTGTGTGGAATCC	chr2L	5497176	0.0358232468378282	0.0162382699915158	Cluster II
index3	Ras	TCCTCCGACTCAAGGCGA	chrX	2450676	1.15709933396194	0.41218013369923	Cluster III
index3	Ras	TCCTTGTCCTTAGCGCAG	chr2R	17758047	0.352428570805155	0.212450125327172	Cluster II
index3	Ras	TCCTTGTTGGCTTCGAGT	chr3L	6135495	0.207880412719065	0.150105515383939	Cluster III
index3	Ras	TCGAGGTTTTATACAGCA	chr3L	9391322	0.575266418829738	0.47308719327772	Cluster III
index3	Ras	TCGATGTGACCGACAACT	chr2R	22904591	0.26739648002236	0.0609754299826604	Cluster III
index3	Ras	TCGCGGCAGTAATGTCCT	chr3R	30926187	0.0710433812740255	0.0299039998631413	Cluster II
index3	Ras	TCGCTTTTCGGTCGGCGA	chr2R	23090345	0.145096134005526	0.0519117314930638	Cluster II
index3	Ras	TCGGTGACATAGCGTCCT	chrX	10752532	1.50473266097531	0.493042844296828	Cluster III
index3	Ras	TCGTATGCAGTGCCTAGA	chr2L	10036588	0.00174929283856426	0.0166910908611879	Cluster III
index3	Ras	TCGTCATTGAGGCTATGT	chr3R	5014226	53.6861140731812	18.6648023432611	Cluster II
index3	Ras	TCTAGTGCCTAGTTAGGT	chr3L	11136676	0.89187562052979	0.297485689683031	Cluster III
index3	Ras	TCTATATACATCCGGCGC	chr2R	23738493	0.698608086216277	0.0408286998097954	Cluster II
index3	Ras	TCTATCTTGACGCTCAT	chr2L	7029392	0.703876026594491	0.661397942398634	No H2AK118ubi
index3	Ras	TCTCATCATTGGGGTAGC	chr3R	28859745	0.631927650909892	0.207564701028401	Cluster III
index3	Ras	TCTCTCACCGATTGATGG	chr2R	19981676	3.17158634966825	0.426874787425674	Cluster II
index3	Ras	TCTCTGCGAATAGTGACA	chr2R	20030665	0.0525497183362027	0.0341940406211986	Cluster II
index3	Ras	TCTGCCGCGAAAGGGACC	chr3R	5818129	0.544783064834031	0.281282368519806	Cluster III
index3	Ras	TCTGCGTGACTTCCCTT	chr3R	18386837	0.239241752026782	0.163980122769099	Cluster III
index3	Ras	TCTGCTGGTGCGCTAGCT	chr2R	1527442	0.216172517616324	0.0768712323947623	No H2AK118ubi
index3	Ras	TCTGGTCTCCCAGGGTGC	chr3L	577783	0.196073913887466	0.0780566112101576	Cluster III
index3	Ras	TCTTCCGCGACTTTGCCCC	chr2R	24674275	0.975085253226761	0.399960661636899	Cluster III
index3	Ras	TGACCAGGCTGTTCCGTG	chr2R	7639899	0.206172379498313	0.120619999616919	Cluster III
index3	Ras	TGACCCTGTAGTTCGTTG	chr3L	18596357	0.662906720784145	0.126214689299439	Cluster III
index3	Ras	TGACTGAGCCCCCCTCT	chr2R	25097602	0.241462573522513	0.88057229880573	Cluster II
index3	Ras	TGAGAGCGCTTTCCAAGG	chr4	524558	2.08675123177765	0.682068472668528	Cluster II
index3	Ras	TGAGTATAGCGAAACACG	chr2R	23094575	0.00440954746498041	0.0519590253634571	Cluster II
index3	Ras	TGAGTCTAGTTTTCGTA	chr3L	20489453	1.64801691054373	0.621828186717935	Cluster II
index3	Ras	TGATGTCAAGAAGGACTA	chr2L	7912453	0.432571496960867	0.131313226957391	Cluster II
index3	Ras	TGCAAGGGTATGTAACCG	chr3R	11564085	0.311546260451267	0.103584917524482	Cluster III
index3	Ras	TGCAGGTCGACCGCCAGT	chr3L	8642832	0.412303829062444	0.182173173842895	Cluster II
index3	Ras	TGCATGAGGCGCCGTTGAC	chr3R	19999699	1.0331350376247	0.347234888910352	Cluster II
index3	Ras	TGCCCACACCATGCATGA	chr3L	15814644	0.0639693890955431	0.0168225434953188	Cluster III
index3	Ras	TGCCGCAGGTAGGTCTCC	chr3R	17046816	1.82136945494954	0.834928791175941	Cluster III
index3	Ras	TGCGCTCTGAGAAGCACG	chr3R	21970269	0.52216391231143	0.570318023049942	Cluster III
index3	Ras	TGCTAACTCTTTTACAGA	chrX	7544834	5.3271611332734	2.05646136728987	Cluster II
index3	Ras	TGCTCCTACCTAAGTGAC	chr2L	8271659	0.246775552804946	0.091780575804314	Cluster III
index3	Ras	TGCTCTATGACTTCCATC	chr3L	11301648	0.936987572086957	1.01510332360284	Cluster II
index3	Ras	TGCTGTTTAAAAGAAAGC	chr3R	19252867	0.141984281687168	0.0479446164922656	Cluster II
index3	Ras	TGGGGCTACAATCACGTA	chrX	18932760	3.99224545700939	0.758133221583977	Cluster II
index3	Ras	TGGTTGGACCGCCAATCT	chr2L	6168606	1.06278039722958	0.303713646518039	Cluster II
index3	Ras	TGTAGCTGTACGCTTCATG	chrX	3532518	14.3839311924828	5.44637951045619	Cluster III
index3	Ras	TGTATATGCGACCCCCCC	chr3R	18001147	0.292558113555829	0.0580081404382145	Cluster III
index3	Ras	TGTATTGGATAGAACTCT	chrX	9063985	4.33919776468697	1.97900480212519	Cluster III
index3	Ras	TGTGATGGTTCAGTAAAT	chr2L	21583826	0.518293291531503	0.384067426666809	Cluster III
index3	Ras	TGTGGTCTCCCTACATCC	chr2R	7477499	0.432460459185967	0.112087536764734	Cluster III
index3	Ras	TGTTTCCACTTGCCCGAG	chrX	14741848	9.98067204277763	1.91334812374145	Cluster III
index3	Ras	TTAAAGATTTCGTCGTAT	chrX	5734566	1.91811118747099	2.51563019779206	Cluster II
index3	Ras	TTAACTTCGAAGGAGCCG	chr3R	11892795	0.530295707743056	0.300275086225864	Cluster III
index3	Ras	TTAGATTCCATATATTTT	chr3L	19780806	0.100334425512958	0.0297830923591421	Cluster II
index3	Ras	TTCACCCAGTCTTCATTC	chr3R	19859545	0.381989210005458	0.141480350979462	Cluster III
index3	Ras	TTCACGCCACGCCATTTG	chr3R	24278783	0.183089031107068	0.16452277670327	Cluster II
index3	Ras	TTCAGAGTAGACTAAGCC	chr3R	10724642	0.276337341401359	0.171298098972312	Cluster III
index3	Ras	TTCATACCTTCCTGAAGC	chr3L	7461130	0.32559287325105	0.128051430323016	Cluster III
index3	Ras	TTCCAACTCTATATTCTA	chr2R	19335979	0.25444940755965	0.0831479581236912	Cluster III
index3	Ras	TTCGAGCACTCACATAGG	chr3L	13960286	0.221624662580846	0.167178036065007	Cluster III
index3	Ras	TTCTCTGCTCACGCCCAC	chr3L	6721324	0.529652212794624	0.198479627245609	Cluster III
index3	Ras	TTGCACGAAATTGTCGCA	chr2R	7163763	0.442266391945914	0.225095223696582	Cluster II
index3	Ras	TTGCGTGATTTGCCTCAA	chr3R	12180733	0.107737302120023	0.026462654849134	Cluster III
index3	Ras	TTGCTCCTCTGTGCCAAT	chr3L	6038624	0.206774079611848	0.0804955084190556	Cluster III
index3	Ras	TTGGGACACGCTGCGTCC	chr3R	29926429	0.147194794128328	0.0744813504428475	Cluster III
index3	Ras	TTTCTACCACTAGTACGA	chr3R	7331020	0.15829067444129	0.0315073719041776	Cluster II
index3	Ras	TTTGTCGGCACATCAATA	chr3R	29068537	1.33791857523173	1.18895495056134	Cluster II
index3	Ras	TTTGTTCACGTGCCTTAT	chr2R	6012643	0.812827209712143	0.20460336499798	Cluster III
index3	Ras	TTTTCGTAACCCACTCGC	chr3R	5438385	0.119875035945111	0.049136262399599	Cluster III
index3	Ras	TTTTCTAACAGCTTGGGC	chr3R	14379383	2.14243398577707	0.580619894135327	Cluster II
index3	Ras	TTTTCTCCAACAAGTACA	chr2R	20276135	0.626581618750884	0.28288455785004	Cluster III
index3	Ras	TTTTGCATACATGAGGTC	chr2R	24686467	6.74592843438401	1.55087906919783	Cluster II
index3	Ras	TTTTTAACCCGTCTCCCC	chr3L	4267643	0.88452283416199	0.60944552703433	Cluster III
index3	Sce	AACACGCCGTAAACGACC	chr2R	18404337	0.387602156546794	0.135084933270824	Cluster II
index3	Sce	AACGGCAAAGCGACCCGT	chr2R	11411832	0.540550247553095	0.123752706483015	Cluster III
index3	Sce	AACTGCCTAATGTCCTCT	chr3R	10130949	0.453094851240921	0.0974179445607897	Cluster III
index3	Sce	AAGCGCAGCTCTCCATCT	chr3R	7946472	5.63643093748296	1.05240397707435	Cluster II
index3	Sce	AAGGTTTTTATTCGCCAC	chr2R	6939530	0.416446066583061	0.0975587247053283	Cluster II
index3	Sce	AATTCTACGACTCGGGTC	chr4	1245043	0.562871088577692	0.147584799892323	Cluster III
index3	Sce	ACAAGCCTAGGAGCTGGG	chr2L	20906636	1.21670957384455	0.154648093516563	Cluster II
index3	Sce	ACACATGCTCCGTCCTAA	chr3L	8659849	4.95218248013898	1.03003950626059	Cluster III
index3	Sce	ACCACTACCTCCATTACG	chr3L	128342	0.384553596101686	0.109811562039698	Cluster III
index3	Sce	ACCCGGTACCCTCCTTCC	chrX	2929842	1.46887327881415	1.34985672676006	Cluster III
index3	Sce	ACCGACGCTCCCCTTCGG	chrX	10444375	0.155982717301177	0.0291654636197398	Cluster III
index3	Sce	ACCGGCGTGGATGAGCTC	chr3R	30496881	0.251452017631592	0.00664205575719667	Cluster II
index3	Sce	ACCTTACCTCGCGCAAAC	chr3R	25543485	0.987302752729191	1.12465487692767	Cluster II
index3	Sce	ACGACCTTTAGTGAATCA	chr3R	5058959	13.6111541733163	2.23153355505917	Cluster II
index3	Sce	ACGATTATCCGTCGCTTT	chr3L	16485282	0.558037882815477	0.811766497914571	Cluster II
index3	Sce	ACGTGCACGGCTTTGAAA	chrX	6127949	0.167768845782425	0.0520628405005111	Cluster III
index3	Sce	ACTACTTGTGTTAAGTTG	chr2L	19146916	2.46359161192665	0.909956212522237	Cluster III
index3	Sce	ACTCATCTCCAACCCCCC	chr3L	21038811	0.671000151104754	0.30134732083541	Cluster II
index3	Sce	ACTCCCCACCGCCACACT	chr2L	11981304	2.28499750838679	0.487793361837232	Cluster III
index3	Sce	ACTCTCCCGTTGGCGAAG	chr3L	22000370	0.612432956137241	0.706593782003992	Cluster III
index3	Sce	ACTGCTCTTCGAGGCGGG	chr2L	9931198	0.279368892888718	0.0756432847307192	No H2AK118ubi
index3	Sce	ACTGTACTAAGGAGCCCC	chr2L	21299511	0.333109614740182	0.590459135545497	Cluster III
index3	Sce	ACTTCCGCGAGGTCCTTG	chr3L	22419661	1.79618928080679	0.381312438132542	Cluster II
index3	Sce	AGATTGCTACTGCGCGTT	chr3L	22679680	0.100786939150511	0.0407490275860528	Cluster III
index3	Sce	AGCACCCCGCGGCACTCC	chrX	15546905	2.02112643150637	2.44104227589002	Cluster III
index3	Sce	AGCGGTTTTCCAAGTCGA	chr2L	10755796	1.04490906095852	0.230846589827443	Cluster II
index3	Sce	AGCGTTTGGGTACCCGCA	chr3R	16802271	1.56107125767091	0.36001102737899	Cluster II
index3	Sce	AGGCCTCCATTCGTGAGT	chr3R	31072863	1.5753571226608	0.213626554826941	Cluster II
index3	Sce	AGTCGACGTTACCGGACA	chrX	23443183	9.7760653067144e-4	0.00198976255955309	No H2AK118ubi
index3	Sce	ATCACCGTCGGACTTGGT	chr3R	14770916	0.430018361926272	0.0821496098423827	Cluster III
index3	Sce	ATCGATGTGAACGTGGTT	chr3R	14870566	0.0858782893777933	0.00917184613585544	Cluster III
index3	Sce	ATCTCATTATCACCTGTA	chr3R	14365408	2.13865861142987	0.586439926328317	Cluster II
index3	Sce	ATCTCGTGCCTTCCCCCC	chr3R	26245637	3.65835581829733	0.530377946765633	Cluster II
index3	Sce	ATCTGCAAGTGCGCCACGT	chr3R	16149065	0.502416694327017	0.162072784072155	Cluster III
index3	Sce	ATTAGACCGAAGAATGTG	chr2L	20819789	0.234499482377505	0.0630621537449098	Cluster III
index3	Sce	CAACTACCTACGTAGGCG	chr3L	5973499	0.858326611897409	0.228066070295067	Cluster II
index3	Sce	CAACTCATAACCTCCTAA	chr2L	7789246	0.697057073450024	0.220850754573993	Cluster III
index3	Sce	CACACGGAACACACCAAA	chr3L	16479354	3.82061787229549	0.968250510132029	Cluster III
index3	Sce	CACATGAAGAACCCTGCA	chr3R	4519086	0.353352312206504	0.0957907900582874	Cluster III
index3	Sce	CACCGCGTGCTATTTCGT	chr3L	11874013	0.771526961066862	0.120621040454707	Cluster III
index3	Sce	CAGACGGTGCAGGGGGCT	chr2R	19125473	0.131361241496783	0.039980214672938	Cluster III
index3	Sce	CAGATGGCATTGCGTGTC	chr4	759128	0.116258510859627	0.0140177873123316	Cluster III
index3	Sce	CAGCCTCACCAACTCGTC	chr3L	2384961	0.276967569357881	0.120199020393263	Cluster II
index3	Sce	CAGGTGGGGGGTCCGGTA	chr2L	13413752	0.165031328863036	0.05228208054755	Cluster III
index3	Sce	CAGGTTATTCATTCGGCA	chr3L	5170514	0.727374287369913	0.155302875630073	Cluster II
index3	Sce	CAGTAGCACCCCGGGGCC	chr2L	20794379	0.485801009883052	0.13093075447561	Cluster III
index3	Sce	CAGTCTAAGATTCTAAT	chr3R	15887908	0.163374723017765	0.0268529205879585	Cluster III
index3	Sce	CCACCCCGAGCAGTACC	chr3R	11668084	1.18201842179792	0.108953270390444	Cluster II
index3	Sce	CCCAACTGAGACTAACCA	chr2L	1203219	0.178705589890807	0.0396380276739181	Cluster III
index3	Sce	CCCCCGCCAGTAGTGGGG	chr2L	5258140	1.40902123504571	1.2637387807385	Cluster II
index3	Sce	CCCCCGGCTTGCCTCGCA	chr3R	4677163	0.998000553358059	1.11487317267768	Cluster II
index3	Sce	CCCCCTCATATGTACTGT	chrX	4565865	1.12015917439977	0.339230993967335	Cluster I
index3	Sce	CCCCGTGCACCGCCAACC	chr3L	2118296	0.400414626030587	0.139911275266258	Cluster III
index3	Sce	CCCCTTTCGGAAGTCCCC	chr2L	3535656	0.885967850471372	0.160563219667804	Cluster I
index3	Sce	CCCGACCTGACACCAACA	chrX	8064144	33.0126780882505	7.67221736255903	Cluster III
index3	Sce	CCCGGAGCGGCCTCAACGA	chr3L	21561654	0.655979727586256	0.165168103941305	Cluster III
index3	Sce	CCCTCTACGCATTCGCCT	chr3L	15781553	0.897367130084091	0.190522337052791	Cluster III
index3	Sce	CCCTGTGCATAGTAGTTT	chr2L	11076872	1.18161140970884	0.630698300974027	Cluster II
index3	Sce	CCCTTCCCCTCCCGAATC	chr2R	9857709	0.810294908875253	0.157627110741643	Cluster II
index3	Sce	CCCTTCTGACGACACCGT	chr3L	17665908	0.44070317016595	0.110595449160665	Cluster II
index3	Sce	CCGAACGCGCCTAAGCTT	chr2L	8167154	1.54140356190778	1.16219199784341	Cluster II
index3	Sce	CCGCGATGATTCACAAAG	chr3L	14041808	1.05807480981344	0.303412902075109	Cluster III
index3	Sce	CCGGCGGCACCGCAGACG	chr3L	3441719	0.971077949468169	1.12240714835715	Cluster II
index3	Sce	CCGTCTACACCTATGCCGT	chr2L	9772635	0.53101149518852	0.435988679814397	Cluster II
index3	Sce	CCTACCCTACAGGCATTG	chr2R	10191675	0.1204222101404	0.0323168304331973	Cluster III
index3	Sce	CCTCTTCCTCACGCGGTC	chr3R	4983077	17.0583039850337	3.93199017989615	Cluster II
index3	Sce	CCTGCCGAGGTAGGTGAG	chr2R	13796530	0.15540611958097	0.0531297164705183	Cluster III
index3	Sce	CCTGGGCGGGTAGGCTCT	chr2R	21244073	1.86285760668972	1.99715495400285	Cluster III
index3	Sce	CCTTACACGGAAGTACGA	chr2L	211478	0.475846927279647	0.151761401591764	Cluster III
index3	Sce	CCTTCCTCCAACCCCATT	chr3L	9665055	0.248552159816156	0.0461585333139409	Cluster III
index3	Sce	CGACCTCAGGCAAGGCAG	chr2R	24054303	0.425733753933889	0.0757308371942067	Cluster III
index3	Sce	CGAGTAAGTTAATCGATT	chr3L	12474483	0.227996504422147	0.101043690168467	Cluster III
index3	Sce	CGATATTGTCCTCTCCCT	chr2R	11697674	0.0713572854049774	0.89986791542069	Cluster III
index3	Sce	CGCATTTGTTTAGCTAAT	chr2L	5557179	0.600836969960776	0.194629796543486	Cluster III
index3	Sce	CGCCGAGTGAAGATGCCT	chr3L	10260778	0.770701780953891	0.986979247878992	Cluster III
index3	Sce	CGCCTCACACATGTGCCT	chr2R	16640496	0.116519582461505	0.0424544934768894	Cluster III
index3	Sce	CGCGCATCAGGCTTTCAA	chr3L	26230292	0.0331937308914978	0.0267036913457398	Cluster III
index3	Sce	CGCGTAGCTCGCTCTTTC	chr3L	20322659	0.80589469877475	0.824580882364152	Cluster II
index3	Sce	CGGAAGTCCCCCGAAACT	chr2R	15423550	0.0836468268752234	0.0447165608579393	Cluster III
index3	Sce	CGGACCGACTCAGCTCGC	chr2L	18916750	0.379308619934786	0.0969187171932013	Cluster I
index3	Sce	CGGGACTCTGGAGCGTCA	chr3L	15598504	9.76178636455246	1.38215248605356	Cluster III
index3	Sce	CGGGAGGTTGGCATTCCT	chr2L	22141828	1.13171883794946	0.30439009184621	Cluster III
index3	Sce	CGGGCAATGAGTGACACC	chr3R	9608743	1.41033227375201	0.637406335350998	Cluster II
index3	Sce	CGGGCTTGTTCCCGTATCA	chr3L	25240821	0.499071550238218	0.0925862144226235	Cluster III
index3	Sce	CGGTATTTCGCGCATGGT	chr3R	7214352	0.879729705862662	1.4114422532013	Cluster III
index3	Sce	CGGTCACCCCTGTACCTA	chr2R	19406639	0.831858462761664	0.159988560971689	Cluster III
index3	Sce	CGTAATCAATGAGGGCCA	chr3L	19889657	0.32127213987472	0.0859384187888619	Cluster III
index3	Sce	CGTCTGTCGCCACACACT	chr2R	9656776	0.305831530214672	0.0611587561425546	Cluster III
index3	Sce	CTAAAAAGTCCCGACACG	chr3L	6986923	0.164290127250522	0.0412831655464649	Cluster I
index3	Sce	CTAATACGCGCTCCTGCC	chrX	19192213	1.49028608535178	1.31199358930136	Cluster III
index3	Sce	CTACGAACCCGAACCAGT	chr3L	3084168	1.22423425723904	0.250921985288507	Cluster II
index3	Sce	CTCAACGCCAGCTGCGGT	chr3R	10216649	0.19458770263581401	0.0163786945912119	Cluster II
index3	Sce	CTCACGCTCAAGATTTG	chrX	11561339	7.1892709571092	0.931976348634471	Cluster III
index3	Sce	CTCAGGCTTCCTACCACG	chr2L	17758004	2.00098040979205	0.422268419321566	Cluster II
index3	Sce	CTCATCATTGCTCGGCGC	chr2L	20114055	0.505281607876594	1.57094663787385	Cluster III
index3	Sce	CTCTGTAGGGTTTTTTCC	chr2R	7097318	0.143369539814321	0.0452356085844365	Cluster III
index3	Sce	CTGAAGAGTGTTCCCACT	chr2R	17691244	0.200581646725793	0.0677109274588276	Cluster III
index3	Sce	CTGAGCCACTCCTTCCTG	chr3L	1989192	1.16968180358625	0.248984430238575	Cluster III
index3	Sce	CTGATGACCGATAGTCAC	chr2R	10224345	0.128963644222383	0.00693241935967735	Cluster III
index3	Sce	CTGCCGACCCGTTACGGC	chr4	391364	1.08330794359201	0.929973138484157	Cluster III
index3	Sce	CTGCGAAGTATACAGCC	chr2L	22309787	0.801144228762731	0.140702950157983	Cluster III
index3	Sce	CTGCTATTGGCCCCCGTC	chr3L	11136742	0.77654570346714	0.354353029345312	Cluster III
index3	Sce	CTGGAATTAATGGCCCCG	chr3L	95775	0.091472473699127907	0.0223471518014029	Cluster II
index3	Sce	CTGTGCTTTGGCGGTTTG	chr3L	19645461	0.14557846494781	0.03880808921878	Cluster III
index3	Sce	CTGTGGAATGCAGGCAGA	chr2R	23213697	1.99245240600581	0.626789143736185	Cluster III
index3	Sce	CTTAACGGACTTCAGAAC	chr2L	1637237	0.863962045282767	0.189445882035332	Cluster II
index3	Sce	CTTAACTGAGGTATGTC	chrX	16219117	0.141658924971374	0.0292286780463441	Cluster I
index3	Sce	CTTTCAAAGGAGCACAGT	chr3R	9991794	0.416808216850828	0.144058809311643	Cluster III
index3	Sce	CTTTCCCCCGCGCTAACA	chr2L	1421389	2.09241397472686	0.478365860487262	Cluster II
index3	Sce	CTTTTCCGCTTCCGTAGA	chr2R	11818878	0.137938474228299	0.0326150171935923	Cluster III
index3	Sce	CTTTTCCGCTTCCGTCGA	chr2R	11818882	0.15223044062473	1.00E-10	Cluster III
index3	Sce	GAAATTTCTTCAGCTCAG	chr3L	21947668	0.336577985305189	0.075657311582951	Cluster III
index3	Sce	GAACAACCGGGCGGGACC	chr2R	23039625	0.413192939654897	0.0475856314124594	Cluster I
index3	Sce	GAACCGTCGGAGACACCC	chr3R	25628925	1.14192665408819	0.293255464968524	Cluster III
index3	Sce	GAAGAAGATTACCAGGAC	chr2R	11760295	2.06441453309101	0.281955868700829	Cluster II
index3	Sce	GACACTCCCAGCACTATC	chr3L	19141875	2.25045080118976	0.372219993305888	Cluster III
index3	Sce	GACGCTTCCGAGCGGGTC	chr3L	8561286	1.8060949420571	0.421486749590266	Cluster III
index3	Sce	GACTGTGCGCCGCCTCCT	chr2L	5970997	1.02866605922008	0.249456799741615	Cluster III
index3	Sce	GACTTCTAAGGTTCCCTC	chrX	10820237	0.225127808579857	0.0705943285245647	Cluster III
index3	Sce	GAGACCCTAGGCCCGTTC	chr2R	8659750	0.789094187674404	0.214755690974546	Cluster II
index3	Sce	GAGCGATGCCCAGGGGGA	chr3L	13971486	0.792507365935645	0.613289634004232	Cluster III
index3	Sce	GAGGGTAGTCCAGGGTCA	chr3R	17065122	1.05882142903997	1.14990928468029	Cluster II
index3	Sce	GCACGTAGGGGTCAACCG	chr3R	12378006	1.05591478136275	0.304750643814107	Cluster II
index3	Sce	GCACTGAAAATACTACTT	chr3L	21613880	0.280856699016847	0.0657693202982483	Cluster III
index3	Sce	GCAGTTTCGACATGCGC	chrX	9075437	1.59252103846379	0.216088213967465	Cluster III
index3	Sce	GCCCGGTCAAAAGGTAGT	chr4	649916	0.68165970400456	0.189672938085078	Cluster III
index3	Sce	GCCCTCTATATGGAAGTC	chr3L	3685240	1.00E-10	0.217514776207839	Cluster II
index3	Sce	GCCCTGGGCTATATCGTG	chr2R	7685647	0.479722869598592	0.379590069979641	Cluster II
index3	Sce	GCCTAATGACTAGTGACC	chr2L	2836118	2.06077175057114	0.28248145635094	Cluster III
index3	Sce	GCCTACTATAATAACCTT	chr3L	20860625	0.0898038179584841	0.0158724888490449	Cluster III
index3	Sce	GCCTTAATGGTTAACGAG	chr2R	20030959	5.54634306833793	1.12169846331273	Cluster II
index3	Sce	GCGATTCGCGTAGTGTAT	chr3L	13219912	3.66840494207595	0.607032136347679	Cluster II
index3	Sce	GCGCACCCTGGCATGGCG	chr2R	19933893	3.82467256972569	1.04729775858257	Cluster II
index3	Sce	GCGCCCGTGGCCATCTGA	chr2R	17270703	0.312636521148728	0.0391526320361971	Cluster III
index3	Sce	GCGCGGACGCGCGTCTTT	chr2R	19482896	0.562504428998061	0.251790715993425	Cluster III
index3	Sce	GCGCTATCGGATGCCCAT	chr2L	3300941	0.43717757680353	0.147711955905998	Cluster III
index3	Sce	GCTACGACGCTGGGTCGT	chr2R	18681987	0.977439583597699	0.959906797526235	Cluster II
index3	Sce	GCTCACGGTCGCCGTTT	chr3R	29297234	14.1643492999838	4.51536670845415	Cluster II
index3	Sce	GCTCTGGTCCTGACATTC	chr3R	16151266	0.256208628872369	0.0850725256833492	Cluster II
index3	Sce	GCTTGTTTTTCACAACGG	chr3R	11158058	1.92110897148459	0.470815737217992	Cluster II
index3	Sce	GGACCCATTCAAAAATAG	chr2R	24372242	1.01869993607757	1.11725231496224	Cluster I
index3	Sce	GGACTAACGTAAAACTAT	chr3R	8545391	0.415638553627721	0.0967507294498603	Cluster III
index3	Sce	GGACTACTTGGACCCGAA	chr3L	87185	1.70458878187307	1.41318756400798	Cluster II
index3	Sce	GGAGGTGATTATGCCTCT	chrX	7240819	0.769465550576382	0.0778956092225968	Cluster III
index3	Sce	GGATACCTCCAAGATAAT	chr3R	21091807	1.12272927566931	0.260143657418948	Cluster III
index3	Sce	GGCGAGCATCGGTAGTAC	chr3R	11724216	0.758272355264268	0.115680731905907	Cluster III
index3	Sce	GGCTAGGGAACCGTCTC	chr3R	4916812	0.979307508586624	0.218825798068805	Cluster II
index3	Sce	GGGAGGCCCTGCCGGAGT	chr3R	27530261	5.06200833154586	1.09485448986507	Cluster III
index3	Sce	GGGCCCCATGGAGTGGGG	chr3R	22225032	0.0850011024229492	0.0413387839147314	Cluster II
index3	Sce	GGGCGCGCTGTTCATCAC	chr4	57892	4.77089312854719	1.57550989439695	Cluster III
index3	Sce	GGGCGTCGCTTCAACATC	chr3R	23146936	0.186822881514873	0.0929729452425733	Cluster II
index3	Sce	GGGCTAATCCTAACAGCC	chr2L	19922780	0.0956911934914132	0.0231994503764384	Cluster III
index3	Sce	GGTAATAGTTCATCTCGC	chr3L	7103236	1.45113980184364	0.381564626881514	Cluster II
index3	Sce	GGTCTGTTACGCAGTCCC	chr3R	5246574	0.219650548790785	0.0373675203491361	Cluster II
index3	Sce	GGTTTTCGGCATGCTTGC	chrX	16557547	0.34718348361682	0.0898074009162356	Cluster III
index3	Sce	GTAAATCTTTTCCGCAGG	chrX	19311637	0.278659880588805	0.143498863794267	Cluster III
index3	Sce	GTATCCTTCGATAGGTCT	chr3R	25079718	0.831399640736266	0.153527999266138	Cluster I
index3	Sce	GTCAGCCAGTGTCACTCT	chr3L	5571817	0.183899287408033	0.878570408566571	Cluster III
index3	Sce	GTCCCGGTTATCCAATTC	chr3L	1375760	1.3567171488021	0.22187494735727	Cluster II
index3	Sce	GTCCCTAAAGCGAATATC	chr3L	12017684	0.181363332399194	0.0351329965384909	Cluster III
index3	Sce	GTCGCTGGACCTCAGGTA	chr3L	22639577	0.178398375030369	0.0417787366866117	Cluster III
index3	Sce	GTCTTGTGACCTGTGAAC	chr3L	20344978	0.671631917994853	0.157671366665837	Cluster III
index3	Sce	GTTAGCCATAGGGTCATA	chr3R	15631319	1.65780816304589	0.212158194033121	Cluster II
index3	Sce	GTTCCATAGGTTCGAGGG	chr3R	26077022	0.0830064754057678	0.00205580753246003	Cluster II
index3	Sce	GTTGCTCGCTCAAGAAAC	chrX	19670781	3.96666651023162	0.882284029616461	Cluster III
index3	Sce	GTTTCGTGCATGCTCGAA	chrX	7122235	0.734135046813708	0.0421168166911895	Cluster III
index3	Sce	TAAACCTCGCAGCCGCAC	chr3R	29698948	0.159902355876847	0.0437757672720436	Cluster I
index3	Sce	TAACCCAATCTCATCAGG	chr3L	6446801	0.144206106265582	0.0106327934265211	Cluster II
index3	Sce	TACCGAACCTTATGAAAC	chrX	6754222	0.111702430618704	0.0732328297120398	Cluster III
index3	Sce	TACCTCAATAGGTCTCGA	chr2R	12555588	0.372300948058391	0.0962633780221484	Cluster III
index3	Sce	TACGACGGCGTTGTTATC	chrX	4757741	1.01056321575319	0.654007424048703	Cluster III
index3	Sce	TACGAGAGCAGTGCTCGG	chr3R	22253018	0.376307112784921	0.0850652591315636	Cluster III
index3	Sce	TACGGTCCGTTGTTTCCA	chrX	15950471	0.279401034312164	0.0735071083322026	Cluster III
index3	Sce	TACTTAGTCATCCGGTCC	chrX	18130988	0.414363200460962	0.13915911807115	Cluster III
index3	Sce	TAGCCCAACGGTGTTTTG	chr3R	13573584	0.514331421901916	0.0175564158259599	Cluster III
index3	Sce	TAGCTCGATGCGCGCTTG	chr3L	16479382	2.55196677766097	0.706593782003992	Cluster III
index3	Sce	TAGTATCACAGTCCGTTC	chrX	10590386	1.08383871800605	0.204178959477799	Cluster II
index3	Sce	TATAGATAGCGGACCAGT	chr3L	15241534	0.961808155865212	0.267313246733981	Cluster II
index3	Sce	TATGCTAAACTAACATCC	chr3L	22711406	0.214724534489865	0.0759445220522172	Cluster III
index3	Sce	TATTTGCCAATCGGACCC	chr3L	8832234	16.2693963410417	2.77395142926593	Cluster II
index3	Sce	TCACCCCCCGTTACAACT	chr3R	19670531	3.2046711829889998	1.21334540722389	Cluster II
index3	Sce	TCACCCCCGGGCTTTAAA	chr3L	1613283	0.39104508102404	0.083905469111226	Cluster III
index3	Sce	TCACGTATGCGACGGCCC	chr2R	22361577	1.17870979182236	1.16622960518802	Cluster III
index3	Sce	TCAGTCCATCCTGACGTG	chr2L	14383046	3.98154531080554	1.62390695886517	Cluster II
index3	Sce	TCATTAGCAGTATGAAGC	chrX	9757988	0.247548394664578	0.0830357227879133	Cluster II
index3	Sce	TCCCCAGGCGGTGAAGAC	chr2R	10753785	0.193899624693528	0.0271169512805581	Cluster III
index3	Sce	TCCTAGCATTCGCCGCAT	chr3L	22906193	0.900385768614227	0.257525619424651	Cluster III
index3	Sce	TCCTTATAGGGGCTGCAG	chr3L	16151089	0.344614649303195	0.0875662944913038	Cluster II
index3	Sce	TCGATTAGGAGTGGTACT	chr3R	10819266	0.2812174596154	0.049239352090349	Cluster III
index3	Sce	TCGCGGATGAAGAATCGT	chr3L	374587	0.386454206490305	0.0872103568164889	Cluster I
index3	Sce	TCGGAGGATTGTCTTCCC	chr3L	1463232	0.479722869598592	1.24968570799581	Cluster III
index3	Sce	TCTATCGCTGACCTAGTT	chr3L	2981079	0.130261560956755	0.122771283750778	Cluster III
index3	Sce	TCTCTCTCCCTTCATTGG	chr2L	15762185	3.09805529385954	0.72362835758874	Cluster III
index3	Sce	TCTGAGCCTCTCTTTAG	chr3R	30414042	0.0962532274971941	0.0494539170950085	Cluster III
index3	Sce	TGCAACGGCAGGCCGAAG	chr3R	5746757	0.755414893244994	0.10978093590193	Cluster III
index3	Sce	TGCAGTAACAACCTTATG	chr3R	19697189	14.2228142419783	2.25288926297006	Cluster III
index3	Sce	TGCGCTTTGCCTTAATCC	chr3L	1780883	0.660853317275725	0.120175107070222	Cluster III
index3	Sce	TGCTCTATGACTTCCATC	chr3L	11301648	0.77770327875256	0.481644517908988	Cluster II
index3	Sce	TGGACACCGTGCCGTGGG	chrX	1848486	1.2740038778219	0.271360232645152	Cluster II
index3	Sce	TGGACGTGGTCAAGCAAC	chr3R	26439035	1.1645041376796	0.191134631529222	Cluster III
index3	Sce	TGTCCTGACTTTTCCGCC	chr3L	16322756	0.140986728695077	0.0301860796367581	Cluster II
index3	Sce	TGTTATAGCTGCTACTC	chr2L	6720854	0.271511105830352	0.0907306540594763	Cluster III
index3	Sce	TGTTCGCATCGCCTCTAT	chr2R	11072238	2.20904228456544	0.299495040377468	Cluster II
index3	Sce	TTAAACCTTATTCTGACC	chr2R	11701629	0.331018656927203	0.0891772440779755	Cluster I
index3	Sce	TTAGGACGAACTGAATCC	chr3R	28913732	1.27598338883048	1.19135656789421	Cluster III
index3	Sce	TTAGGTGGTGGAGCCCAT	chrX	4580434	3.39600401932029	0.643223075327924	Cluster II
index3	Sce	TTAGTGTACGGGACCTAC	chr3R	9620719	2.13410695079354	0.989863823758768	Cluster II
index3	Sce	TTATGTTCGCTTCCTCCT	chr3R	14689303	4.26668207034675	0.906599964980243	Cluster II
index3	Sce	TTATTTTTTCGCTTTGCG	chr3L	5170777	0.656153978232116	0.135702202566418	Cluster II
index3	Sce	TTCCAAGGCACTATCATC	chr3R	10224356	0.295009703727692	0.157094663787385	Cluster III
index3	Sce	TTCCCCGTGGTTCCCCAT	chr3L	27279759	2.35881045899586	0.440505852641883	No H2AK118ubi
index3	Sce	TTCGCCCCCCCCGCCAAC	chr2R	12974233	2.45058071585326	0.556674567598634	Cluster I
index3	Sce	TTCGGGCCCGCACGTAAG	chr3L	18761121	0.627416492882978	0.0939950806290434	Cluster III
index3	Sce	TTGCCCTGACAACGAAGT	chr3L	14366696	0.896542256232695	0.165706116061167	Cluster II
index3	Sce	TTGTTAGAGTACCTCTTG	chr3R	9125476	0.971122774254663	0.25982428214406	Cluster II
index3	Sce	TTTCATACGCCTTCAACG	chr3L	447950	1.20576556003305	0.24125781921669	Cluster III
index3	Sce	TTTCCCACGACCGAATGC	chr2L	12491622	1.910836104368	0.247986784175033	Cluster II
index3	Sce	TTTCTTGACCATACGTTG	chr2R	15955453	0.927178733714308	0.211810477103392	No H2AK118ubi
index3	Sce	TTTGATAACGCTTTGAGT	chr3L	14607072	0.679227087673076	0.140756767852983	Cluster III
index3	Sce	TTTTAACCTAGTATCTTT	chr2R	8583234	0.429881451462936	0.192289100667867	Cluster II
index3	Sce	TTTTACCATTGCACCGCA	chr2L	18633484	7.22717414471683	1.47040615896965	Cluster III
index3	Sce	TTTTATTCGGACCAGGGC	chr3L	15683532	0.261146939129294	0.102145999949086	Cluster II
index3	Sce	TTTTGTGGTCTTACCTGT	chr3R	10266654	1.00E-10	1.00E-10	Cluster II
index3	Sce	TTTTTAACCCGTCTCCCC	chr3L	4267643	0.712505998682831	1.47629119355433	Cluster III
index11	L10	AAAGAGCCGGGATACTTC	chr3R	16156775	0.0590560537748749	1.00E-10	Cluster II
index11	L10	AAAGTCCATCTGTCGGCA	chr2R	21404172	0.217369900746739	0.0492989416726407	Cluster III
index11	L10	AACGACGCCAATTACATT	chr3R	21535528	1.8235354700999	0.0684145051585403	Cluster II
index11	L10	AACGGCGCAGCCAAATCG	chr3R	20772055	0.540129003992562	0.113974404262551	Cluster II
index11	L10	AAGCACTGGGCAGTATCA	chr3R	7932363	0.181073793905497	0.049875581758507	Cluster I
index11	L10	AAGCGCTTTTGAAACGCC	chr3L	12144740	0.370825248799826	0.0999926272905066	Cluster III
index11	L10	AAGCTACGTCGCACAGCC	chr3R	24670099	0.304589097947869	0.0579922388356813	Cluster III
index11	L10	AAGGCAGCCCTTAAGGGG	chr3L	646157	17.969841921569	3.00098848093235	Cluster III
index11	L10	AAGTTGTCCAGTCCCCGG	chr2L	13532261	0.741819261861917	0.0557443047263844	Cluster II
index11	L10	AATTATTTACAGATGCAC	chr3R	28538296	3.28723327369672	0.272727271012806	Cluster II
index11	L10	AATTCTGCTCATAGCAGC	chr2R	10154955	1.06217969415327	0.0434428065745048	Cluster III
index11	L10	ACAACAACTGCTGGAGAC	chr2L	14916911	0.132316858927232	0.00614283088839218	Cluster III
index11	L10	ACAACGCCGCTCAGGAC	chr2L	16199487	1.59891406252329	0.336824240829538	Cluster III
index11	L10	ACAACGCCGCTCAGGGC	chrX	319933	1.44315307157897	0.286484942784675	No H2AK118ubi
index11	L10	ACACTACATACGAAAAAT	chr2L	12426541	2.30626305362101	0.603899207111514	Cluster III
index11	L10	ACCACCAACCTAGCACCG	chr3R	29267768	1.59695504251252	1.21082810910084	Cluster II
index11	L10	ACCACTCGACCTATCGGT	chr3R	21090354	1.00865059520115	0.226038754913817	Cluster II
index11	L10	ACCATGTAGTATACATAC	chr3R	4444844	0.652195976825	0.165649337798422	Cluster III
index11	L10	ACCATTTCCGCGCACCCC	chr3R	24102119	2.2088638863551	0.355538760263557	Cluster II
index11	L10	ACCCCGCGCGCCGCTAGG	chr3R	24750382	0.525335613950474	0.0902479987456135	Cluster III
index11	L10	ACCCCTAAGAATCCGCAG	chr2R	21611312	2.56879817055612	0.794223244293987	Cluster II
index11	L10	ACCCGCCCCAGCTGTAGC	chr3L	22409926	0.668025040595959	0.0547092787834752	Cluster II
index11	L10	ACCCGCCCCATTAGACCT	chr3L	8382878	0.954518125453787	0.235029787071174	Cluster III
index11	L10	ACCTGTCGACTTCTGCGT	chr3L	771826	4.06282778345781	0.652172452027512	Cluster II
index11	L10	ACGACCGTCCAATACTAG	chr2L	10694516	0.544181433234606	0.0918388752696752	Cluster III
index11	L10	ACGGTTTTCCGAAGGTTG	chrX	4965204	2.01584798253615	0.350596773449861	Cluster III
index11	L10	ACGTCAGACTCACGCGTC	chr2R	10257471	1.00351219854197	1.07095906880691	Cluster III
index11	L10	ACTCGCGCATTCGCCTCT	chr2L	11180792	6.44704306659379	1.07951856563113	Cluster III
index11	L10	ACTGGATTCAATGCTGTA	chrX	5195456	0.063253225325712	0.00705778574531816	Cluster III
index11	L10	ACTGTATAGTAATCACGG	chr2L	19312276	0.419224348943137	0.0832821236873772	Cluster II
index11	L10	AGATTCTTCAACTCTGTT	chr2L	13529387	2.09530850663406	0.362820074629639	Cluster II
index11	L10	AGCCTCGCGTCATTTATC	chr3L	15422101	0.205367325438535	0.0430496981913915	Cluster III
index11	L10	AGCGAAACCAGTACCTGC	chrX	13942591	2.14566086844307	0.628319671134806	Cluster III
index11	L10	AGGACCATTGCCAGTTAT	chr3L	815078	9.24202872412451	0.393147390655972	Cluster II
index11	L10	AGGCAAGTCGCCTCTAAT	chr2R	3547901	1.682863661706	1.12982768147707	Cluster III
index11	L10	AGGCACGGCCCCATCACC	chr3L	21791079	0.17234122646871	0.0389210439017329	Cluster I
index11	L10	AGGCATTAGGTACTCCCG	chr2R	12876374	0.585152561375152	0.121522262596158	Cluster III
index11	L10	AGGGGACCAATTGTAGCA	chr3L	10958432	84.5327671009994	9.69486108435052	Cluster II
index11	L10	AGGTGTCCGGACGGGTC	chr2L	13587803	4.10026152795923	0.62065907731195	Cluster III
index11	L10	AGTTACCGTCCTTTGAGA	chr2L	19293186	2.4441914275104	0.366614051760216	Cluster III
index11	L10	ATAACATAGAATGCACCA	chr3L	14206978	2.12755455298073	0.4491461738023	Cluster III
index11	L10	ATACTGTCACACTAACCG	chr2R	14905493	0.901338885269058	0.998324169403436	Cluster II
index11	L10	ATAGGGCGGTGACATGGG	chr2L	2095025	0.365910178685976	1.00E-10	Cluster III
index11	L10	ATATTTCATGCGCATCAT	chr2R	5732806	0.104524523402715	0.0288758314691008	Cluster I
index11	L10	ATCAGACTCTACGCGAGG	chr2R	21852914	2.12538579561709	0.320442687197971	Cluster II
index11	L10	ATCAGATTAGGCCCCCGC	chr2R	11390521	0.369035736023707	0.108270264645016	Cluster III
index11	L10	ATCAGCGATAAACGTTCT	chr3R	16519484	0.986780446787294	0.276333941789889	Cluster II
index11	L10	ATCGTACCAGGGCCCTCA	chr3R	19844008	2.74700604469553	0.335574414059586	Cluster II
index11	L10	ATCTACACACCCCCTCAC	chr2L	18144121	0.790736228414711	0.831239909609356	Cluster III
index11	L10	ATCTCTTTCACAGGCTCG	chr3R	3860355	0.265999688654558	0.0614390271318869	Cluster III
index11	L10	ATGCCGGTCTCTGCGAGG	chr3L	398527	1.39535416735202	1.29125837908524	Cluster I
index11	L10	ATGCTCTGACGATGGGGT	chr3R	7788662	0.269540388161417	0.0473818241961135	Cluster III
index11	L10	ATGTAATCATCCAATTAG	chr2R	10487856	0.673777065549066	0.163272513607122	Cluster III
index11	L10	ATTCGGTACACCTACAGC	chr3R	19498353	1.50141449935024	0.218885219745602	Cluster III
index11	L10	ATTCTGACGCGGAGCGTT	chr3R	19631210	0.273867955614466	0.0505741187063247	Cluster II
index11	L10	ATTGCCCCGTCGCTTTTG	chrX	1128157	82.2082520911233	20.0578079311532	Cluster III
index11	L10	CAAAGAAGTGACCCTACA	chr2L	20312865	3.53131352578362	5.05584114164389	Cluster II
index11	L10	CACAGTACGACGCCAACT	chr2L	13347245	0.608773113348966	0.114314934124671	Cluster III
index11	L10	CACCAGTGTCCTACCTCC	chr3R	7985919	0.772068697042545	0.116680077164735	Cluster III
index11	L10	CACCATCATTACAGGACG	chr2R	18565087	0.587318700963921	0.11827096118595	Cluster II
index11	L10	CACGGGTCCTTATTGCTAC	chr2L	6060378	0.826781553260225	0.137136932395333	Cluster III
index11	L10	CACTTGCCTAATGATTTT	chrX	8258423	1.00E-10	1.2959523995943	Cluster III
index11	L10	CAGATAGCGGGTCGGTGG	chr4	394390	0.627156906964471	0.112525924436524	Cluster III
index11	L10	CAGATGGCGAAACGGCAA	chr2L	22363722	0.277387341254722	0.07542200065313	Cluster III
index11	L10	CAGCGAGGTCCCTCCCAG	chr3R	14720276	4.19093615721597	1.40686743572375	Cluster II
index11	L10	CAGCTATGGCGAATCGTG	chrX	11321024	0.187493085501652	0.038879976614212	Cluster III
index11	L10	CAGGGCCTAAAGACTCGA	chr3R	23961617	2.5773996574035	0.366072581490254	Cluster III
index11	L10	CAGGGGGCCACCGTAGGC	chr2R	19118080	0.576216353028843	1.00E-10	Cluster III
index11	L10	CAGTCACCCAAGGCCCAC	chr2R	8799331	0.248896866347131	0.0435378035075062	Cluster III
index11	L10	CCACAGAACTACTGTTCG	chr3L	2368455	0.630666981214241	0.112595179635981	Cluster III
index11	L10	CCACCCGACGGAGCGCCC	chr3L	4718671	4.67123026137536	0.953868888886799	Cluster II
index11	L10	CCACCTGTAAATATATCA	chr2L	77375	1.5728862524328	0.162003095012524	Cluster III
index11	L10	CCACTAAGCTCGCGCCAG	chr3R	7949832	0.29316729295304	0.046735922354954	Cluster II
index11	L10	CCATAACCGCTCCCACCG	chr2L	11875766	0.202288903438895	0.0396800874429576	Cluster III
index11	L10	CCATTGTTAGCAGGAGCC	chr3R	12824144	0.205128692347715	0.0693362717901338	Cluster III
index11	L10	CCCACATAACCGCGTTTT	chr2R	17509811	0.741042377706376	0.101139451003415	Cluster III
index11	L10	CCCACCACCAATCCCGTT	chr2L	14201284	0.974920089417842	0.128478440135326	Cluster II
index11	L10	CCCACTTTACTTGTCTTC	chr2L	13820045	7.27828597042163	4.93933297939825	Cluster III
index11	L10	CCCCAGCGAGCAGCGATG	chr3R	24383473	0.515805006398238	0.147860215501547	Cluster III
index11	L10	CCCCCCTGCAATATACCG	chr3L	1012026	0.383109049913834	0.0725956042546905	Cluster II
index11	L10	CCCCGGGGGAGTCATCTT	chr3R	5507781	1.33466515234789	0.231621615797054	Cluster III
index11	L10	CCCGGTCATTCGCCCTCT	chr2L	17537547	0.383512805145624	0.101110047756221	Cluster III
index11	L10	CCCTCAAATTTCCTCAGA	chr3R	14851624	0.717434214632816	0.176973765301271	Cluster III
index11	L10	CCCTCAAGTAAACGCCAT	chr3L	22384334	0.871429406181094	0.135268394153226	Cluster II
index11	L10	CCCTCTTAAACCTCTTCC	chr3L	9601442	0.554954970441421	0.103589646117815	Cluster III
index11	L10	CCCTTTGCACCTACACAA	chr3L	3429586	189.238420149213	25.3468671668992	Cluster II
index11	L10	CCGACAAGCATTCCGTCT	chr3R	7958250	0.747250886824702	0.0543577926568078	Cluster I
index11	L10	CCGACAGTCGCACGTATT	chr2R	19461223	3.31919589144584	0.512214496448574	Cluster III
index11	L10	CCGATTCTCAGCTGAGCC	chrX	13843962	0.555542849615688	0.112317885585911	Cluster III
index11	L10	CCGCTGCTGAACCGAGGA	chr3L	12250855	0.186478320988057	0.0351927207761543	Cluster III
index11	L10	CCGGACCGTGATTCATCG	chr3R	10813029	0.780715994315863	0.287640981324678	Cluster III
index11	L10	CCGGCAATAATCGTAAAA	chrX	22925228	0.00894568392581663	0.0168081679235134	Cluster III
index11	L10	CCGGCAGTTCATTCCACT	chr2L	5147739	6.13059701959217	1.98711303850938	Cluster III
index11	L10	CCTATACCTGCTGTCGCA	chr3L	20921131	2.86458783979597	0.434853356533139	Cluster II
index11	L10	CCTCAATTACCCCTACGC	chr3L	19627788	2.19605220426114	0.232207501508359	Cluster III
index11	L10	CCTCACCCATTCGTCGTT	chr3R	31129325	2.1464826793277	0.985920634694423	Cluster III
index11	L10	CCTCGCGCGATGCTTTAT	chr3L	13353819	0.222088441890878	0.0780365926642793	Cluster III
index11	L10	CCTCTGCCGACGCCCCCA	chr3R	19265630	1.54410009482939	0.514323075118361	Cluster II
index11	L10	CCTTGGTTTTAAAGGCTC	chr3L	1555258	0.728529913905758	0.801965267657732	Cluster III
index11	L10	CCTTTTTCCGTCCATTGC	chr3L	22923948	0.129757633987019	0.0316079824536605	Cluster III
index11	L10	CGAAGCGTTGCATCTTCT	chr3R	21733308	0.130292290134395	0.00844873194223863	Cluster III
index11	L10	CGAAGGCGCACGTAATTA	chrX	1136258	2.31260957802517	0.397047928960155	Cluster II
index11	L10	CGACGTCTAGTCGATGGG	chr3R	12635778	7.62269530487669	3.74317081654118	Cluster III
index11	L10	CGACTCGTCCGCATCCAG	chr3R	9421904	3.28046199932361	0.256835333208725	Cluster II
index11	L10	CGAGCCAACTATTGTCCT	chr3R	14601328	0.582090870878856	0.0937040372511545	Cluster II
index11	L10	CGCAATAAGAAATTGCGC	chr2R	9501000	0.261706091741897	0.0650870326318543	Cluster III
index11	L10	CGCACACGATGTATATCA	chr2L	18556996	0.693415493125316	0.122896751470882	Cluster II
index11	L10	CGCACTCCTGTTTACTGG	chr3L	5760172	1.51957138056394	0.198616931193251	Cluster III
index11	L10	CGCGACTCGCCACCCCGT	chr3R	24007413	3.39031266289027	0.723954121895771	Cluster III
index11	L10	CGCGAGTTTGCCGAATAT	chr3R	11782317	5.3680108871521	0.78372476144865	Cluster III
index11	L10	CGCGGTACTCATCTATAA	chr2R	15182043	0.373599826069139	0.0620265154480165	Cluster III
index11	L10	CGCTCCGTCTTCAGGGAG	chr3R	15642534	0.845386600528292	0.189748621697184	Cluster II
index11	L10	CGTATCCGAAACTCCACT	chr2L	11368751	0.178428106205759	0.0697078932121355	Cluster I
index11	L10	CGTATTGATAATGATACG	chr3R	22175852	0.639543323423202	1.22361417013213	Cluster II
index11	L10	CGTGCCTAGTACTTCTTG	chr2R	23732420	0.307244139200255	0.0677851633725053	Cluster III
index11	L10	CGTGCTGACCGCCCGTTC	chrX	21245516	0.737329393483495	0.0433997913099996	Cluster III
index11	L10	CGTGGCTTGCCACGCCCG	chr3L	21196549	0.0493486623273236	0.0129353168747851	No H2AK118ubi
index11	L10	CGTGTGCTGTGCCTCCTT	chr3R	5708287	1.28520129427458	0.213584217114423	Cluster III
index11	L10	CTAGGTTCGCACCGTCAC	chr2L	21648226	2.30493354349816	0.204029323130124	Cluster III
index11	L10	CTCAAGACCCCCAGCGAG	chr3L	11039482	1.25390419128743	0.236557758244439	Cluster II
index11	L10	CTCCGTTCTCCCTCTTGA	chr2R	11093701	2.27651345674749	0.394253559434882	Cluster II
index11	L10	CTCCTGAGGCGTACAATG	chr3L	3843167	0.128289389709248	0.0316556149105661	Cluster I
index11	L10	CTCCTGTTCGTGACGCCT	chr3L	15204331	1.14601636263195	1.09133495671396	Cluster II
index11	L10	CTCCTTATGGCGGAGGTC	chr2L	21751119	1.13646987082989	0.251114748920263	Cluster III
index11	L10	CTCGGCTCTCCCCGTCCA	chrX	17712781	0.593921487963523	1.75790702477039	Cluster III
index11	L10	CTCTATATTTCACTACGA	chr2R	25019216	3.46025446218872	1.01761793947708	Cluster II
index11	L10	CTCTCCGACGTTTTGCAA	chr3R	5430811	0.208987258216844	0.0350080723594669	Cluster III
index11	L10	CTCTCGACTGTCTGTAGG	chr3L	5519581	0.231809862163875	0.0498972889162394	Cluster III
index11	L10	CTCTGACGAACCGCCGCT	chr3R	26888155	5.19659862885526	0.91367571733579	Cluster II
index11	L10	CTGACGTACTCAAGTGA	chr3R	16629719	1.85522100420978	0.364843098557844	Cluster III
index11	L10	CTGACTATTATCAAAGCC	chr2R	7090136	0.706904652945875	0.123548205000921	Cluster II
index11	L10	CTGCCGTTTAATTCCTCT	chr2L	10393067	1.29263799527156	0.255678452740784	No H2AK118ubi
index11	L10	CTGCGTCGTCCACGCTCT	chr3L	8069545	1.56505333721065	0.169692668783318	Cluster II
index11	L10	CTGCTAATTGACCTCGCC	chr3L	18311140	0.832308637340958	0.0615901134071693	Cluster III
index11	L10	CTGTTAACACCGCCCCAC	chr2L	85627	0.462153035128365	0.0981619041076831	Cluster III
index11	L10	CTTAAGATTGACGACTGC	chr3R	17062366	7.47785778950351	2.38737204111565	Cluster III
index11	L10	CTTACACTGCTAAGTTGT	chr2R	16056245	1.41368225876137	0.23161963663198	Cluster III
index11	L10	CTTACGGTTGCCCTCTCG	chr3R	12954317	0.370139838569385	0.0146090241848997	Cluster III
index11	L10	CTTCCGGCCCGCGATACC	chrX	15307058	0.970236745373272	0.273354986885907	Cluster III
index11	L10	CTTCCTGACTCGAGGAAT	chrX	13928489	0.927292171419128	0.181673978880648	Cluster III
index11	L10	CTTTCCTACTATGTCCTG	chr3L	8706305	47.9405074256865	10.6820907062685	Cluster II
index11	L10	GAAACCCTGTTTAGTCGG	chr2R	4308031	0.0578239487209625	4.301076869851e-4	Cluster III
index11	L10	GAACCGCAGGACTGTAAC	chrX	5814463	2.21196932862096	1.62601662687733	Cluster III
index11	L10	GAACGCATCCGTCGCCGA	chr2R	14918224	0.850054483307846	0.106666954539471	Cluster II
index11	L10	GAAGCCCGTCCCCCTAAC	chrX	12006788	1.36100422890378	0.309871904658094	Cluster III
index11	L10	GAAGGCCATCCGAAGCC	chr2L	9696687	0.165485443056904	0.0406721795612678	Cluster II
index11	L10	GAATTCGGCAAAGGAGTC	chrX	16057108	0.129036489645195	0.0095649564250741	Cluster III
index11	L10	GACAACGTCCACGGTTGT	chr3L	11341820	1.10222535994277	0.989093581876024	Cluster II
index11	L10	GACATGGCGTCGACAGGT	chr3L	13297511	3.49979135423102	0.745701040049324	Cluster II
index11	L10	GACCATGCCCCCGCCTCT	chr3L	11881705	0.528647077879905	0.0889831825196831	Cluster III
index11	L10	GACGAGCGTCTGGAGACA	chr4	961887	2.84288071815786	0.578457194972697	Cluster III
index11	L10	GACGATGTACAGGAATCCC	chr3R	14592872	3.4540514835297502	0.574775885840967	Cluster II
index11	L10	GACGTAACACGTGGGCAC	chr2L	7336773	26.2715645930857	4.08436655419302	Cluster II
index11	L10	GAGCTTCCGCCCTGTTTA	chr3R	5124532	55.1227085785556	10.4413573478916	Cluster II
index11	L10	GAGTCTCTTCGCTCAGGA	chr2L	19765853	1.4029656373731	0.237367278301441	Cluster III
index11	L10	GATTTTGGCTGTAGTGAA	chr3R	29463903	0.60494033145421	0.0990584024442454	Cluster II
index11	L10	GCACCCCTCCCTCGGAGC	chrX	12205369	12.4187181050048	2.15695638940013	Cluster III
index11	L10	GCAGCGAACAACGTATCT	chr3R	28911622	0.552992332155239	1.25078202067487	Cluster II
index11	L10	GCATATCCTGACCGGCAG	chr3L	8706827	1.66059831425111	0.419892490274826	Cluster II
index11	L10	GCATCGCTTCAACGTGCG	chr3L	14454614	0.634171601669823	0.0925415369736995	Cluster II
index11	L10	GCATCTCACCCTCAAAAC	chr3R	9929402	1.02763794073032	0.17305645051447	Cluster III
index11	L10	GCATTGAGAACGAATCC	chr2L	12915827	0.0745519670822598	0.052289060918611	Cluster III
index11	L10	GCCAAAAGTTCGGCTCGC	chr2R	7689077	23.1035212288828	1.66065748043441	Cluster III
index11	L10	GCCACATGACCAAGTTAA	chr3R	21827791	1.73468877580004	0.389541934048381	Cluster II
index11	L10	GCCACGTAACTGCGGGAA	chr3L	2875319	1.71258833885667	0.410682306845842	Cluster II
index11	L10	GCCCACATCGGCCTCCAG	chr2L	16716324	0.476445744016919	0.0937104950745929	Cluster III
index11	L10	GCCCAGACTACACTTATC	chr2R	24075838	4.53967226335569	0.703669591051769	Cluster III
index11	L10	GCCCCAGGCTTCCTGCGC	chr2R	7652392	1.23175974697069	0.640345386458376	Cluster III
index11	L10	GCCCTCCCCGTTTATATC	chr3R	23936329	0.870283035418121	1.30712249895552	Cluster III
index11	L10	GCCCTTGGCACAACACC	chr3R	24913237	1.58349148207379	0.147385766810599	Cluster III
index11	L10	GCCGCGGCCACCATATCA	chr3L	11232224	22.3712032031057	3.66507069162121	Cluster III
index11	L10	GCCGTCGGCGCTCTACAT	chrX	11972586	1.19551079739241	1.0417250106798	Cluster III
index11	L10	GCCTGTTCGCCCTGCATA	chr3L	27337287	0.874215546655214	0.179769257234755	Cluster III
index11	L10	GCGATGGGAGGTCACTTC	chr3L	14083581	0.488389936894109	0.00543138055801788	Cluster III
index11	L10	GCGATTTTCGGCCGAGGC	chr3L	646389	0.693309603248388	0.5095894234239	Cluster III
index11	L10	GCGCACTTGAGGGAAGTT	chrX	4485898	1.91796926704152	0.433630995408234	Cluster II
index11	L10	GCGCCACCTATGCTCTGC	chrX	8534928	7.70907463594853	0.919853113496131	Cluster III
index11	L10	GCGGGCGCCCCGTTGTCC	chr3R	7418414	1.02955996162062	0.162894568046546	Cluster III
index11	L10	GCGGTTGCCAACGATGCC	chr2L	3827219	0.238620187153149	1.00E-10	Cluster I
index11	L10	GCTAACCGCTCCCAGCCA	chrX	6638355	2.99255058361619	0.444003715221829	Cluster II
index11	L10	GCTAGGGCGTCCTGGAGG	chr3L	10455882	0.516668313600116	0.0945507461618027	Cluster III
index11	L10	GCTAGTCACTGGGAACCG	chr3L	7767127	0.0874438226895339	1.25344057380054	Cluster III
index11	L10	GCTATGCTGTTTTGCACT	chr2R	17502022	5.17849267086805	0.962637802689492	Cluster II
index11	L10	GCTATTATTCGTCATTTG	chr3R	20813286	0.464688664792256	0.0731838537737483	Cluster III
index11	L10	GCTCCACGAACCCTCATG	chr3R	19223302	0.775328577732532	0.178799783077317	Cluster III
index11	L10	GCTGTACGCAAAGATGTT	chr3R	5777153	0.766241296337489	0.106854041988215	Cluster III
index11	L10	GCTTATATCCACCCCTAC	chr2L	21874083	0.860507387360608	0.118452279280422	Cluster II
index11	L10	GCTTATCACCGGTAGCAC	chr3R	19278240	0.730058117559965	0.147683095391316	Cluster II
index11	L10	GCTTCACACCTCGTGTG	chr2R	12553092	1.42770534259901	0.205251869438267	Cluster II
index11	L10	GCTTGTCCGCAGCGGTGC	chr2L	12423417	0.681076621472608	0.0452800209373178	Cluster III
index11	L10	GCTTTTCGCAGTACTCGA	chr3R	9781654	0.433165583667958	0.110186102735799	Cluster III
index11	L10	GGACCACCCGCTACCCTC	chr2R	23583668	2.12955066341963	0.237500998943482	Cluster II
index11	L10	GGACGACCATTCACTGTC	chr3R	16207770	1.35134180641084	0.92450608083005	Cluster III
index11	L10	GGATAAAGTCTTGTGCCG	chrX	1240579	7.40993777845811	1.2235666360936	Cluster III
index11	L10	GGATTTAACGGATGCCTC	chr2R	24008893	1.15157559360482	0.197532215377094	Cluster III
index11	L10	GGCACTCACAGAGCGTAA	chr3R	8262008	4.65533148075515	0.766605595843412	Cluster III
index11	L10	GGCCCGTTTAGCACACAT	chr3L	14275164	2.1170662700595	1.63287001990222	Cluster II
index11	L10	GGCGAAAACTCCCTATGA	chrX	20476878	0.342244524427192	0.0590036055846962	Cluster III
index11	L10	GGCGCCGCAAGATGGACG	chr2L	13527727	0.583010834990543	0.0641877628315324	Cluster III
index11	L10	GGCTGTACGGGCTACCCG	chr2L	171277	2.87263589080366	0.631590848143013	Cluster II
index11	L10	GGGCACAGGGATTGGTCG	chr3R	7216570	0.906037533611146	1.05009492430079	Cluster III
index11	L10	GGGCATTGCTCACCAACA	chr2L	15286830	0.122477050719337	0.0373209428706821	Cluster III
index11	L10	GGGGATACCACTTTCGCT	chr3L	19857909	1.97706093195252	0.42490617876133	No H2AK118ubi
index11	L10	GGGGCTTCATGACCCAAA	chr2L	7416589	10.9983380428012	2.79130756082531	Cluster III
index11	L10	GGGTGGGCTCTCCACACG	chrX	7584612	1.85119445251685	1.07479691043528	Cluster II
index11	L10	GGGTGTGGAGCGAGCCAT	chr3L	7684668	0.427352035259089	0.0939740534458426	Cluster III
index11	L10	GGTAGCATTCTTCGCCGG	chr2R	18459053	0.987940853298282	0.0965971672043743	Cluster III
index11	L10	GGTATCCAGCACCCTGCC	chr3L	11312099	1.03768450856141	1.04696358769872	Cluster II
index11	L10	GGTCGCTCGCTAATCGCC	chr3R	5014231	38.3285234999677	6.9372457439812	Cluster II
index11	L10	GGTGCTACAGTAAATTGT	chr2L	7867948	14.1360108197388	2.63249589331136	Cluster III
index11	L10	GGTGGGCCTACAATGGTA	chr2L	21257471	0.324008819700909	0.0620076730477422	Cluster III
index11	L10	GGTTCGAAGGTTTGGGGA	chr3R	27199584	1.8776058560346	0.413535770958842	Cluster III
index11	L10	GTACCCATTTACCTCCTT	chr3L	22750751	2.14373970264717	0.357897262612204	Cluster III
index11	L10	GTACGCTCTTGTACAACT	chr3R	15519033	0.207884342624991	0.0589143887453478	Cluster II
index11	L10	GTAGTACACAACACCTCC	chr2L	18850579	0.40614824900183	0.0653166822334783	Cluster III
index11	L10	GTCACTCCGTCCCTCCCT	chr3R	29828637	7.06556217607236	0.933969221603199	Cluster III
index11	L10	GTCATCATCCCCACGGAC	chrX	8124733	0.49523927434291	0.131721454247862	Cluster III
index11	L10	GTCCACCAGATTAGAACA	chr2R	10489914	1.26084189882627	0.314017036484756	Cluster III
index11	L10	GTCCAGCAAAAAACTTGC	chr3R	16255899	13.6174649185418	2.46745379479591	Cluster III
index11	L10	GTCCGCCTCCCGGGCTTC	chr2R	14399138	2.80201861767695	0.0744086298484224	Cluster III
index11	L10	GTCGTACAGCAGCCCGCCC	chr3R	6816690	0.282286605179268	0.0575455279192378	Cluster II
index11	L10	GTCGTCTCTGAAATCCCA	chr3R	14411673	5.42005146577056	0.979501358641047	Cluster III
index11	L10	GTCTGGATAGCAACGGGT	chr2L	433269	2.1653622890044	0.379277098869366	Cluster II
index11	L10	GTGAACATCAGCATGACT	chr2L	10208867	0.841283539582726	0.225259085537761	No H2AK118ubi
index11	L10	GTGATTGCCTTACGGCTC	chr3L	7833444	0.457280966026768	0.122722969563174	Cluster III
index11	L10	GTGCGCTATATCCAACCG	chr2L	22063158	0.0981670572141453	0.0133789389259701	Cluster III
index11	L10	GTGGTCTGCTTCTGCGGC	chr3R	19785781	1.73106195288886	0.170985759225736	Cluster II
index11	L10	GTTCGGAGTTCTCACAC	chr3R	25632498	0.791895317284697	1.21534933979467	Cluster II
index11	L10	GTTCTTTATCTACACTCG	chrX	11546549	2.3603469320289	0.411212758670891	Cluster II
index11	L10	GTTGCTCAGCAAGTGGCT	chr3L	12001523	0.355147902035041	0.13357117978433	Cluster III
index11	L10	GTTTTGACAGGAATGGCA	chr3R	5786155	1.60659742183551	0.303938755967823	Cluster III
index11	L10	TACCCTCGCCGAACCGGG	chr3L	24264938	4.46932868654763	0.947411433680285	Cluster III
index11	L10	TACTGCTCGCCCGTACCT	chr2R	17715890	4.95552200648574	0.840324826937337	Cluster III
index11	L10	TAGAACGTGCCCGGGAAC	chr2R	17283288	1.47730059253646	0.218818062174865	Cluster II
index11	L10	TAGCCGTGGCTTAGGAAC	chr2L	12828250	16.8097002372295	2.50803415106715	Cluster III
index11	L10	TAGGCCCGTAAACGCGCG	chrX	4739593	0.273944865752891	0.0494343237360948	Cluster III
index11	L10	TATACGCATCCTCACGGA	chr2R	18979270	2.20212322048515	0.0812729905106407	Cluster III
index11	L10	TATCAAGCCAGCCAGCAT	chr3R	18384009	0.34397214091261	0.0716305456929241	Cluster III
index11	L10	TATGGTTATACGAGGTCC	chr3R	29156207	4.68587385555883	0.962340831803494	Cluster III
index11	L10	TCAAGACATTGCTTACCT	chr3L	352505	1.18737607191992	0.238398273505934	Cluster II
index11	L10	TCACCGTTAGTGATGCAA	chr3L	16307828	0.239013171422726	0.0502489393765328	Cluster III
index11	L10	TCAGTGCAAATCAGAACC	chr3R	17695731	174.624807456856	14.9697002723128	Cluster III
index11	L10	TCATACTTTCCACCGTCT	chr3R	22294435	3.28374672850937	0.548241045449692	Cluster III
index11	L10	TCCATTTATTACAGGGCT	chr3L	15179112	9.98599562669769	1.20682554945727	Cluster II
index11	L10	TCCCCCATTCACGTTCCG	chr3R	31718395	4.43517765013111	1.34171509765518	Cluster III
index11	L10	TCCCGGGCGGGTTTCTGT	chr3L	751944	2.71511946837247	0.536344195108108	Cluster II
index11	L10	TCCCGTACTGCTGCATAT	chr2L	437222	6.77308473364005	1.53619176459997	Cluster II
index11	L10	TCCGAAAGGTACGGTCAC	chr2R	8673553	2.53566914184869	0.451222975529973	Cluster III
index11	L10	TCCGAACCACGGAGTACA	chr2L	2889817	0.581938548238876	0.154396208565676	Cluster III
index11	L10	TCCGATTAGCCGAAGGAA	chr3L	11229516	14.4735787102405	5.07955445173362	Cluster III
index11	L10	TCCGGTTGTATGTATTGG	chr3R	18233164	0.456312138973867	1.00E-10	Cluster III
index11	L10	TCCTACCGCTTGCAAATG	chr2R	12527900	2.33313589720928	0.360131436728071	Cluster II
index11	L10	TCCTCGGATACTCTCGCC	chr3R	14702698	1.09681341159607	0.17307181901003801	Cluster II
index11	L10	TCCTGCGAGCCCCTATGC	chr2L	3694146	0.476367266951005	0.0314651446166098	Cluster II
index11	L10	TCGACACGGTGATATTGA	chr2L	12060921	1.26243103283216	1.27115790858193	Cluster III
index11	L10	TCGCATCCTAACAATACA	chr3R	21831528	1.20255701251061	0.277177537664077	Cluster II
index11	L10	TCGCGGGTGCGTATTACA	chr2R	19256119	0.0628799084621763	0.00683391376541957	Cluster I
index11	L10	TCGCTAGCGGTCGAAGTG	chrX	17780752	0.0071631238207115	0.00270249260950687	Cluster III
index11	L10	TCGCTCGCCACAGGGTGG	chr3R	27443399	0.982898044390022	1.22361417013213	Cluster II
index11	L10	TCGGTTGGCAAGCCCACA	chr2R	24105732	1.85075305961886	0.4666877135772	Cluster III
index11	L10	TCTACAAGGGATGAGGGA	chr3L	14705801	0.144867195180287	0.0422098044873506	Cluster II
index11	L10	TCTACACTAGTGGGAACC	chr3L	13140174	0.111960543390691	0.00647088003445682	Cluster II
index11	L10	TCTCCGAGGTTCGGAATG	chr3R	26289130	0.447588596931603	0.0669325577991784	Cluster III
index11	L10	TCTCTTCATAAACCCGTA	chr2L	16679235	2.05794920108718	0.462401466930952	No H2AK118ubi
index11	L10	TCTCTTTCCCCCTATCAG	chr3L	20260328	1.00E-10	0.0878524345003789	Cluster III
index11	L10	TCTGCAAATGAAGCCTAG	chr3R	20808126	0.234571424123835	0.0456015238901597	Cluster III
index11	L10	TCTTAGATTCTCTATCT	chr3L	22355483	0.309774144094885	0.0801897523901555	Cluster II
index11	L10	TCTTATTCCGTCCGCTCC	chr2L	2596578	0.314256029325917	0.0145477666993484	Cluster III
index11	L10	TCTTGTCCTACTCTCGGG	chr2L	20997117	14.3527456938464	4.1064467904025	Cluster II
index11	L10	TGAAAAGATACCTGAAAA	chrX	7004080	1.08866004510546	0.909008967243049	Cluster III
index11	L10	TGAAGGGACTGAGCTGCG	chrX	18869404	2.41751256514919	1.34762855321283	Cluster III
index11	L10	TGAGGGGTCCATCGGCTC	chr3L	19304084	0.313119083463585	0.0834523673521716	Cluster III
index11	L10	TGATGCACGAGTCCTTTA	chrX	4473803	1.25011431534066	1.01446405898311	Cluster II
index11	L10	TGCAGCGCGGGTAACCTT	chr2L	8720965	2.5319414352553	0.483910961487318	Cluster II
index11	L10	TGCCACCGTGCACTGACC	chr2R	24007796	1.90532287674782	0.605289080189652	Cluster III
index11	L10	TGCCGTATCCCCAGAGGT	chrX	13102270	4.26573178701143	1.08605952551024	Cluster II
index11	L10	TGCGACGTATCGTGATAT	chr2R	25134918	24.3572954149144	4.77933168344108	Cluster I
index11	L10	TGCGCATAACCGCCACTA	chr2R	21375836	15.8576561464479	3.33302432563125	Cluster III
index11	L10	TGCGCGAGCAAGAAGCAA	chr2L	16640364	31.489112421922002	8.16869649969973	Cluster II
index11	L10	TGCTCACGATAGTCCTTG	chr3L	19846918	0.707479179335411	0.0117916689749484	Cluster III
index11	L10	TGCTCATTAACGAGTGC	chr3L	15533512	4.54371781262569	0.57988951751393	Cluster III
index11	L10	TGCTGAGACACCGACACG	chrX	8079030	0.734894929235186	0.260042171816088	Cluster III
index11	L10	TGCTTGATGTCCCGCTGT	chr3L	2387414	1.62719013951086	0.247211571048218	Cluster II
index11	L10	TGGACGATTACCCGCCCG	chr3L	2550355	0.88127246244392	0.11169268379114	Cluster II
index11	L10	TGGTCGGTACGAGGAGTG	chr2R	10241658	0.280975035242888	0.0564809678336544	Cluster III
index11	L10	TGTATGACGAGGACCCCA	chr3R	31267993	1.2656403445728	0.410170199730935	Cluster II
index11	L10	TGTGCTATCATCGTCCCG	chr2L	12306327	0.311266461385884	0.372522561391394	Cluster III
index11	L10	TGTTTCTGGTGTCACGAA	chr3L	11150816	0.307786223559248	0.0629965534547103	Cluster II
index11	L10	TGTTTGGGGTTGTAACAT	chr3R	31318090	0.710336158163733	1.45098086044989	Cluster II
index11	L10	TTACAACTATCCCGCCGT	chrX	7190698	0.631501575127292	0.207773778496478	Cluster II
index11	L10	TTACAGAGACCCTGTGCG	chr2R	2528282	0.0365749902967644	0.048853315331382	Cluster III
index11	L10	TTAGCTCCGTTTGACCCA	chrX	11732276	4.10999412067785	0.183073264939641	Cluster III
index11	L10	TTAGCTTCTTCTGCTAAT	chr2R	12639804	0.849218624297894	0.245882749836164	Cluster III
index11	L10	TTCAGTCTTACTTCGTCA	chrX	8155338	0.790008697061059	1.0751134984323	Cluster III
index11	L10	TTCCATCTCAGGAAGCGT	chr2R	11044588	2.37364495742124	0.434308714314105	Cluster III
index11	L10	TTCCGTCGCGGGAGTAAC	chr3R	15806823	1.29383942084374	0.27979429783165	Cluster II
index11	L10	TTCGGAGAACACGACCCC	chr2R	21353731	8.24953451465667	1.29045702200948	Cluster III
index11	L10	TTGCCTTCGTAAACCGCT	chr3R	17195994	0.585896667834516	0.484075986487204	Cluster II
index11	L10	TTGGAAACCCGATGTACC	chr2R	5542607	0.0577033999920069	1.00E-10	Cluster III
index11	L10	TTGGGCAATTGTGACCCT	chr3R	23212425	0.251231590621211	0.0744086298484224	Cluster II
index11	L10	TTTCACGTACCCCCTGTG	chr2R	21138044	12.7500466161483	2.17768054354986	Cluster II
index11	L10	TTTCCACTAGGTTCCCTT	chr3R	20805027	0.934930834874493	0.133775603142717	Cluster III
index11	L10	TTTCTCTCAGAATACGCC	chrX	14219719	3.58139187294065	0.848688125766925	Cluster III
index11	L10	TTTCTTCTGCTGAGATAT	chr2L	21069044	1.00E-10	1.00E-10	Cluster III
index11	L10	TTTTCAGTCTGTCAGAGC	chr2R	19793048	0.923784645183392	0.0837668342980133	Cluster II
index11	L10	TTTTTCGGGGTTCGCCTT	chr2L	13140019	3.57389070315712	0.366493381341439	Cluster II
index11	Psc	AACACCTATCCTTTACGG	chr2R	22199290	9.15893104219814	0.403872405059862	Cluster II
index11	Psc	AAGTAGCTCGCTTGACAC	chrX	1785456	1.24561947128544	0.119584910192534	Cluster III
index11	Psc	ACAACGCCGCTCAGGGC	chrX	319933	2.60020957598026	2.30481186548907	No H2AK118ubi
index11	Psc	ACACCTCCGAGACTGACG	chrX	22553107	9.65932958897607	0.22903869268258	No H2AK118ubi
index11	Psc	ACAGTCTTCATGACAAGC	chrX	2772756	0.173905313385254	0.00616771699238847	Cluster III
index11	Psc	ACCATTCCACATACGACA	chr2R	24630402	3.91189114128989	0.18117669823626	Cluster III
index11	Psc	ACCCCAAGCATCCACTTT	chr2R	12842748	1.11499032517459	0.0408809962870471	Cluster III
index11	Psc	ACCCGCCCCATTAGACCT	chr3L	8382878	2.37192105210138	1.62615379676188	Cluster III
index11	Psc	ACCCGCCTCCCCATCCGT	chr2L	2450539	5.28610220721796	0.210538099401775	Cluster I
index11	Psc	ACCTCACGATACACTTC	chr3L	14288522	0.979930955499926	1.71467665220447	Cluster II
index11	Psc	ACGATTCGTATCGCGCT	chr3L	15181611	2.00497372238563	2.51901023480714	Cluster II
index11	Psc	ACGCTGGAGGGCCGCTGC	chr2R	15928295	1.44826234367658	0.077166235446174	Cluster III
index11	Psc	ACGTAACATATTCACGAA	chr3L	11236639	18.9490597520169	0.723416544676426	Cluster III
index11	Psc	ACTACCACACCCTGTGTC	chr2L	12366584	1.37382155689719	1.28021246483643	Cluster III
index11	Psc	ACTGACTCTTGCGTCCCT	chr2R	18445509	0.4788360010859	0.875369806488726	Cluster III
index11	Psc	ACTGTGAATCCAAAATCC	chrX	9697941	1.44635999409097	0.0754967762460925	Cluster II
index11	Psc	AGAAACCACCCGCAGGTC	chr3R	16330523	0.974256337178238	0.0448464788748093	Cluster II
index11	Psc	AGCCATGCCGAGACTCTA	chr4	496758	11.6733025728578	0.433672803203036	Cluster I
index11	Psc	AGCTAGCGGACGGGATTG	chr3R	17113576	15.0756920538459	0.824596145464813	Cluster II
index11	Psc	AGCTCTGTTACTCTTTCC	chr3L	14994891	10.9028566714692	0.295554055075185	Cluster III
index11	Psc	AGGACCCGCGGGCATTCT	chr2L	440058	0.433232987432414	0.0327384876898772	Cluster III
index11	Psc	AGGCAAGTCGCCTCTAAT	chr2R	3547901	46.075532242421	2.1825773195985	Cluster III
index11	Psc	AGGCACGGCCCCATCACC	chr3L	21791079	0.614060623849406	0.937661489144179	Cluster I
index11	Psc	AGGCCAGTATCCGGCTGC	chr3R	16772590	0.396029726603463	0.0385843716333422	Cluster II
index11	Psc	ATACACCGAGGTCATTTC	chr2R	12887027	8.26599832956487	0.295734037018958	Cluster I
index11	Psc	ATACACTCAACGTGTTTC	chr3R	11927797	0.0336857562765386	3.72769276779931	Cluster II
index11	Psc	ATCCCATGTGGTTGCACT	chr2L	17444617	0.679436935384392	0.0426366027511907	Cluster III
index11	Psc	ATCTATACGTATCCACTC	chr3R	21864450	10.2890674884646	0.533469164451478	Cluster III
index11	Psc	ATCTTTGCTACGCGTGCC	chr2R	16348765	0.755382091012526	0.831656086986163	Cluster III
index11	Psc	ATGCCGGTCTCTGCGAGG	chr3L	398527	1.22307668189964	1.15022139052492	Cluster I
index11	Psc	ATTCTGCCAGTCGTCCAC	chr3L	11696311	1.12470365364314	0.631663818689795	No H2AK118ubi
index11	Psc	CACACGTGTAAATCACGC	chr2L	1566170	0.100218990882805	1.00978937141388	Cluster III
index11	Psc	CACCATCATTACAGGACG	chr2R	18565087	0.9576720021718	1.72950952244437	Cluster II
index11	Psc	CACTAGCTGGACCCGGCA	chr3R	14602155	0.881748524230281	0.821886256441628	Cluster II
index11	Psc	CACTTAAAGGTCTGCGCC	chr2R	21968865	0.805479652919209	0.607621844841139	Cluster III
index11	Psc	CACTTCACCATCAAACTG	chrX	8896707	1.35649921213086	1.40666436863851	Cluster III
index11	Psc	CATGCGTCTCCGACTGCC	chrX	3107428	2.18989232332136	0.0956015627189661	Cluster III
index11	Psc	CATGGTATCACATCTAAT	chr3R	21646420	1.077941951352	1.18355324461506	Cluster II
index11	Psc	CATTAGTCTTCGCGACGT	chr3R	7447491	0.996140108364794	0.03358753282736	Cluster III
index11	Psc	CCAAGGCAGCTTATGCAC	chr3R	16859869	14.780615109884	1.17030394742185	Cluster III
index11	Psc	CCACAGAACTACTGTTCG	chr3L	2368455	1.28672139415875	1.3216164092347	Cluster III
index11	Psc	CCACTAAGCTCGCGCCAG	chr3R	7949832	1.20821947937881	0.963888985574319	Cluster II
index11	Psc	CCACTCCTCCCTTGTTGT	chr2L	20320475	0.684865571636662	0.481946330965656	Cluster III
index11	Psc	CCATCTTAACGTCGTTCA	chr3R	18525294	0.949647912665707	1.04980223525417	Cluster III
index11	Psc	CCATCTTATCTTGTCTAT	chr3L	20489385	0.708398927748822	0.0269359149773564	Cluster II
index11	Psc	CCCGACATAGTGCATCGC	chr2R	6536498	1.61322076722823	0.121728464988351	Cluster II
index11	Psc	CCCTCTTAAACCTCTTCC	chr3L	9601442	1.40389535698929	1.24584345672772	Cluster III
index11	Psc	CCCTGGCAATTCTGTCCT	chr3R	21410352	1.43215548167046	0.0446949132219713	Cluster II
index11	Psc	CCGCACACGCAAGACCG	chr3R	14060862	0.512097436810677	0.0100637786054804	Cluster II
index11	Psc	CCTAGCCCTATAGTTACA	chr2R	14814883	0.865664588230598	0.0311467644401539	Cluster I
index11	Psc	CCTATACCTGCTGTCGCA	chr3L	20921131	0.878987179084146	0.867917991574624	Cluster II
index11	Psc	CCTCTTTCCCACCCTGGA	chr3R	25028476	1.4345629716745	0.0606320698977483	Cluster III
index11	Psc	CCTTGGTTTTAAAGGCTC	chr3L	1555258	1.2763337939951	1.4022958259782	Cluster III
index11	Psc	CGACTACCCATTTCACAG	chr2R	1809283	0.962483165284777	0.0338605296048726	Cluster III
index11	Psc	CGATTCGGTCCCGTCTTC	chr3R	31688333	2.32971478841826	0.128704356986942	Cluster III
index11	Psc	CGCGCAGTATTTAATGCA	chr3L	20930510	4.0875745227036004	0.208309794458534	Cluster II
index11	Psc	CGGACGGACACGTCTAAG	chr3R	4668700	7.15552453352525	0.362363749586949	Cluster II
index11	Psc	CGGGTCACTTATGCGTCC	chr3R	6839300	0.285334138036521	0.0200379560306017	Cluster II
index11	Psc	CGGTTCCCATTTCAATTA	chr2L	10533962	1.96358963685662	1.00760409392286	Cluster II
index11	Psc	CGTATTAGTCTCCCTCAG	chr3R	10117434	2.391308837527e-4	0.166890292079307	Cluster II
index11	Psc	CGTCCACGCCGGACCAAG	chrX	3436240	1.0183417058511	1.16250984869304	Cluster II
index11	Psc	CTAGTCCCTGGGGGTAG	chr2L	9531619	477.897168699107	27.6627134023196	Cluster II
index11	Psc	CTCCCCCTATATCCATGA	chr2R	25116138	12.7203092558118	0.427668166112278	Cluster I
index11	Psc	CTCCGCTGTAATCTCGGT	chr2L	17863944	1.85124624981872	0.0552520526084812	Cluster III
index11	Psc	CTGCCGTTTAATTCCTCT	chr2L	10393067	0.774439002605763	0.75525494553591	No H2AK118ubi
index11	Psc	CTGGCGTTTCCCTTAGTC	chr3R	21383376	0.341252925379629	0.0158938841209865	Cluster I
index11	Psc	CTGTTGCAATCATAGTCGG	chr2L	20846774	1.30456124153779	0.0482954623353013	Cluster III
index11	Psc	CTTGGGATTCAGTTTCTA	chr2R	11235783	24.0652687564585	0.685650398153683	Cluster II
index11	Psc	GAAAGCCCTCCAGTTCGA	chr2R	21214915	0.134305005617614	0.0104455234561251	Cluster III
index11	Psc	GAAGCCTCACCCCACTAC	chr2L	16336602	0.705402528420057	0.0520720424315612	Cluster III
index11	Psc	GACAATGTAGCTGTGCCC	chr2R	17818468	3.22372732715541	0.122242324769075	Cluster I
index11	Psc	GACCACGTCCGAGCTTAC	chr3L	21276276	16.3443659398297	0.388707187710791	Cluster III
index11	Psc	GACCATGCCCCCGCCTCT	chr2L	7520302	0.588542633658528	0.0218768576460843	Cluster II
index11	Psc	GACCTACCGACATCCACA	chr2R	11363915	0.939663636023795	1.09723854304859	Cluster III
index11	Psc	GAGCGCAAATAAGCTATT	chr3R	31811000	4.37461018307233	0.306986632786599	Cluster III
index11	Psc	GAGTCTCTTCGCTCAGGA	chr2L	19765853	1.0838776722395	0.982468991147761	Cluster III
index11	Psc	GATGCGAGGTGATACTAC	chr3R	20924813	4.47002734338785	0.190018410228606	Cluster III
index11	Psc	GCAATATCTTTGCTACCCC	chr3R	6640885	1.28364653669373	0.0577387650840101	Cluster III
index11	Psc	GCACTCCTCTATGGCTGG	chr2L	4124191	1.3177339178341	0.281954062669288	Cluster III
index11	Psc	GCCACTATCGAATAATCT	chrX	3440088	27.8062311575028	1.32341531322788	Cluster III
index11	Psc	GCCATCATGTCCCATACC	chr2R	10273566	17.4731601549936	0.558180607593139	Cluster II
index11	Psc	GCCCAACTCCGCTCACAC	chr2L	8936020	1.29297897562244	0.118001409599033	Cluster III
index11	Psc	GCCCACATTCTTCTTTAC	chr3L	15172773	1.43837186618608	1.40430695622525	Cluster II
index11	Psc	GCCCCAGGCTTCCTGCGC	chr2R	7652392	1.04279053907525	1.76291872190072	Cluster III
index11	Psc	GCCCTCCCCGTTTATATC	chr3R	23936329	0.957879238193532	1.34336645757861	Cluster III
index11	Psc	GCCGCTAGGGTCCCGCAC	chrX	4497779	0.289073500931099	0.0576489173312354	Cluster II
index11	Psc	GCCGTCTACGGATTCTTA	chrX	4252426	5.46900823467912	0.228852535729243	Cluster III
index11	Psc	GCCTCGCGGGTTTCAACG	chr2R	6915319	2.36351299337076	0.101885828101809	Cluster III
index11	Psc	GCGATTTTCGGCCGAGGC	chr3L	646389	0.980521428035424	0.652946731973302	Cluster III
index11	Psc	GCTAGTCCCCAGCAAGCA	chrX	18631451	1.79951839960987	0.0787606408066668	Cluster II
index11	Psc	GCTCAGCATCAGACCACT	chr2R	11476874	0.0717954704243015	0.0501396705821054	Cluster I
index11	Psc	GCTGTGTAAATGAGACAC	chr3R	31670635	20.2962324943722	0.948955835046849	Cluster III
index11	Psc	GCTTTATCCGCTGTGCCC	chr3R	15506680	0.707124524964788	0.518009291738639	Cluster III
index11	Psc	GGACGACCATTCACTGTC	chr3R	16207770	9.58772910281661	0.363796970927267	Cluster III
index11	Psc	GGATTCTCTTTCCCACT	chr3L	27457568	5.07387308986057	0.659918582433218	No H2AK118ubi
index11	Psc	GGCAACTCCCCCTCACCA	chr2R	15830575	0.459119055879332	0.0283479007543139	Cluster II
index11	Psc	GGCACTGATGACTTAGCG	chrX	8197537	0.75280604518785	0.0359754762959241	Cluster II
index11	Psc	GGGCACAGGGATTGGTCG	chr3R	7216570	1.1908049180975	1.28706077590224	Cluster III
index11	Psc	GGGTGGGCTCTCCACACG	chrX	7584612	16.9683763464115	1.00946225412564	Cluster II
index11	Psc	GGTAACCAATAGCGCTGA	chr2L	3129583	4.12435480590387	0.0749831648087769	Cluster III
index11	Psc	GGTCGCTCGCTAATCGCC	chr3R	5014231	1.02041565888512	1.09440596794617	Cluster II
index11	Psc	GGTTACCTTTGCCCTCTG	chr3R	24597248	2.43785098672781	0.122587248478733	Cluster II
index11	Psc	GTACGCTCTTGTACAACT	chr3R	15519033	0.820318955137959	0.583579870992484	Cluster II
index11	Psc	GTACGTCGGCGATACCAC	chr3L	9026794	1.39808133110487	0.048024133946553	Cluster I
index11	Psc	GTACTAGCCAGTAGTCCG	chr3R	30184932	338.955817529617	22.0594229946651	Cluster III
index11	Psc	GTCACTCCGTCCCTCCCT	chr3R	29828637	1.12075306153348	0.812833595272556	Cluster III
index11	Psc	GTCATTCATTCCTTCGTC	chrX	4471379	0.333211618851506	0.0251015288926197	Cluster II
index11	Psc	GTCCTACCACGTGACCTT	chr2R	3646392	0.112923002693164	0.00772057821720936	No H2AK118ubi
index11	Psc	GTCGCGGATGGTTTAAGC	chr3L	14479905	0.77999141482841	0.0341260830977774	Cluster II
index11	Psc	GTCTACGACGCGAACTTT	chrX	8776044	1.52816490890519	0.0403841111153218	Cluster II
index11	Psc	GTGATGTGGTGCCCTAAA	chr3R	4359637	1.20236982922486	0.0678453484914103	Cluster III
index11	Psc	GTGGTTTGACCTCCAATT	chrX	4469007	0.641581628987472	0.0187682880707507	Cluster II
index11	Psc	GTGTCCCAAGAATGCTCT	chrX	10630159	1.96216497720224	0.166802425931387	Cluster III
index11	Psc	TACAACCCCTACAACGTG	chr3L	11005717	0.00121624988935443	0.0110791018358416	Cluster I
index11	Psc	TACACTCTCCGACTGCCC	chr3R	7926013	1.35481795174	1.00216386386241	Cluster III
index11	Psc	TACCCACGACCGAACGTT	chr3R	7947853	7.62712152205595	0.360666842519604	Cluster II
index11	Psc	TACCCCTCAAGCGACTGC	chr3R	12370895	16.7681520424012	0.946452823832535	Cluster III
index11	Psc	TACGGGCTCCCGGCGGCC	chr3L	4622332	5.66276699681143	0.324122815146982	Cluster II
index11	Psc	TACTATCATGCGGTATGA	chr3L	1105280	2.76794968599169	0.196106184224676	Cluster I
index11	Psc	TACTGAGGGTCATCCGT	chr3R	7311864	0.929969701281325	0.051536348278766	Cluster I
index11	Psc	TACTGCTCGCCCGTACCT	chr2R	17715890	1.08814931250654	0.927398598382902	Cluster III
index11	Psc	TATGCGTCTCACGAGGCC	chr3L	8867322	1.35717691895985	0.960090618728043	Cluster II
index11	Psc	TATTCCGCATACCCCGTG	chr3R	6800652	2.02474150953494	0.115312950607747	Cluster II
index11	Psc	TCAACGTCGTAATCATCG	chr3R	18432388	0.874657993488569	1.19577111065336	Cluster III
index11	Psc	TCAAGTCCCGTCCCAAAC	chrX	9887160	4.02424960477022	0.162138908642053	Cluster II
index11	Psc	TCACCCACTCGCCAAACT	chr3R	19102145	4.0773164376305	0.200298269602643	Cluster II
index11	Psc	TCATAGTTGACTATTCGT	chr3R	21471721	2.79955317721534	0.103370311326636	Cluster I
index11	Psc	TCCCAGGGCAATCCCCAG	chr3R	11154151	2.16895303699759	0.0939756835965624	Cluster II
index11	Psc	TCCCCCATTCACGTTCCG	chr3R	31718395	0.705260662036404	0.507081433740753	Cluster III
index11	Psc	TCCCCGCGCAGACTATGT	chr2R	10113880	0.478089483469388	0.774680923699578	Cluster III
index11	Psc	TCCCGTACTGCTGCATAT	chr2L	437222	1.43332815278225	0.898319631772805	Cluster II
index11	Psc	TCCGCCTCGCCATCACCA	chr2L	6736339	0.973271169803568	0.519320360197063	Cluster III
index11	Psc	TCGAGCCACTGTATCCCT	chr2L	17105379	0.890970840945314	0.0528498188249576	Cluster III
index11	Psc	TCGCGCCTATTCCTGTAT	chr2L	20303148	0.77051677823053	0.0405734048273582	No H2AK118ubi
index11	Psc	TCGCGCTGTCGCGCACCT	chr2R	15234226	0.18506419780072	0.0281293103529086	Cluster II
index11	Psc	TCGCTCGCCACAGGGTGG	chr3R	27443399	0.683725773517136	0.588824144826181	Cluster II
index11	Psc	TCGGCAGGTAAGCCCCCC	chr3R	21439770	4.5523461039698	0.112208009087095	Cluster I
index11	Psc	TCGGGTCATCGCGCAGGC	chr3R	17948012	1.50574195694484	0.157170961295509	Cluster II
index11	Psc	TCGTTTCCCACCTAAGCC	chr3L	19051126	8.28711486917448	0.410269201182404	Cluster II
index11	Psc	TCTACGATACCCGCAGCA	chr3R	26870855	4.18781825921125	0.147505471955396	Cluster III
index11	Psc	TGAAAAGATACCTGAAAA	chrX	7004080	1.34964438437177	1.18420706321101	Cluster III
index11	Psc	TGATAAGACACGCTCCAA	chrX	7429871	0.94553902027091	0.0614886930645047	Cluster III
index11	Psc	TGATGCACGAGTCCTTTA	chrX	4473803	0.954886268968431	0.919318769038157	Cluster II
index11	Psc	TGCATGGCCGCTCGATGG	chr3R	24262957	1.25144465532895	0.0833534775607368	Cluster II
index11	Psc	TGCGCGAGCAAGAAGCAA	chr2L	16640364	0.828638280911802	1.05487395640163	Cluster II
index11	Psc	TGCTATCTTTCGAGACGG	chr3R	14704761	9.53306950384681	0.397802892292354	Cluster II
index11	Psc	TGCTGCACTCTGCACTCA	chr3L	6984149	1.42394340156286	0.104039095051271	Cluster I
index11	Psc	TGGACACTCGTAATTGTC	chr2R	20055030	0.4788360010859	1.23273032123881	Cluster II
index11	Psc	TGTCCCGCCCCGTTGCTG	chr3R	12084649	7.32695225021894	0.342080398248306	Cluster II
index11	Psc	TGTCCGGATATCTTGCTC	chr2L	16362691	0.673941825552443	0.032664659462403	Cluster III
index11	Psc	TGTGCAGCCCCGAGCAGA	chr3L	18272236	1.71463352390025	0.0881238421943248	Cluster II
index11	Psc	TGTGGACGGCAGTAAGTG	chr3L	12073692	0.671332028220929	0.626435357055992	Cluster III
index11	Psc	TTAACAGCGAGAACGCA	chrX	7474450	18.2293281667011	0.687506667633399	Cluster III
index11	Psc	TTACAACTATCCCGCCGT	chrX	7190698	0.94283269995305	0.928919398818244	Cluster II
index11	Psc	TTAGTCCCTGGCTGTACC	chr3L	16702842	10.5873787664223	0.47244423957339	Cluster II
index11	Psc	TTCAGTCTTACTTCGTCA	chrX	8155338	1.35885860952442	1.14384423324292	Cluster III
index11	Psc	TTCCTCAACGTGGGGGCA	chr2R	17510796	1.79949166518459	0.145981054567478	Cluster III
index11	Psc	TTGGGTGGTCTCCAGCAA	chr3R	7927660	131.13634267919701	5.12350140761435	Cluster III
index11	Ras	AAACAGTCGGCTCCGTTG	chr2L	17232176	0.484556020209574	0.158773158236865	Cluster II
index11	Ras	AAAGGCCTTGTACTCATA	chr2L	17490713	48.9495932396276	15.8837889910705	Cluster III
index11	Ras	AACATCAATCCGCCACCT	chr3R	7102981	1.23996344292581	0.706482881193225	Cluster III
index11	Ras	AACCGGATGCACTCACTT	chr3L	3393047	0.30280154152123	0.176460723516471	Cluster II
index11	Ras	AACGCACTTGACAATGTT	chr2L	13671216	0.894001639688931	0.120111584202521	Cluster III
index11	Ras	AACGCAGCCCATCCACAC	chr2R	16760931	0.490697722507508	0.159837624488052	Cluster III
index11	Ras	AACGCTCGATTTCGACCC	chrX	18947861	45.7082555651333	16.604919202574	Cluster II
index11	Ras	AACGGACTCGGTCTCCCC	chr3R	12795635	0.105783514388617	0.0424789935393838	Cluster III
index11	Ras	AACTAAAGTACACGGCGA	chr2R	14079494	0.507759653301949	0.253341721871533	Cluster II
index11	Ras	AAGCTAAAGGTACGGACG	chr3R	22211002	1.50183928742088	0.313344068423478	Cluster II
index11	Ras	AAGGATGCAATGGCAACA	chr3R	25305979	0.589067412279561	0.230700291351098	Cluster III
index11	Ras	AATACGGTACATGCCTTC	chrX	3074851	8.8509503325872	2.43771761810485	Cluster III
index11	Ras	AATATGTTAACCGAACTA	chr2L	39875	0.14396614840045	0.0691305326623947	Cluster III
index11	Ras	AATCGCAGCGATAGCTAC	chr2R	10854578	1.42875130897347	0.459942506109183	Cluster III
index11	Ras	AATCTTACTAACCGCATC	chr3L	1679078	0.103705538056467	0.0456019161352453	Cluster III
index11	Ras	AATGAGACATCCCCGGCA	chr3R	5376136	0.294080218313085	0.149927740081855	Cluster III
index11	Ras	AATGCTACCTCGAGTAGC	chrX	18258591	5.43446957949075	2.25932706191251	Cluster II
index11	Ras	AATGTGCCGCTCGCTCCT	chr2L	136162	0.255085482949585	0.120935081323649	Cluster III
index11	Ras	AATTCTGCTCATAGCAGC	chr2R	24347910	0.291587705070013	0.075111014227849	Cluster I
index11	Ras	AATTTTCCTCATTTGGGG	chr3L	24354299	0.0451685918595371	0.0117755030630026	Cluster III
index11	Ras	ACAAACGTTACCTTGGT	chr3L	14667935	0.508790861748114	0.174086662286091	Cluster II
index11	Ras	ACAACGCCGCTCAGGGC	chrX	319933	2.50516322960612	0.995098628347573	No H2AK118ubi
index11	Ras	ACACGCAGTGTCGTGTTG	chrX	2324793	3.01155224385795	1.1212609805771	Cluster II
index11	Ras	ACAGAAGCGCTCAACCGA	chr3R	28850424	7.406435061392	1.94739954420846	Cluster II
index11	Ras	ACAGCTCCGCCCTTCTTG	chr2R	11261627	0.522406284395994	0.306155655013345	Cluster III
index11	Ras	ACCCCCCCTGAGCGCCAT	chr3L	15198678	37.2092547701484	17.1376029034511	Cluster II
index11	Ras	ACCGAAACCCTGTACCGG	chr2R	16134058	4.37227722553127	0.910931783059296	Cluster III
index11	Ras	ACCGCTGTAATCTCACGT	chrX	15580894	1.51185951208906	0.892871374443058	Cluster III
index11	Ras	ACCTCACGTGGTTTGTGA	chr3R	21092523	0.359148057048474	0.146937082558652	Cluster III
index11	Ras	ACCTGTGTCGCCGTGTCC	chr3L	1703763	0.135454086940324	0.0635335401027853	Cluster III
index11	Ras	ACGACCGTCCAATACTAG	chr2L	10694516	1.01414030120828	1.19313909147606	Cluster III
index11	Ras	ACGATTTCAGACTCCCAC	chr2R	15499310	0.535282027949786	0.0356011622727967	Cluster III
index11	Ras	ACGCTTCCCCTGACCTGT	chr2L	1673841	9.12229435122037	3.10813854858728	Cluster III
index11	Ras	ACGGCCCCGGGGGTCCTA	chr3L	11236320	1.73472436769616	0.497933903911673	Cluster III
index11	Ras	ACGGTCCACACGTTGATG	chr3L	6255698	0.166238010686315	0.294527529186721	Cluster II
index11	Ras	ACGTCAGACTCACGCGTC	chr2R	10257471	0.10093594537106	0.0432765494531868	Cluster III
index11	Ras	ACGTCGCGGGGTCGGTTC	chr2R	24953091	0.281746718130509	0.215492350690168	Cluster III
index11	Ras	ACTAACTAGAACGGTCCT	chr2R	15674877	0.151403258431879	0.0782299881967367	Cluster I
index11	Ras	ACTACCACACCCTGTGTC	chr2L	12366584	1.48891964533681	0.757322287784599	Cluster III
index11	Ras	ACTAGGTCTTTCCCCCCC	chr3R	10786004	0.687007048125361	0.340205628021721	Cluster III
index11	Ras	ACTAGTACTGATAACACT	chr2L	11847078	2.00033876162665	0.587416842240171	Cluster III
index11	Ras	ACTATGAACCGTACATGT	chr3L	10607787	0.213809904317299	0.0740081647744557	Cluster III
index11	Ras	ACTGTCCACGAAACCTT	chr3R	25637646	1.47337582083007	0.492224165912733	Cluster III
index11	Ras	ACTTCCCAATAAATCCGT	chr3L	8838662	0.269631744341479	2.06609497770126	Cluster II
index11	Ras	AGACATTGCGCGTCGCCA	chr3R	13985101	2.48761824660784	1.02323461748203	Cluster II
index11	Ras	AGACGGGTCACATCTAAA	chr3L	21649602	0.0923478095882509	0.053222305800916	Cluster III
index11	Ras	AGAGATTGCCCCCTGTCT	chr3R	27759868	0.116042122589907	0.0829772929324075	Cluster III
index11	Ras	AGCCATTCAACAACGACA	chr2R	7253261	0.960956374468105	0.296248239980248	Cluster II
index11	Ras	AGCCCTACATTTGACCGG	chr3L	8861319	1.44540843467445	0.574421248854027	Cluster II
index11	Ras	AGCCCTTCCGCTCTATCT	chrX	6984952	0.720495605001865	0.30215304988792	Cluster III
index11	Ras	AGCCGATAAAGACTGGGT	chrX	13930659	3.7644244027212	1.1947735864171	Cluster III
index11	Ras	AGCCGCCAGGCCAGCGCG	chr2L	16274557	2.56100581186882	0.92273219920787	Cluster II
index11	Ras	AGCGCAATGACGTGACCG	chrX	3032977	4.23907719894717	1.34389670647958	Cluster III
index11	Ras	AGCGCTGTCCATCACGGC	chr3R	25667363	0.128012946320173	0.101801967072131	Cluster III
index11	Ras	AGCGTTCTATCCCTACCG	chr3R	31960167	0.738654604535083	0.394180239608217	Cluster II
index11	Ras	AGGACCCAACCCTTACCC	chr2R	20139529	4.28014685086663	1.69602201661806	Cluster II
index11	Ras	AGGCCTGAACCGCAGTGT	chr3L	3538264	13.5029371284036	4.08994405276951	Cluster II
index11	Ras	AGGCGCTCAACGTTCTAT	chr2L	854630	0.52518163809124	0.34251966723821903	Cluster III
index11	Ras	AGGGACGTTTATTACAAT	chr3R	31785194	0.802208346161919	0.950090695479027	Cluster III
index11	Ras	AGGTTATTCCTTCCGCA	chr2L	4098856	1.84765876125272	0.618877312343334	Cluster II
index11	Ras	AGTAGGAGCCTCCCCCCG	chr3L	18883918	0.318205188468981	0.120954794487087	Cluster III
index11	Ras	AGTATAATACTTGCATCC	chr2R	15698063	0.0700056711596647	0.0480196605974593	Cluster III
index11	Ras	AGTTGCGATTTCGACTGC	chr2R	6467552	0.146673678797491	0.0339387635049103	Cluster III
index11	Ras	ATACCCGTATTAGGCCTA	chrX	2551810	0.187535152960562	0.0920131480690036	Cluster III
index11	Ras	ATACCTGCTGAACCCGTT	chr2R	9162428	1.93249640454047	0.656572284727907	Cluster III
index11	Ras	ATAGACCCTCGATGCTCG	chrX	1266695	0.233972802846361	0.672678556824091	Cluster II
index11	Ras	ATCCCCACAGACTGCTTT	chrX	11955217	0.109335749249243	0.09230387819212	Cluster III
index11	Ras	ATCCCTGCACTTGGGCCT	chr3R	24797734	2.8948223825903	1.1584333782248	Cluster III
index11	Ras	ATCCGTCGTCCTTATCCG	chr2L	13876627	1.73831313194407	0.570931073033431	Cluster II
index11	Ras	ATCGATTGCAGCCTGCAC	chr3R	21646083	3.66936399416972	2.49758503646014	Cluster II
index11	Ras	ATCGCGAGATGCCCGAGC	chr3R	28668220	1.50511322778519	0.529042326628662	Cluster III
index11	Ras	ATCGCTCAGTCGCTGGG	chr3L	4345278	0.0559993652125697	0.0816364134388512	Cluster II
index11	Ras	ATCGCTGATACTGGGTCC	chr3L	6302882	0.744785207649936	0.198322059602667	Cluster II
index11	Ras	ATCGGCCCCCGCATAAGT	chr2L	22540684	0.0514568647258859	0.0320090145340762	Cluster III
index11	Ras	ATCTACACACCCCCTCAC	chr2L	18144121	0.908676607909449	1.0115394096938	Cluster III
index11	Ras	ATCTAGAATCCGGAACCA	chr2R	7242800	0.202918583973724	0.21804574035052	Cluster III
index11	Ras	ATCTTTGCTACGCGTGCC	chr2R	16348765	0.131327658536179	0.0550099492469112	Cluster III
index11	Ras	ATGAGCTATCCTATCAAT	chr3R	28853800	3.71349611994739	1.4403741064878	Cluster II
index11	Ras	ATGCCTTCCATTCCGTCG	chr3L	21306149	0.885365685613203	0.384024391497908	No H2AK118ubi
index11	Ras	ATGGAAACTTTTAGTTGG	chr2R	16479148	0.125461977649497	0.0292116810618518	Cluster III
index11	Ras	ATGTGCAGGCTCTATATC	chr3L	13746395	0.0579894370581979	0.0234216417834835	Cluster III
index11	Ras	ATTAATCAGAATTTTGCT	chr3R	14721899	3.96152126144404	1.40502840754656	Cluster II
index11	Ras	ATTACTCTAACCTATGTA	chr3R	28119120	0.33321215683267	0.134832706853988	Cluster III
index11	Ras	ATTCCCGGTTCCTACCTC	chr2L	1812848	0.0528211307185327	0.0270384927606689	Cluster III
index11	Ras	ATTCTCTCTGAGGGACTG	chr3R	28974111	0.887372763557244	1.77773913432733	Cluster III
index11	Ras	ATTGCCGTGCTCTACAAT	chr3R	16538174	1.12873489458603	0.504101227053546	Cluster II
index11	Ras	ATTTCCAGCGATAACCCC	chrX	7488672	1.51125501093659	0.603328935464142	Cluster II
index11	Ras	ATTTTCGCCGCTGGCAAG	chr2L	18270636	0.0240951839312477	0.0837600953337892	Cluster III
index11	Ras	CAACTTATTATCTCCTTA	chr2R	25043020	0.0831248485682254	0.0151974973119053	Cluster I
index11	Ras	CAAGACTCTTTTAGTTTT	chr3L	22209078	0.257994834506921	0.0704275387745404	Cluster II
index11	Ras	CAATTTACCTGACCACAC	chr2R	24247354	0.0731855405552724	0.0564672054814347	Cluster III
index11	Ras	CACACGTGTAAATCACGC	chr2L	1566170	4.62967969782386	1.23171302946293	Cluster III
index11	Ras	CACATAAGCCCCTACCAA	chrX	4109494	14.7376206363787	5.51673474356038	Cluster III
index11	Ras	CACATACACGCCCTCCCC	chr2L	6150791	0.58500732525134	0.122369716156814	Cluster II
index11	Ras	CACATTAAGTGTAACCCT	chr3L	18293551	0.929536433471491	0.401443943419685	Cluster II
index11	Ras	CACCATAACCCTTACACG	chr2L	20419073	0.458323804176654	0.0866897884355128	Cluster III
index11	Ras	CACCATCATTACAGGACG	chr2R	18565087	1.74263158533622	1.20327247709842	Cluster II
index11	Ras	CACCTGGACGGACGTTCC	chr2R	11180349	0.280873748295983	0.135479534468975	Cluster II
index11	Ras	CACGCAAATAGGCCATCA	chr2L	16250203	0.520927958407533	0.256208591835885	Cluster III
index11	Ras	CACGCATACTTAGGGTCC	chr3L	8862081	0.834871218233418	0.335030051882473	Cluster II
index11	Ras	CACGCGAGCCGAGAGCTC	chrX	6221188	0.564070246337944	0.379837495711562	Cluster III
index11	Ras	CACGGAGTCGAATGTGCT	chr2L	19097173	0.817920578370929	0.3390095630598	Cluster III
index11	Ras	CACGTTACTTATTTACTC	chrX	2278264	0.552133629519228	0.198403307226188	Cluster III
index11	Ras	CACTAGCTGGACCCGGCA	chr3R	14602155	14.8505986841662	5.12272203703561	Cluster II
index11	Ras	CACTTAAAGGTCTGCGCC	chr2R	21968865	0.248872413654925	0.0866423904874782	Cluster III
index11	Ras	CACTTCACCATCAAACTG	chrX	8896707	8.84968721845265	3.2309415813441	Cluster III
index11	Ras	CAGACGCACTCCCTTAAT	chr3L	11765816	0.156151874729323	0.21050852345626	Cluster III
index11	Ras	CAGAGGCAGCTCTCCGTT	chr3R	14633714	0.370237515025015	0.23708942948441	Cluster II
index11	Ras	CAGCTCCAGCAGATACCT	chr3L	23001176	0.449382897834747	0.182174323750198	Cluster III
index11	Ras	CAGCTGGTCAACCCCCCA	chr2L	22116784	0.0540484644464697	0.0197368305450102	No H2AK118ubi
index11	Ras	CAGGACCGGACGTAACAT	chr3L	22910996	2.59828314047851	0.649776842184025	Cluster III
index11	Ras	CAGGATAAACCCGGTATA	chr3R	15641616	0.72956477511301	0.194231444380689	Cluster II
index11	Ras	CAGTCGGCGTGTCGGCGC	chr3L	13318793	0.335450755787949	1.00E-10	Cluster III
index11	Ras	CATACCCGGTGAAACTTA	chr2L	11001962	0.653726402627758	0.270833263467652	Cluster III
index11	Ras	CATAGGGGCCACGCTCTT	chr3R	9549151	4.22666180501798	1.04955906967509	Cluster III
index11	Ras	CATCCACCCGCTGCTTCG	chr2L	11215015	5.18510743699046	1.92680493001304	No H2AK118ubi
index11	Ras	CATCCAGACGGGTCTTGT	chr3L	22015822	4.35651627088988	1.23212050279373	Cluster II
index11	Ras	CATCGTCGGAGCGCAGAC	chr3R	28777664	0.0293879148224376	0.0507287250850135	Cluster III
index11	Ras	CATGGTATCACATCTAAT	chr3R	21646420	0.781752746011564	0.753521875066941	Cluster II
index11	Ras	CATTGAAGAGGTTTTGGT	chrX	19015353	0.499355900573181	0.175190993241096	Cluster II
index11	Ras	CATTGCCCGGTGGCTCCC	chr2R	22665773	1.71979039215048	0.506539544879612	Cluster III
index11	Ras	CATTTCGACCATTTACAG	chr3L	18966271	1.58035853326908	0.307086296136054	Cluster III
index11	Ras	CCACAGAACTACTGTTCG	chr3L	2368455	1.76904566832398	1.43494642497022	Cluster III
index11	Ras	CCACCCAATCTTTCCAAC	chr3L	17810755	0.280191318792514	0.150374167050268	Cluster III
index11	Ras	CCACGGTTTCCGGAACGC	chr2R	6125460	0.419477805014649	0.124832040002113	Cluster III
index11	Ras	CCACTAAGCTCGCGCCAG	chr3R	7949832	0.911923945221757	0.784979707684011	Cluster II
index11	Ras	CCAGACCCATGACCCTGT	chr3L	529503	2.07448808989074	0.887474415598114	Cluster II
index11	Ras	CCAGCTCTAATCTCCTGA	chrX	15407865	0.115488172826973	0.0785103292792884	Cluster III
index11	Ras	CCATAACCGCTCCCACCG	chr2L	11875766	0.243676492412001	1.02642130040183	Cluster III
index11	Ras	CCATACGTAGGGCGTCCT	chr2L	8056954	2.5740502423585	0.827679173945514	Cluster III
index11	Ras	CCATGCCCGCGCTCCGTA	chr3L	7591025	3.07611808468342	0.94932251582891	Cluster II
index11	Ras	CCATTTCCAAGTTTCAAT	chr2R	11768709	3.45746281696538	0.516154112900269	Cluster II
index11	Ras	CCCACCCACATAGAGGCT	chr3L	5227717	0.16630479339874	0.086904113331316	Cluster III
index11	Ras	CCCACTTTACTTGTCTTC	chr2R	6237058	2.00602264275548	0.599659462152292	Cluster III
index11	Ras	CCCAGTCGTGCGCCCCGA	chr2R	24997461	1.62739451322952	0.59478161141815	Cluster III
index11	Ras	CCCAGTGCCTAATAGGTA	chrX	9169222	1.45219452036136	0.31218764366477	Cluster III
index11	Ras	CCCCCAATGCCTAGTTTT	chr2L	485188	5.17677186039487	2.46718070973139	Cluster III
index11	Ras	CCCCCCCTTCCCCGTCAG	chr2R	17710317	2.53384719311606	1.12918205866347	Cluster II
index11	Ras	CCCCTATCCCTGCTCTCT	chr2R	10296110	5.11114412797029	1.40359151807176	Cluster II
index11	Ras	CCCCTCCACCGCTCACAG	chrX	712664	0.764535892148894	0.354515066694864	Cluster III
index11	Ras	CCCCTCTCCCGCCCCAGC	chr3L	6336960	0.151922522680914	0.0782267316795256	Cluster II
index11	Ras	CCCGAGCTGCTCCTGTTC	chr2L	21301413	0.271938155170266	0.159323520238543	Cluster III
index11	Ras	CCCGCACTTGCGCCATTC	chr3R	15455627	2.08052180957081	0.402199720560608	Cluster II
index11	Ras	CCCGCACTTGGACGACCG	chr2R	24549791	1.32078366577446	0.282754109714779	Cluster II
index11	Ras	CCCGCCTTCCACTGCCCC	chr3L	11528561	2.19604531053889	0.572511402199218	Cluster II
index11	Ras	CCCGTCCGCAGACTGAGT	chrX	8220741	0.512723343324223	0.272545764562196	Cluster III
index11	Ras	CCCTAATCAACCAAACTA	chr3R	15401776	0.646262919868236	0.406379001023197	Cluster III
index11	Ras	CCCTCAGGTGATTCACCA	chr3L	9206653	0.633757370074601	0.15411113401901	Cluster III
index11	Ras	CCCTCTTAAACCTCTTCC	chr3L	9601442	1.70512367213963	1.15388842299749	Cluster III
index11	Ras	CCGACTGGCCGTTGCATT	chr2L	16891748	0.959269863606196	0.648448238756084	Cluster III
index11	Ras	CCGATTCACCGCTTATTC	chrX	15623605	1.17083996557086	0.627887705661231	Cluster III
index11	Ras	CCGCCACGGGCTCGGACG	chr2R	17132092	0.142542134096668	0.0696241728840062	Cluster III
index11	Ras	CCGCTCAAATCACCAATT	chr2L	2864936	4.59091418885515	1.06053920031188	Cluster III
index11	Ras	CCGGACCAGCTTCTCTGG	chr3R	18727585	0.0319154674361694	0.037074839241142	Cluster III
index11	Ras	CCGTATCTCACACGGGGCA	chr2R	14815426	0.153332494007621	0.0607117850959218	Cluster I
index11	Ras	CCGTGAGTACACCTCTAC	chr3L	8699000	15.1147115023736	3.24616846548147	Cluster II
index11	Ras	CCGTGCCGTGGTACTCAC	chr3R	31751295	4.17596671083905	1.40171228298881	Cluster III
index11	Ras	CCTATAATGTCCTCGTCC	chr2L	18518064	0.174542185441169	0.0480472513258842	Cluster III
index11	Ras	CCTATACCTGCTGTCGCA	chr3L	20921131	0.852939106422303	0.977704388063857	Cluster II
index11	Ras	CCTCACCCATTCGTCGTT	chr3R	31129325	0.166181643955073	0.100402476982815	Cluster III
index11	Ras	CCTCCGGTTTAATGGCTA	chr2R	6882654	0.596611450827838	0.197373930454046	Cluster III
index11	Ras	CCTTCTCCTTTCCGGCTG	chrX	2521103	1.07210974248529	0.576133557992671	Cluster III
index11	Ras	CCTTGTCGGACGGTATAA	chr3L	20484393	1.07394301595982	0.469393145602059	Cluster III
index11	Ras	CGAACCGTCCCCTCATTA	chr3R	13648573	3.0699173224569	1.03536228721677	Cluster III
index11	Ras	CGAAGGAATATCAGACTA	chr3L	15569979	4.34118013406382	1.09636606348505	Cluster III
index11	Ras	CGACCACCTAAGAGGTGG	chr2L	832411	1.22013747840207	0.615190883429703	Cluster III
index11	Ras	CGACCCCGTTAGCCTTAG	chrX	19244951	0.44286177430604	0.17580699449043	Cluster III
index11	Ras	CGACGTATTTGACCCCTC	chr2R	17726620	3.30533159531089	1.50573565699549	Cluster III
index11	Ras	CGATGCGACGCATCGCGA	chr2R	14126331	0.111015570023038	0.0540630633716256	Cluster II
index11	Ras	CGCAATATTTTGTCACGA	chr3R	30972017	0.0139197126555466	0.0395228516886014	Cluster III
index11	Ras	CGCATCGTGACCAACATT	chr3R	31584151	0.968380318147279	0.317669229307123	Cluster III
index11	Ras	CGCCACTGATTGGTTCCC	chr3L	15184026	43.5029087456176	11.3159638515463	Cluster II
index11	Ras	CGCCCATCTATCTTCAGC	chr3L	2583372	0.772680235272042	0.811802245305419	Cluster II
index11	Ras	CGCCGGTGTCTCCCACCT	chr2R	21196711	3.05542262575388	1.13781467937071	Cluster III
index11	Ras	CGCCTTACTCGCTGCTAA	chr3R	5103784	35.9535963017521	11.7181973544247	Cluster II
index11	Ras	CGCGAGACCATCCATCTA	chr3R	10098629	0.342628538975334	0.0953948429754936	Cluster III
index11	Ras	CGCGGAATAGTGCCTACA	chr3R	28918621	1.42000085990308	0.600988186657852	Cluster III
index11	Ras	CGCGTCGATTACCCCAACG	chrX	10383151	0.727466534167829	0.25429001144911	Cluster III
index11	Ras	CGGACAACGGCCAATGGG	chr3R	13691980	2.71825371136382	0.885566834102143	Cluster III
index11	Ras	CGGCATGTGTTACGATGT	chr2R	13543711	1.26778161155616	0.384101202361398	Cluster II
index11	Ras	CGGCCCTATTTCTCAACC	chr2R	19624748	0.670846194454377	0.258863158718557	Cluster II
index11	Ras	CGGCTCCCTCATACCTGA	chrX	7508947	2.13227593424558	0.752256874237431	Cluster II
index11	Ras	CGGGGGGCACCCCGACCT	chr3L	3935207	0.31819891618001	0.235556411860267	Cluster III
index11	Ras	CGGTGGCGTCCCGCACCT	chr2R	24509866	3.17992777743095	0.728312967526993	Cluster III
index11	Ras	CGTACCCACCCCCGCCCG	chr2R	13497882	0.275842692030095	0.111722208155966	Cluster III
index11	Ras	CGTAGCACGGTAGCTGCT	chr2L	9136893	0.680395105686348	0.407984857140394	Cluster II
index11	Ras	CGTATTCTCGCCCGGCGA	chrX	18911832	2.9630083358518	0.921710637566547	Cluster II
index11	Ras	CGTCCCGTTTTGCTCGTA	chr2R	12556437	1.57611370009491	0.543452539651215	Cluster III
index11	Ras	CGTCCTCAGTATGAAGA	chr3L	3166274	5.48489232210005	2.0264289944415	Cluster III
index11	Ras	CGTGCCTAGTACTTCTTG	chr2R	23732420	0.408875454291193	0.474630484321617	Cluster III
index11	Ras	CGTGCCTTCAGCACCGCA	chr3R	4465136	0.543089516383647	0.170814771521789	Cluster III
index11	Ras	CGTTAGGCCCTCTGTGAC	chr3L	19474634	0.691116889868264	0.303575580783694	Cluster III
index11	Ras	CGTTCGACCATCCTACTA	chr2R	14320593	0.749986783572207	0.200518084339173	Cluster II
index11	Ras	CGTTGTTCAAAATACTGC	chr3R	8133682	0.0710608559412281	0.00196372168881375	Cluster II
index11	Ras	CGTTGTTCCCTCTAACAC	chr2R	23963726	0.43829595953094	0.200903546687497	Cluster III
index11	Ras	CTAACCCTACTGAACCGA	chr3L	13574030	0.0825131626393936	0.0143738459799776	Cluster III
index11	Ras	CTAAGGTTTATCTACATC	chr3R	20573340	0.310683564586383	0.164788576795172	Cluster II
index11	Ras	CTACACCCCTTTCAACCG	chr2R	10622123	1.78406003373072	0.239049297523301	No H2AK118ubi
index11	Ras	CTAGCCCAACAAGCCCGT	chr2L	461697	1.5694021853934501	0.954817158667702	Cluster II
index11	Ras	CTAGCTCCTTCGAGGCGA	chr3L	11194327	1.00E-10	0.00918645745720397	Cluster III
index11	Ras	CTAGCTCTGACGCGCCTG	chr3L	5156929	0.19641422333434	0.186542775149733	Cluster III
index11	Ras	CTAGTCGACCGTTCGCCA	chr2R	12911321	0.164592271670857	0.0519250042154517	Cluster I
index11	Ras	CTAGTCGACCGTTCGCCG	chr2R	12911323	0.0580182124790478	1.00E-10	Cluster I
index11	Ras	CTATCACAGTCTCTACCG	chr2R	20227038	0.0297613562726708	0.0348432934058652	Cluster III
index11	Ras	CTATCACCCGCTTTGCCC	chr2R	22596218	4.97436855132555	2.30485642990584	Cluster III
index11	Ras	CTCCCACGGAGCCTATTC	chrX	19777250	7.57843818303517	2.43419258150072	Cluster II
index11	Ras	CTCCCTTCCGTGTTCCCT	chr3L	19463841	1.14261420966006	0.329498399173952	Cluster III
index11	Ras	CTCCTGATTCAGACCCAG	chr2L	6281581	1.00E-10	0.00736480505848424	Cluster II
index11	Ras	CTCCTTATGGCGGAGGTC	chr2L	21751119	0.956994618532102	0.892269858169643	Cluster III
index11	Ras	CTCGGCTCTCCCCGTCCA	chrX	17712781	0.502544529678228	0.0586912559765809	Cluster III
index11	Ras	CTCGGTCAATCGCTGAGT	chr3R	19874569	0.160870675931266	0.0447934370083494	Cluster III
index11	Ras	CTCGGTTTAAACCACTCC	chr3R	15456847	0.291712626888725	0.110313887784591	Cluster II
index11	Ras	CTCGTCAACCTCCTCGTA	chr3R	25320509	1.00289320535459	0.307870070457939	Cluster III
index11	Ras	CTCTAATTCAATCATGGA	chr3L	7112356	0.881278264695857	0.352810770773094	Cluster II
index11	Ras	CTCTACCCCCCTAACCCA	chrX	19562081	0.0776239522572851	0.0514838476838492	Cluster III
index11	Ras	CTGACACAGAAAAGCGCC	chrX	15079884	3.32955599564055	1.44225161225121	Cluster III
index11	Ras	CTGATTTTCCAGTAATGT	chrX	16318685	3.66355142160676	1.88831731482502	Cluster III
index11	Ras	CTGCCACAATTATGCGCC	chr3R	23589974	0.0900887239917411	0.035987973135166	Cluster III
index11	Ras	CTGCCGAATTCTAGCGAG	chr3L	687420	1.88250464862846	0.599313388355768	Cluster III
index11	Ras	CTGCCGTTTAATTCCTCT	chr2L	10393067	1.37153331066674	0.955270260957742	No H2AK118ubi
index11	Ras	CTGCGCATGGGGTAGGCT	chr3L	7114302	0.366143040741817	0.146655551584672	Cluster II
index11	Ras	CTGCTCTCGACCTCTCGT	chr2L	13349007	0.147381696240817	0.158736176047931	Cluster III
index11	Ras	CTGGCGCACAAAAAACGG	chr3R	12590820	4.92638330594813	1.61291945837597	Cluster II
index11	Ras	CTGTGCGCTAGTAAGCCT	chr2L	12890680	0.746323963828294	0.263742579596865	Cluster III
index11	Ras	CTGTTCATATCGCCCGCA	chr3L	11473063	1.36294340529992	0.410798228379081	Cluster II
index11	Ras	CTTCCCCCGTTGACCTTT	chr2L	17999572	0.0690499814116536	0.00898475030335152	Cluster II
index11	Ras	CTTGTATTTAGCGGACGC	chr3L	15204062	9.95059255179708	3.02776156922599	Cluster II
index11	Ras	CTTTAGTAAGCTCCGATA	chr2L	8291895	1.37397934747316	0.560037332979216	Cluster III
index11	Ras	GAAACAACCCCGTAGAGA	chrX	9648625	2.24710912671692	0.944740775994951	Cluster II
index11	Ras	GAAAGTTGCCACCCCTCG	chr2L	16591591	0.280073590266484	0.16144063083357	Cluster II
index11	Ras	GAACCGAATAGTGGAGGC	chr2L	22751673	0.0135752920563789	1.00E-10	Cluster III
index11	Ras	GAACGCTACCGCCTTTAC	chrX	17988790	5.15740737569786e-5	0.00103168506276157	Cluster III
index11	Ras	GACAACGTCCACGGTTGT	chr3L	11341820	64.0288154997644	20.7122827554986	Cluster II
index11	Ras	GACATCCGCCCTAGCGCG	chr3L	22948962	1.42076393753253	0.535354606271697	Cluster III
index11	Ras	GACCAACGTTATTGCTTC	chr2R	9282576	0.953173339906001	0.181111679329227	Cluster II
index11	Ras	GACCCCTCCCGTCCTAGG	chr3R	25320499	0.155608939058333	0.121318429482545	Cluster III
index11	Ras	GACCGCTGCATGCCATGT	chr3R	31352044	0.27820214900708	0.168729585958961	Cluster II
index11	Ras	GACGCACTCTTCTGACAG	chr3R	4698458	1.03316301750054	0.35491702870545	Cluster III
index11	Ras	GACGTCCCCCACTGTACT	chr2L	19461054	0.112801796215025	0.0880612443389189	Cluster I
index11	Ras	GACTACTCTCCTCAGTAC	chr3R	17243014	0.109640425581273	0.0784311622484289	Cluster III
index11	Ras	GACTATGTTACAACCCC	chr3R	21680246	0.0792004964403341	0.0395837457425799	Cluster III
index11	Ras	GACTCTCCCCGACCAATT	chr2R	23596412	0.169135434805166	0.0841042107114213	Cluster III
index11	Ras	GAGACCTTGAGGTTTTCG	chr3L	556750	5.59183664139963	2.12016807525777	Cluster II
index11	Ras	GAGCTCGCGACGTTCCCC	chr2R	14951154	0.290759717391152	0.0934341134025454	Cluster III
index11	Ras	GAGTCATCACTAGCGCGT	chr3L	10657293	2.46448825709092	0.678060187455728	Cluster II
index11	Ras	GAGTTTAGATGCAAACAA	chr3R	7794503	0.169144825382731	0.0755236521532186	Cluster III
index11	Ras	GATATCGACGGGGTCCCC	chr3L	20397592	16.4555574924767	9.55720858735518	Cluster III
index11	Ras	GATTTCTGGACCCCATCA	chr2L	20887750	0.355551480868749	0.0481075235483396	Cluster II
index11	Ras	GCAACGGGCCGGGGAATT	chrX	6881679	1.32168386436354	0.552067753762946	Cluster III
index11	Ras	GCACCCGTCTCGGAAGTG	chr2L	19603683	0.660163530277024	0.284810470604413	Cluster III
index11	Ras	GCACCGCCCAGGCGGAGA	chr2L	8269064	0.952918933527037	0.310837799497983	Cluster II
index11	Ras	GCACCGGCATTTTCAAAA	chrX	18928806	2.93069220948584	2.10641043708389	Cluster II
index11	Ras	GCACTCATTCATCCCGAC	chr2L	9704731	1.43985872035552	0.539393241476772	Cluster III
index11	Ras	GCAGCACCAACCGCGTTC	chr2R	8596800	0.546469311064178	0.22203930620123	Cluster III
index11	Ras	GCATCGAGGTCAGCTCTA	chr2L	16187470	0.31715939944064	0.237036231519572	Cluster III
index11	Ras	GCCACTACCCCCTGGCC	chr2R	17064721	0.316589504920096	0.180215821929003	Cluster III
index11	Ras	GCCAGAATAGTTTTGAGG	chr2R	7076450	0.472722994386506	0.321364378633608	Cluster II
index11	Ras	GCCAGCGTCCTGTAGTAT	chr2L	14558541	18.7536789123297	5.18110103453543	Cluster II
index11	Ras	GCCCACATTCTTCTTTAC	chr3L	15172773	1.05116765517147	0.87219364678499	Cluster II
index11	Ras	GCCCTATGCTCCTGACCC	chr3L	15088851	0.0189564456614711	0.00747418335143202	Cluster III
index11	Ras	GCCGTCGGCGCTCTACAT	chrX	11972586	1.69626799658168	1.89512164628049	Cluster III
index11	Ras	GCCTCACACAATTTACAT	chrX	7611783	4.38439032920243	0.867634435170219	Cluster III
index11	Ras	GCGAATTCCTAACGAGGC	chr4	636724	0.0953437997707687	0.0247401749758746	Cluster III
index11	Ras	GCGACACTTTTCAGTAAA	chr2R	24600677	0.641242385452323	0.293361096656916	Cluster III
index11	Ras	GCGACGCGTTGAGGTTTC	chr3L	15925484	0.318051396904401	0.0306131528237455	Cluster III
index11	Ras	GCGACTAATCGTTCACAG	chrX	13638368	0.230567059283073	0.0567966146179481	Cluster III
index11	Ras	GCGATTTTCGGCCGAGGC	chr3L	646389	0.574540768537217	0.87349231952041	Cluster III
index11	Ras	GCGCATTGGTTGCCGTAC	chr2R	22111719	0.271135904864939	0.127006720647828	Cluster III
index11	Ras	GCGCTCTCCATTCCATCC	chr2L	6426752	0.919401249021531	0.295877035957817	Cluster III
index11	Ras	GCGGAACCCGCCAAGCCC	chr3R	17549731	0.02693894514626	0.00786255807394308	Cluster III
index11	Ras	GCGTGCTCCCGGTTCACC	chr2L	8172911	0.330122166359271	0.142756315051757	Cluster III
index11	Ras	GCGTGGGCAGGCAAATGT	chr2L	3527322	0.337414967687816	0.147651071641195	Cluster III
index11	Ras	GCGTTCCGCCTCCGCCCA	chr3L	3440590	22.8893223601643	4.80936479949053	Cluster II
index11	Ras	GCTACACAGTGCTAGTTC	chr2R	16966504	0.325085905270563	0.0942156097880931	Cluster III
index11	Ras	GCTGGTTCTGCAGTGGAA	chr2L	8158877	0.96103571974924	0.338844600640632	Cluster III
index11	Ras	GCTGTGAGCTTCCCTATA	chrX	14845143	0.111484960999351	0.0591042115354968	Cluster III
index11	Ras	GCTGTGTAAATGAGACAC	chr3R	31670635	0.896177457886497	1.28418482874503	Cluster III
index11	Ras	GCTTCTAGACCTGGCGAA	chr2L	8839833	0.0817302109635258	0.024847160986754	Cluster I
index11	Ras	GCTTCTTCACCAACGTCG	chr2L	11399730	0.123293080741096	0.0464127580110085	Cluster III
index11	Ras	GCTTTAATCGCCACCACG	chr3R	12679517	0.418112950633987	0.186199455958701	Cluster III
index11	Ras	GCTTTTAGCCGTCACAGA	chr3L	8779761	3.49069560062262	1.3353811213561	Cluster II
index11	Ras	GGACACACTGCTCGCTCT	chr3R	31607321	3.33503599137495	1.37644129092756	Cluster III
index11	Ras	GGACGACCATTCACTGTC	chr3R	16207770	0.874361338211084	1.43012618896425	Cluster III
index11	Ras	GGAGCTACTGGTTGAAGC	chr2R	18669884	17.8761334807785	8.16835152720457	Cluster III
index11	Ras	GGAGGATTTAACCCAATG	chr3L	16059696	3.77086332115245	0.707284993821889	Cluster II
index11	Ras	GGCAGAGGTAGGGCGCTA	chr3R	4725947	0.24539643219365	0.11614929115801	Cluster III
index11	Ras	GGCCCGTTTAGCACACAT	chr3L	14275164	4.5087611116184	1.66682031079369	Cluster II
index11	Ras	GGCGAAAACTCCCTATGA	chrX	3440088	9.11497800196664	3.09950825754954	Cluster III
index11	Ras	GGGCACAGGGATTGGTCG	chr3R	7216570	0.828256679947665	0.912464698935778	Cluster III
index11	Ras	GGGGCCCCGGGCCCTCTC	chr2R	20142407	0.268616838914747	0.121917911133001	Cluster II
index11	Ras	GGGGCGCCTGCTGGCCG	chr3R	7182228	0.373902895484331	0.0559254889746496	Cluster III
index11	Ras	GGGTGTTTTGCGCAAGGC	chr3R	15206578	0.545399926393543	0.256627299439242	No H2AK118ubi
index11	Ras	GGGTTGCCCATCTGGAAC	chr3R	13744912	0.158830648623179	0.05735498028647	Cluster III
index11	Ras	GGGTTTAAGGTCATCACT	chr2L	174881	0.539734914358493	0.232874111220815	Cluster III
index11	Ras	GGTATCCAGCACCCTGCC	chr3L	11312099	21.9047744847072	8.02751302493769	Cluster II
index11	Ras	GGTCGCACTGAGATGGGT	chr2R	8179031	1.89735049480099	0.657039069991535	Cluster II
index11	Ras	GGTCGTCCCCTATATATG	chr2R	7682510	6.87339436783508	1.49164105106477	Cluster III
index11	Ras	GGTTAATTCATTCTCGGT	chr3R	19362699	0.126043603719808	0.0357263866639743	Cluster III
index11	Ras	GGTTATCTTCCAGTTCAT	chr3L	18486315	1.1959713654534e-4	1.5277359342163e-4	Cluster III
index11	Ras	GGTTCCACATTCTCGGGA	chr2L	425153	16.5059857535283	5.11195374669134	Cluster III
index11	Ras	GGTTTCATCCAGCCCAAC	chrX	1157698	0.101205019723056	0.014019398226035	Cluster III
index11	Ras	GTAATCACAGTTATGCCT	chr2L	12830921	3.89689127014746	1.49315479046916	Cluster II
index11	Ras	GTACGCCGTAGTGCGACTC	chr3R	28911667	0.223562463379133	0.175795627646291	Cluster II
index11	Ras	GTACGGGGTGCTTCAGGT	chr2R	10577614	15.7586100789004	5.13839439613692	Cluster II
index11	Ras	GTAGCCGTCTTATTAAAC	chr3L	16138832	0.289531836925439	0.0497353586508738	Cluster III
index11	Ras	GTAGGTATCCCGGGCTGG	chr3R	8257900	0.387443725049623	0.153097056961975	Cluster III
index11	Ras	GTATGCCCACTGCCTTGT	chr2L	14506055	7.73350576258329	2.37473879830106	Cluster II
index11	Ras	GTCACAGTTCAAGGTTGT	chr3R	29026416	0.135369789635103	0.0532645472278086	Cluster III
index11	Ras	GTCACCATGCGTTAATCG	chr2R	24419972	0.022205688201632	0.317295388235735	Cluster III
index11	Ras	GTCCCACAAAGTGTGTTA	chr2R	25193076	0.0841919536053738	0.0475219185399286	Cluster III
index11	Ras	GTCCCCGTGAAGTAGTAC	chr3R	13997336	4.12230211395955	1.31680544761637	Cluster II
index11	Ras	GTCCCGAAAGTGAACCCT	chr3R	4412802	0.32835329671334	0.219530078226357	No H2AK118ubi
index11	Ras	GTCCCGGCGAAATGTAC	chr3R	26023859	8.5233252409606	3.03371850626261	Cluster II
index11	Ras	GTCCTAACTGGGCTCCCC	chrX	16077572	1.86429265209474	1.07344406260835	Cluster III
index11	Ras	GTCCTCCCCCACATTGCG	chr3R	29781430	1.84695064000453	0.579927700477662	Cluster II
index11	Ras	GTCTTAATAATCTTGAAT	chrX	2044514	1.40669723643871	0.164476084112807	Cluster III
index11	Ras	GTGATACCGACCCTCCCG	chr3L	17626945	0.235267354948596	0.0537499950862429	Cluster III
index11	Ras	GTGCCACGCATCCTGCAT	chrX	13593693	0.106906547673939	0.113296348845046	Cluster III
index11	Ras	GTGCCGCTCATGACCCA	chr3R	24912407	0.277982231889591	0.0749310429592742	Cluster III
index11	Ras	GTGGACGTTCGCACCGA	chr2R	8025207	0.420615169175186	0.206802678781259	Cluster I
index11	Ras	GTGGCCTCGCCGACGCAC	chr2R	21459746	1.4820286624721	0.660587169552764	Cluster II
index11	Ras	GTGTGACTATCGCCTCCG	chrX	16009530	0.413898207120359	0.187313936283056	Cluster III
index11	Ras	GTTAAGGAGCCATTCCCT	chr3R	11043889	2.76844144415634	0.0626075824494994	Cluster III
index11	Ras	GTTCAGCGTAAAATGCAC	chr2R	8592081	0.160155978950651	0.0768403650140211	Cluster III
index11	Ras	GTTCCGGGCCTAACCGTT	chr2L	2203704	0.15221507268435	0.0186653384433369	Cluster III
index11	Ras	GTTGCATACGCAGGACCT	chr2R	24999015	0.763152611377644	0.288464354924344	Cluster III
index11	Ras	GTTGTGAGAGTCAGGGCT	chr3L	18197250	26.1547073498624	5.08644438947609	Cluster III
index11	Ras	GTTTGCATAGCACAAACT	chr3L	3508948	0.102887103940876	0.0482680099378633	Cluster II
index11	Ras	GTTTTGCCTTTACCTCC	chr3R	11616365	2.14566466764052	0.82783497078274	Cluster III
index11	Ras	TAAAATAAAAAGCCAACC	chr3R	18671470	1.1998222329072	0.4680722421753	Cluster III
index11	Ras	TAAAGCCCAGGGCGCTCA	chr3R	26083555	1.80281032743527	0.239436868667823	Cluster II
index11	Ras	TAACATGTATACCCTTAA	chrX	6988428	1.99013548876739	0.864820646437628	Cluster III
index11	Ras	TAACCGCTGGGTCAGCCA	chr2L	19948046	0.478502829512122	0.289168383886946	Cluster II
index11	Ras	TAAGCCAAATGTTGTTCC	chr2L	635874	1.43076947493691	0.415021991529753	Cluster II
index11	Ras	TAATATCCCACTTAAACT	chr2R	917064	1.103357448096e-4	1.9141490167851e-4	No H2AK118ubi
index11	Ras	TACATTGCACGCCCGGGC	chr3R	17340695	0.142824983449392	0.10040385712814	Cluster III
index11	Ras	TACCCTTCGGTGTGGAAG	chr3R	4347806	0.152481424510636	0.0092128575710108	Cluster III
index11	Ras	TACCTTTCTGCTTTTTCC	chr2L	6224778	0.588097710670204	0.197844401121145	Cluster II
index11	Ras	TACGAATTAGGAGAGGTC	chr3L	168431	3.99179171640967	0.924894225788165	Cluster II
index11	Ras	TACGCTTAAACTACTCTG	chr3R	21095308	0.329857335176308	0.121634538354227	Cluster II
index11	Ras	TACGGAAAAGCACACGAG	chr3R	24303556	0.219965929419162	0.107997094851953	Cluster III
index11	Ras	TACGGCACCCCCTCCCTA	chr3L	7102240	2.12826829263179	0.550285822023816	Cluster II
index11	Ras	TACTCCGGCGCCTTGCCA	chr3L	13947023	0.117632707877757	0.0695294860631797	Cluster III
index11	Ras	TACTGCTCGCCCGTACCT	chr2R	17715890	1.17448644348548	1.24698795819931	Cluster III
index11	Ras	TAGATTTCGTCGCGTCC	chrX	21064108	19.6247203529286	14.2733170888878	Cluster III
index11	Ras	TAGCAATTTGTGCACAA	chr2R	18404972	0.539259737066028	0.221287804287336	Cluster II
index11	Ras	TAGCTGCCATATCACACT	chr3R	30534453	0.273479151962763	0.0257751202582108	Cluster III
index11	Ras	TAGCTTACCATCATGTCG	chr2R	14071516	0.515209400633243	0.229275817986522	Cluster III
index11	Ras	TAGTTCCGAAAACTGTTT	chr3R	6096414	1.00E-10	0.0228243773242259	Cluster III
index11	Ras	TATAAGATGTATCAGTTT	chr3R	2085593	59.3628431259548	15.7650822780315	No H2AK118ubi
index11	Ras	TATACCCACTCGTCCGAC	chr3L	17221407	0.73344717079957	0.246520807819	Cluster III
index11	Ras	TATCCATGCCCATGCTTG	chr2R	7281262	1.80290808439052	0.802570519849622	Cluster III
index11	Ras	TATCCGTTCTCAACTATC	chr2R	23346523	0.11038421163528	0.130266424691736	Cluster III
index11	Ras	TATGAGACATTGCATCCC	chrX	9883812	3.12029369268719	1.46455850822657	Cluster II
index11	Ras	TATGCGTCTCACGAGGCC	chr3L	8867322	1.22201680780724	1.2545670379781	Cluster II
index11	Ras	TATTAATCGCACCGCCCC	chr3R	17124389	0.68776231832751	0.433779220446713	Cluster III
index11	Ras	TATTTGCGCAGGTAACTT	chr2R	8438171	0.37108384196383	1.00E-10	Cluster III
index11	Ras	TCAAAGCAGGATACTCGG	chr3R	21703657	0.118196393423585	0.0417057794068775	Cluster II
index11	Ras	TCAATCCATCTTCTGATT	chr3R	9599480	0.231077145356724	0.0947828245434146	Cluster II
index11	Ras	TCACCTCCCTACGCAAGC	chrX	13240247	0.464977063621211	0.199665474444528	Cluster II
index11	Ras	TCAGAGCAGTGGCGGCCCC	chrX	1453799	0.417945410376332	0.136913074958715	Cluster III
index11	Ras	TCATACCGCAACCTTTC	chr2R	3871303	1.00E-10	0.0140332309638917	Cluster III
index11	Ras	TCATATAAGACCGGTGC	chr3R	23707682	0.141365750944401	0.0775256643576816	Cluster II
index11	Ras	TCCACTTCCACGGGTCCC	chr2L	1246078	0.524300123288024	0.169056426819552	Cluster III
index11	Ras	TCCACTTCGGCCCCGTCA	chr3R	19197282	0.0961880891100004	0.0188723129623659	Cluster III
index11	Ras	TCCAGTCCGATGTATGCC	chr3L	2395413	0.26576325705338	0.164164660232984	Cluster II
index11	Ras	TCCCACTGGAAGACTGAG	chr3L	13945582	0.419280398799729	0.342470595519809	Cluster III
index11	Ras	TCCCCCCATTACGGGCAT	chr3R	14630706	0.166846154294259	0.0871641046224583	Cluster III
index11	Ras	TCCCCGCGCAGACTATGT	chr2R	10113880	0.94087610039468	0.888927698351382	Cluster III
index11	Ras	TCCCCTCTGTAACTTAGA	chr2R	13000079	0.336454726019701	0.0818468227497994	Cluster I
index11	Ras	TCCCCTGAACACACGTTC	chr2R	23317227	0.382094730688579	0.119263622489949	Cluster III
index11	Ras	TCCCTAAATCGAAAGTCT	chr3L	783638	14.5393066972115	4.50130714113748	Cluster II
index11	Ras	TCCGCCTCGCCATCACCA	chr2L	7268497	0.50945975157954	0.2154236556804	Cluster II
index11	Ras	TCCGCTCGGTATCTCGTA	chr2L	6229989	1.41105756771838	0.223850890480573	Cluster III
index11	Ras	TCCGTATTCCCTCGCACC	chr2R	16842505	0.108323435822215	0.0496325074288254	Cluster III
index11	Ras	TCCTAAAGTGTTAACACA	chr3L	8036634	0.0769667934647962	0.0749982230706535	Cluster III
index11	Ras	TCCTTATTAAATACTCTG	chr3L	3499210	0.109747288663162	0.0453422863759518	Cluster III
index11	Ras	TCGCCACCCCAATAAACA	chr3L	108221	0.366915433248579	0.0828945738449925	Cluster II
index11	Ras	TCGGGACAGCATATCCCG	chr3R	23604004	0.223130084684509	0.08431901464425	Cluster II
index11	Ras	TCGGGCGCTTGATTGCTC	chrX	5604221	0.0890425174493045	0.0285215487211979	Cluster III
index11	Ras	TCGTACGCTCTTACTCGC	chr3L	15283149	0.367769503004042	0.090626553518019	Cluster III
index11	Ras	TCGTGAGCCTGCGCAAGT	chr3L	17591132	0.480343924665277	0.17345446452125	Cluster III
index11	Ras	TCGTTTTTCCCACCGATT	chr3R	7945359	0.35575600331959	0.0999823655665644	Cluster I
index11	Ras	TCTAATTTTAACGCGCCC	chrX	7509990	1.32933281954402	0.531399604864811	Cluster II
index11	Ras	TCTCCGGGCACGGTGCTT	chr3L	9422240	1.78602175993323	0.127272900896703	Cluster III
index11	Ras	TCTGTGGGACTCCCCCCG	chr2R	24963124	8.66650879386602	1.84124755727654	No H2AK118ubi
index11	Ras	TCTTCCCGTGAGGCCACT	chr3R	26851394	0.366884232849139	0.120705235844385	Cluster III
index11	Ras	TCTTTGGCTCGCTGCATT	chr3R	22639702	0.268308202122929	0.182097197825485	No H2AK118ubi
index11	Ras	TGAAAAGATACCTGAAAA	chrX	7004080	0.939156385170298	0.3674361209531	Cluster III
index11	Ras	TGAAACCACTCAATCTTA	chr3L	8854810	0.238334093821792	0.100255868933946	Cluster II
index11	Ras	TGAAGGACTTCCGTTTGC	chr2R	9160490	0.254937030584303	0.187665626667599	Cluster III
index11	Ras	TGAAGGGACTGAGCTGCG	chrX	18869404	2.26833658993133	0.680015673166089	Cluster III
index11	Ras	TGACCTCCACCTCTTCCC	chr3R	12529943	12.194602524613	1.0453675342146	Cluster II
index11	Ras	TGACTCAAGACGCCCGTA	chr2L	3794396	0.629330291168783	0.247589106877705	Cluster II
index11	Ras	TGAGCTGAAGGCCCGCGG	chr3L	5376369	0.344520874335924	0.0349371535063636	Cluster II
index11	Ras	TGAGTCAATTCTGAACGC	chr2L	17194298	4.78045099479746	3.35751841468522	Cluster III
index11	Ras	TGATGCACGAGTCCTTTA	chrX	4473803	1.14547966664272	1.16568884441632	Cluster II
index11	Ras	TGATTTTTTATTGCGACC	chrX	16747570	1.01810578143971	0.34036065901743	Cluster III
index11	Ras	TGCACCCACCGAGACCCA	chr2R	5000296	0.0964133900169711	0.0268575915037304	No H2AK118ubi
index11	Ras	TGCCCCCATTCGCTCCTC	chr2R	9952900	0.813863295869717	0.475995472361441	Cluster II
index11	Ras	TGCGAAGCCCACTAGCGC	chr3L	22756812	0.139482663596485	0.444857456732138	Cluster III
index11	Ras	TGCGTGGGTTCTAAACAT	chr2L	14003835	0.101384704577706	0.0327324529688895	Cluster III
index11	Ras	TGCGTGGTATTTCTACTC	chr3R	11774054	0.440104862226075	0.228182192951048	Cluster III
index11	Ras	TGCGTTCCACCCTACCGG	chr2R	13992317	0.724150201844856	0.156023157989635	Cluster III
index11	Ras	TGGCGTTGAGCTCTGCGC	chr3R	9817299	0.241882432683239	0.105409380351902	Cluster III
index11	Ras	TGGCTTACCCCCAATGGT	chr3R	18463408	3.55940827510681	1.35733449504987	Cluster II
index11	Ras	TGGGGTAGCGGCTGCTCG	chr2R	21873515	0.549192069309073	0.199454873301564	Cluster II
index11	Ras	TGGTTACATCCACGGGGA	chr3L	13547362	0.0126298149614254	0.011010159971401	Cluster III
index11	Ras	TGTAACGCCTCGCAGGCG	chr3R	30080584	13.9866928250798	1.33780146222106	Cluster III
index11	Ras	TGTCACCGCCTGGCATCC	chr2R	18924820	6.77022182373464	2.04492889698934	Cluster II
index11	Ras	TGTGTACGCTGACCCTCG	chr2R	17118362	0.043937982897321	0.0692705563959962	Cluster II
index11	Ras	TGTTATCTCTCGGATTTC	chr3L	26764578	0.14807876915891	0.0202834933723298	Cluster III
index11	Ras	TGTTTAGCCAGCCTCTCA	chr3R	10148701	0.24095214465261	0.0533095860507894	Cluster II
index11	Ras	TGTTTGCTTTAGATATAA	chr3L	13256996	0.46247545005493	0.460887975269085	Cluster II
index11	Ras	TGTTTGGGGTTGTAACAT	chr3R	31318090	1.12090083652451	0.602154869400613	Cluster II
index11	Ras	TTACTCCCTCACTTTCTT	chr3L	12791047	0.292344703506815	0.10160271878141	Cluster II
index11	Ras	TTATCCGCACCATTCTAA	chr3L	15530051	1.25931133095905	0.469847918574576	Cluster III
index11	Ras	TTATCGTTTTCAGCTCT	chr3R	19839706	0.599201553551853	0.436108449630039	Cluster II
index11	Ras	TTATTATAAAACGCCAGA	chrX	1721284	1.48856780448295	0.793398919091012	Cluster III
index11	Ras	TTCAGTCTTACTTCGTCA	chrX	8155338	0.697152884092378	0.270622914975095	Cluster III
index11	Ras	TTCCGTCTGATGACACAG	chr3R	13101540	0.163901881149755	0.185954592294455	Cluster III
[truncated: 4,104 more rows]
